# Supplementary material for: A new family of uncultivated bacteria involved in methanogenesis from the ubiquitous osmolyte glycine betaine in coastal saltmarsh sediments
Source: Microbiome. 2019 Aug 27;7:120. doi: 10.1186/s40168-019-0732-4 (PMC6716910; doi:10.1186/s40168-019-0732-4)
Supplement: Supplementary file 1 — Table S1. The 50 most abundance OTUs in the glycine betaine (GBT)-amended microcosms and their relative abundance in the ‘heavy’, ‘light’ and unfractionated DNA during GBT enrichment. (XLSX 20 kb) [file 40168_2019_732_MOESM1_ESM.xlsx]

## Sheet: OTU table GBT
		Unfractionated DNA
		T0	T1	T2	T3	T0		T2				T3
						12C_HF	12C_LF	13C_HF	12C_HF	13C_LF	12C_LF	13C_HF	12C_HF	13C_LF	12C_LF
#OTU ID	taxonomy	average (%)	average (%)	average (%)	average (%)	average (%)	average (%)	average (%)	average (%)	average (%)	average (%)	average (%)	average (%)	average (%)	average(%)
OTU810315212	k__Archaea; p__Euryarchaeota; c__Methanomicrobia; o__Methanosarcinales; f__Methanosarcinaceae; g__Methanococcoides; s__	0.000666112	5.16029	2.00691	15.703	0.00385367	0.000290325	7.09446	1.10259	10.6984	2.19372	6.17508	15.6853	6.415	18.5012
OTU756576766	k__Bacteria; p__Acidobacteria; c__OS-K; o__; f__; g__; s__	1.20096	0.689552	0.83282	0.787449	0.709144	1.6093	0.236607	0.264446	1.50808	1.31535	0.474067	0.61911	1.00516	1.25908
OTU658485588	k__Bacteria; p__Actinobacteria; c__Acidimicrobiia; o__Acidimicrobiales; f__koll13; g__; s__	0.908081	0.636302	0.697211	0.953607	0.603561	1.79952	0.203989	0.275946	1.33823	1.47879	0.663567	0.968898	1.1587	2.18078
OTU595900407	k__Bacteria; p__Bacteroidetes; c__Bacteroidia; o__Bacteroidales; f__; g__; s__	1.33537	1.17367	1.11997	1.21422	1.38131	0.920772	0.488469	0.776216	1.93175	0.992599	1.04881	0.820716	1.60398	0.619061
OTU937790369	k__Bacteria; p__Bacteroidetes; c__Bacteroidia; o__Bacteroidales; f__; g__; s__	0	0.000120734	0	0.100006	0	0	0	0	0	0	0.0942884	0.015022	0.0170674	0.0108555
OTU567181840	k__Bacteria; p__Bacteroidetes; c__Bacteroidia; o__Bacteroidales; f__; g__; s__	0.170377	0.221832	0.199425	0.342102	0.322542	0.155357	0.106006	0.176278	0.355399	0.196281	0.209569	0.288717	0.224808	0.26574
OTU723901333	k__Bacteria; p__Bacteroidetes; c__Bacteroidia; o__Bacteroidales; f__; g__; s__	0.263416	0.225415	0.237048	0.177418	0.735648	0.237711	0.13476	0.211739	0.360287	0.138856	0.191569	0.0812585	0.292362	0.0813666
OTU159756187	k__Bacteria; p__Bacteroidetes; c__Bacteroidia; o__Bacteroidales; f__; g__; s__	0.0233573	0.305783	0.471926	0.511241	0.128275	0.0285376	0.0739974	0.652902	0.102315	0.589983	0.133144	0.379254	0.0577316	0.299625
OTU426486677	k__Bacteria; p__Bacteroidetes; c__Cytophagia; o__Cytophagales; f__Flammeovirgaceae; g__; s__	0.576262	0.282624	0.291267	0.239068	0.831154	0.394234	0.135979	0.189512	0.301789	0.20001	0.311248	0.217295	0.310542	0.174172
OTU734457244	k__Bacteria; p__Cyanobacteria; c__Chloroplast; o__Stramenopiles; f__; g__; s__	0.602583	0.355294	0.415186	0.312455	2.69387	0.798131	0.240353	0.493872	0.326988	0.262162	0.32583	0.332373	0.260771	0.171539
OTU13082663	k__Bacteria; p__Cyanobacteria; c__Chloroplast; o__Stramenopiles; f__; g__; s__	0.354119	0.189311	0.162784	0.246462	1.13695	0.442555	0.153878	0.162456	0.237252	0.108839	0.139851	0.0996665	0.133457	0.0804662
OTU796874711	k__Bacteria; p__Cyanobacteria; c__Chloroplast; o__Stramenopiles; f__; g__; s__	0.441757	0.324838	0.406361	0.219442	2.77765	0.692344	0.262865	0.552417	0.270754	0.307636	0.134331	0.230793	0.129668	0.136216
OTU854634415	k__Bacteria; p__Firmicutes; c__Clostridia; o__Clostridiales; f__[Acidaminobacteraceae]; g__; s__	0	0.000117137	0.00258191	0.251649	0.000566807	0	0	0.0058489	0	0.00575172	0.344203	0.351992	0.132449	0.32124
OTU525495262	k__Bacteria; p__Firmicutes; c__Clostridia; o__Clostridiales; f__[Acidaminobacteraceae]; g__WH1-8; s__	0.0050328	0.509192	0.481339	1.34562	0.00453173	0.00251807	0.169453	1.37703	0.188882	1.02087	1.19847	1.59462	0.489035	1.09043
OTU720721539	k__Bacteria; p__Firmicutes; c__Clostridia; o__Clostridiales; f__[Tissierellaceae]; g__Dethiosulfatibacter; s__	0	0.00156594	9.09887e-05	0.8684	0	0	0.00173225	0.00111658	0.000328647	0.00208924	3.74028	0.0263218	1.17683	0.028255
OTU54734641	k__Bacteria; p__Firmicutes; c__Clostridia; o__Clostridiales; f__Clostridiaceae	0	0.000130273	9.09887e-05	0.896685	0	0	0	0	0	0.00040404	2.54265	0	0.320913	0.000409641
OTU906254381	k__Bacteria; p__Firmicutes; c__Clostridia; o__Clostridiales; f__Dehalobacteriaceae; g__Dehalobacterium; s__	0.00287869	15.9574	12.9237	10.502	0.0125494	0.00793383	24.9803	10.729	1.57336	12.9773	18.6836	20.9553	0.277859	18.1239
OTU971361404	k__Bacteria; p__Firmicutes; c__Clostridia; o__Clostridiales; f__Gracilibacteraceae; g__; s__	0.000251565	0.00264897	0.145946	0.515251	0	0	0.013555	0	0.00384365	0.00261155	2.91329	0.000393133	0.23181	0
OTU738343273	k__Bacteria; p__Firmicutes; c__Clostridia; o__Clostridiales; f__Gracilibacteraceae; g__Gracilibacter; s__	0.00501165	0.0159629	0.0348716	0.146386	0.0113045	0.00870995	0.0118455	0.0578912	0.0275345	0.0462721	0.11781	0.129995	0.145089	0.0934103
OTU731712773	k__Bacteria; p__Firmicutes; c__Clostridia; o__Clostridiales; f__JTB215; g__; s__	0	0.0401864	0.00141372	0.233452	0	0	0	0.0395282	0	0.101515	0.882577	0.0198395	0.121902	0.0332891
OTU841549191	k__Bacteria; p__Firmicutes; c__Clostridia; o__Clostridiales; f__JTB215; g__; s__	0.000207274	0.315993	0.167767	2.31725	0.00107662	0	0.000397711	0.578606	0.000423329	0.919498	0.63221	5.27528	0.0724494	4.41253
OTU452874310	k__Bacteria; p__Firmicutes; c__Clostridia; o__Clostridiales; f__Peptococcaceae; g__; s__	0	0.00241906	0.0017801	0.276286	0	0.000290325	0.00559953	0.000449915	0.00131459	0.00242424	1.00477	0.121818	0.190059	0.146657
OTU564104749	k__Bacteria; p__H-178; c__; o__; f__; g__; s__	0.00542073	0.15075	0.0643209	0.157787	0.0476856	0.0232449	0.544618	0.0220194	0.234278	0.0305626	0.147531	0.0534027	0.0196541	0.0434057
OTU822440212	k__Bacteria; p__Proteobacteria; c__Deltaproteobacteria; o__Desulfobacterales; f__Desulfobacteraceae; g__; s__	0.00184058	10.1714	10.8209	3.18142	0.000566807	0.00154936	24.0599	5.43822	2.26459	6.94315	11.4581	1.84069	0.794129	1.48184
OTU442863946	k__Bacteria; p__Proteobacteria; c__Deltaproteobacteria; o__Desulfobacterales; f__Desulfobacteraceae; g__; s__	0.0581044	0.206562	0.274878	0.377305	0.0519935	0.0646542	0.274764	0.13117	0.269659	0.369179	0.607822	0.442093	0.137702	0.51242
OTU167393497	k__Bacteria; p__Proteobacteria; c__Deltaproteobacteria; o__Desulfobacterales; f__Desulfobacteraceae; g__; s__	0	0.885327	0.525345	0.13605	0	0	3.06216	0.0847032	0.454988	0.0823527	0.514353	0.00282477	0.0263502	0.00275614
OTU989821702	k__Bacteria; p__Proteobacteria; c__Deltaproteobacteria; o__Desulfobacterales; f__Desulfobacteraceae; g__; s__	1.05392	0.440175	0.498806	0.371244	1.03718	1.26736	0.172649	0.21587	0.669054	0.400926	0.119984	0.19907	0.157409	0.194513
OTU170535578	k__Bacteria; p__Proteobacteria; c__Deltaproteobacteria; o__Desulfobacterales; f__Desulfobacteraceae; g__; s__	0.430142	0.24276	0.262977	0.223728	0.28605	0.281216	0.0850954	0.118369	0.300728	0.142393	0.216924	0.0920184	0.349886	0.0873422
OTU452168687	k__Bacteria; p__Proteobacteria; c__Deltaproteobacteria; o__Desulfobacterales; f__Desulfobacteraceae; g__Desulfobacter; s__	0.00383519	0.0944819	0.0387084	0.760975	0.00424696	0.00186663	0.550366	0.0781079	0.0115446	0.0588165	1.81946	0.0866055	0.00578373	0.118017
OTU938022993	k__Bacteria; p__Proteobacteria; c__Deltaproteobacteria; o__Desulfobacterales; f__Desulfobacteraceae; g__Desulfobacter; s__	0.00200356	0.20875	0.256921	0.154755	0.000566807	0.000642992	0.167852	0.210544	0.193264	0.172422	0.291976	0.0453608	0.00372245	0.0657788
OTU455008688	k__Bacteria; p__Proteobacteria; c__Deltaproteobacteria; o__Desulfobacterales; f__Desulfobacteraceae; g__Desulfobacter; s__	0.000418033	0.0319178	0.0172967	0.0979837	0.000848846	0	0.121536	0.0220383	0.00806692	0.0207124	0.166265	0.0128289	0.000260618	0.017839
OTU337313978	k__Bacteria; p__Proteobacteria; c__Deltaproteobacteria; o__Desulfobacterales; f__Desulfobacteraceae; g__Desulfococcus; s__	1.36599	0.869506	1.09216	0.831631	1.56703	1.25148	0.311683	0.506266	0.971028	0.631852	0.544711	0.616777	0.895279	0.419374
OTU827532105	k__Bacteria; p__Proteobacteria; c__Deltaproteobacteria; o__Desulfobacterales; f__Desulfobacteraceae; g__Desulfococcus; s__	0.53872	0.240164	0.309521	0.27319	0.660269	0.341307	0.122431	0.154951	0.281336	0.203234	0.318881	0.211726	0.419491	0.170241
OTU782019992	k__Bacteria; p__Proteobacteria; c__Deltaproteobacteria; o__Desulfobacterales; f__Desulfobacteraceae; g__Desulfosarcina; s__	1.30229	1.18158	1.07425	1.12685	0.678827	1.05631	0.634046	0.310473	2.79071	0.821953	1.33999	0.424377	1.71984	0.388574
OTU94056664	k__Bacteria; p__Proteobacteria; c__Deltaproteobacteria; o__Desulfobacterales; f__Desulfobulbaceae; g__; s__	0.28204	1.68974	1.74027	1.76269	0.369027	0.268781	3.86206	0.762147	2.30338	1.0424	2.87082	0.157193	0.486851	0.188268
OTU669098567	k__Bacteria; p__Proteobacteria; c__Deltaproteobacteria; o__Desulfobacterales; f__Desulfobulbaceae; g__; s__	1.07198	0.686354	0.784191	0.770402	0.710507	0.643275	0.207941	0.298019	1.06348	0.468338	0.630914	0.575959	1.01397	0.532359
OTU483660214	k__Bacteria; p__Proteobacteria; c__Deltaproteobacteria; o__Desulfobacterales; f__Desulfobulbaceae; g__; s__	1.97963	0.876711	1.04772	0.883585	0.8004	1.32575	0.218632	0.294447	1.01903	0.733157	0.608354	0.749133	1.34466	0.812338
OTU135591037	k__Bacteria; p__Proteobacteria; c__Deltaproteobacteria; o__Desulfobacterales; f__Desulfobulbaceae; g__; s__	0.317019	0.387218	0.424452	0.577292	0.431035	0.368315	0.168869	0.314549	0.391267	0.466101	0.237043	0.67873	0.297416	0.594476
OTU719823731	k__Bacteria; p__Proteobacteria; c__Deltaproteobacteria; o__Desulfobacterales; f__Desulfobulbaceae; g__; s__	0.593309	0.317518	0.345173	0.255483	0.612527	0.336336	0.159249	0.17398	0.36213	0.180315	0.186731	0.221025	0.318515	0.183078
OTU523991973	k__Bacteria; p__Proteobacteria; c__Deltaproteobacteria; o__Desulfuromonadales; f__Desulfuromonadaceae; g__; s__	3.27219	1.39827	1.44313	1.24757	1.67301	2.98894	0.322708	0.512991	1.84891	1.90831	0.766729	1.11658	1.88151	1.12302
OTU131069457	k__Bacteria; p__Proteobacteria; c__Deltaproteobacteria; o__Desulfuromonadales; f__Desulfuromonadaceae; g__; s__	1.6565	0.837484	0.949659	0.810166	0.930468	1.91873	0.219886	0.323852	1.19105	1.16541	0.44667	0.659606	1.13217	0.776274
OTU655137976	k__Bacteria; p__Proteobacteria; c__Epsilonproteobacteria; o__Campylobacterales; f__Helicobacteraceae; g__; s__	12.0568	6.58642	8.06179	8.75147	12.4454	4.7479	3.64641	5.96869	5.05587	4.10183	10.2143	11.6875	10.0152	7.70617
OTU916636078	k__Bacteria; p__Proteobacteria; c__Epsilonproteobacteria; o__Campylobacterales; f__Helicobacteraceae; g__; s__	0.73724	0.418479	0.516961	0.591418	0.785093	0.256024	0.236362	0.351046	0.361052	0.247388	0.757083	0.669199	0.708325	0.444294
OTU92175176	k__Bacteria; p__Proteobacteria; c__Epsilonproteobacteria; o__Campylobacterales; f__Helicobacteraceae; g__; s__	1.15672	0.368396	0.454917	0.244352	1.79202	0.928977	0.220885	0.288295	0.428691	0.247197	0.201726	0.174896	0.200168	0.0933113
OTU912862475	k__Bacteria; p__Proteobacteria; c__Gammaproteobacteria; o__[Marinicellales]; f__[Marinicellaceae]; g__; s__	4.07604	1.74743	1.98142	1.4934	1.92146	3.38543	0.367115	0.639671	1.9957	2.2485	0.695968	1.17525	1.80358	1.44215
OTU296749725	k__Bacteria; p__Proteobacteria; c__Gammaproteobacteria; o__Thiohalorhabdales; f__; g__; s__	0.613941	0.242585	0.358059	0.305757	0.287774	0.321788	0.0785617	0.141198	0.248745	0.239538	0.275044	0.272691	0.393758	0.299124
OTU195069353	k__Bacteria; p__Proteobacteria; c__Gammaproteobacteria; o__Thiotrichales; f__Thiotrichaceae; g__; s__	0.71625	0.435583	0.450133	0.417256	0.59345	0.62877	0.14906	0.194991	0.4593	0.310606	0.361419	0.265479	0.540595	0.213878
OTU638754450	k__Bacteria; p__Spirochaetes; c__GN05; o__SBYZ_6080; f__; g__; s__	0	0.00111848	0.000102903	0.00641758	0	0	0.000397711	0	0.000880344	0	0.0732764	0.000393133	0.000698567	0.000610887
OTU809360416	k__Bacteria; p__Synergistetes; c__Synergistia; o__Synergistales; f__Aminiphilaceae; g__; s__	0	0	0	0.130129	0	0	0	0	0	0	0.253646	0.127713	0.00402755	0.247035
OTU849268433	Unassigned	0	0	0	0.0168207	0	0	0	0	0	0	0.229965	0	0.00445746	0
