# Supplementary material for: A new family of uncultivated bacteria involved in methanogenesis from the ubiquitous osmolyte glycine betaine in coastal saltmarsh sediments
Source: Microbiome. 2019 Aug 27;7:120. doi: 10.1186/s40168-019-0732-4 (PMC6716910; doi:10.1186/s40168-019-0732-4)
Supplement: Supplementary file 2 — Table S2. Summary of metagenome-assembled genomes (MAGs) from the GBT-stable isotope probing enrichment. (XLSX 20 kb) [file 40168_2019_732_MOESM2_ESM.xlsx]

## Sheet: Taxonomic assignment seperate
Sample/Replicate	Bin	Higher taxonomic level	Taxonomy assignment (RAST)	Length (bp)	completeness [%]	estimation of contamination [%]
13C_Light_R1	4	Actinobacteria/ Streptosporangiaceae family	Streptosporangium roseum DSM 43021	837.95	19.969	2.351
13C_Light_R2	18	Actinomycetales/ Actinomycetaceae family	Actinomyces odontolyticus F0309	123.19	2.073	0.0
13C_Light_R1	11	Alphaproteobacteria/ Hyphomicrobiaceae	Hyphomicrobium denitrificans ATCC 51888	176.411	8.333	0.0
13C_Heavy_R1	2	Alphaproteobacteria/ Sphingomonadaceae family	Sphingomonas wittichii RW1	586.193	8.412	0.6
13C_Light_R2	23	Bacteroidetes/ Flavobacteriaceae family	Gramella forsetii KT0803	220.817	8.333	0.0
13C_Light_R1	26	Bacteroidetes/ Porphyromonadaceae family	Parabacteroides merdae ATCC 43184	1,479,627	26.724	0.0
13C_Heavy_R2	1	Bacteroidia/ Bacteroidaceae family	Bacteroides intestinalis DSM 17393	1,437,414	15.888	2.804
13C_Heavy_R3	4	Chloroflexi/ Chloroflexaceae	Roseiflexus castenholzi DSM 13941	1,542,207	31.09	5.413
13C_Heavy_R1	5	Clostridia/ Clostridiaceae family	Clostridium thermocellum ATCC 27405	2,803,034	73.504	4.701
13C_Heavy_R3	3	Clostridia/ Clostridiaceae family	Clostridium sp. JC122	560.278	39.075	0.0
13C_Light_R2	15	Clostridia/ Lachnospiraceae family	Blautia hansenii DSM 20583	178.917	0.313	0.0
13C_Heavy_R1	4	Clostridia/ Peptococcaceae family	Thermincola sp. JR	2,687,507	94.473	2.296
13C_Heavy_R2	5	Clostridia/ Peptococcaceae family	Thermincola sp. JR	190.951	6.059	0
13C_Heavy_R3	8	Clostridia/ Peptococcaceae family	Desulfotomaculum acetoxidans DSM 771	2,992,686	97.832	2.466
13C_Heavy_R3	21	Clostridia/ Peptococcaceae family	Thermincola sp. JR	1,774,151	78.549	2.963
13C_Light_R1	23	Clostridia/ Peptococcaceae family	Thermincola sp. JR	2,883,455	98.724	0.8
13C_Light_R2	5	Clostridia/ Peptococcaceae family	Thermincola sp. JR	2,378,003	76.02	1.293
13C_Light_R2	7	Clostridia/ Peptococcaceae family	Thermincola sp. JR	1,311,553	60.144	1.111
13C_Light_R2	21	Clostridia/ Peptococcaceae family	Thermincola sp. JR	783.038	25.862	0.0
13C_Light_R3	10	Clostridia/ Peptococcaceae family	Desulfotomaculum reducens MI-1	5,278,708	98.724	8.075
13C_Light_R3	22	Clostridia/ Peptococcaceae family	Thermincola sp. JR	2,128,835	84.722	2.315
13C_Heavy_R1	8	Clostridia/ Syntrophomonadaceae family	Syntrophomonas wolfei subsp. wolfei str. Goettingen	253.634	0.31	0.0
13C_Heavy_R2	17	Clostridia/ Thermoanaerobacterales Family III	Caldicellulosiruptor saccharolyticus DSM 8903	1,094,508	60.464	1.282
13C_Heavy_R2	3	Clostridia/ Thermoanaerobacteriaceae family	Moorella thermoacetica ATCC 39073	2,811,683	87.476	4.889
13C_Heavy_R3	11	Cryptophyceae/ Geminigeraceae family	Guillardia theta	108.227	5.115	2.477
13C_Heavy_R2	18	Cyanobacteria/ Cyanotheacaceae family	Cyanothece sp CCY 0110	325.178	16.977	0.0
13C_Heavy_R1	19	Deltaproteobacteria	delta proteobacterium NaphS2	143.579	0.0	0.0
13C_Light_R2	20	Deltaproteobacteria/ Syntrophobacteraceae	Syntrophobacter fumaroxidans MPOB	500.513	13.323	0.0
13C_Heavy_R3	25	Deltaproteobacteria/ Bdellovibrionaceae	Bdellovibrio bacteriovorus HD100	386.872	0.0	0.0
13C_Heavy_R1	18	Deltaproteobacteria/ Desulfobacteraceae family	Desulfococcus oleovorans Hxd3	3,445,319	54.232	1.505
13C_Light_R3	15	Deltaproteobacteria/ Desulfobacteraceae family	Desulfococcus oleovorans Hxd3	4,315,738	65.74	30.791
13C_Heavy_R1	3	Deltaproteobacteria/ Desulfobulbaceae family	Desulfotalea psychrophila LSv54	2,875,632	26.025	4.167
13C_Heavy_R1	15	Deltaproteobacteria/ Desulfobulbaceae family	Desulfotalea psychrophila LSv54	5,347,376	78.968	12.026
13C_Heavy_R2	4	Deltaproteobacteria/ Desulfobulbaceae family	Desulfotalea psychrophila LSv54	1,481,899	28.797	0.7
13C_Heavy_R2	9	Deltaproteobacteria/ Desulfobulbaceae family	Desulfotalea psychrophila LSv54	2,640,290	37.202	5.285
13C_Heavy_R2	19	Deltaproteobacteria/ Desulfobulbaceae family	Desulfotalea psychrophila LSv54	493.369	21.132	2.073
13C_Heavy_R3	13	Deltaproteobacteria/ Desulfobulbaceae family	Desulfotalea psychrophila LSv54	3,611,964	44.707	3.571
13C_Heavy_R3	14	Deltaproteobacteria/ Desulfobulbaceae family	Desulfotalea psychrophila LSv54	1,330,460	13.707	0.6
13C_Heavy_R3	17	Deltaproteobacteria/ Desulfobulbaceae family	Desulfotalea psychrophila LSv54	5,270,432	81.818	24.609
13C_Heavy_R3	20	Deltaproteobacteria/ Desulfobulbaceae family	Desulfotalea psychrophila LSv54	2,579,828	47.368	3.509
13C_Light_R1	21	Deltaproteobacteria/ Desulfobulbaceae family	Desulfotalea psychrophila LSv54	5,691,450	76.323	19.537
13C_Light_R1	24	Deltaproteobacteria/ Desulfobulbaceae family	Desulfotalea psychrophila LSv54	1,508,889	15.658	1.786
13C_Light_R1	28	Deltaproteobacteria/ Desulfobulbaceae family	Desulfotalea psychrophila LSv54	5,294,021	45.614	14.115
13C_Light_R2	17	Deltaproteobacteria/ Desulfobulbaceae family	Desulfotalea psychrophila LSv54	1,933,515	14.169	3.448
13C_Light_R3	4	Deltaproteobacteria/ Desulfobulbaceae family	Desulfotalea psychrophila LSv54	2,714,849	48.246	12.706
13C_Light_R3	8	Deltaproteobacteria/ Desulfobulbaceae family	Desulfotalea psychrophila LSv54	3,214,293	51.124	13.216
13C_Light_R3	17	Deltaproteobacteria/ Desulfobulbaceae family	Desulfotalea psychrophila LSv54	3,262,218	50.557	18.325
13C_Heavy_R1	14	Deltaproteobacteria/ Desulfuromonadaceae family	Desulfuromonas acetoxidans	2,287,096	33.339	7.336
13C_Heavy_R2	8	Deltaproteobacteria/ Desulfuromonadaceae family	Desulfuromonas acetoxidans	5,502,817	51.303	18.479
13C_Heavy_R3	28	Deltaproteobacteria/ Desulfuromonadaceae family	Desulfuromonas acetoxidans	2,411,553	83.591	2.248
13C_Light_R1	25	Deltaproteobacteria/ Desulfuromonadaceae family	Desulfuromonas acetoxidans	4,661,511	70.814	25.673
13C_Light_R1	10	Deltaproteobacteria/ Desulfuromonadaceae family	Desulfuromonas acetoxidans	3,616,436	96.581	6.838
13C_Light_R1	2	Deltaproteobacteria/ Desulfuromonadaceae family	Desulfuromonas acetoxidans	2,735,636	68.103	21.395
13C_Light_R1	27	Deltaproteobacteria/ Desulfuromonadaceae family	Desulfuromonas acetoxidans	2,109,626	75.407	8.387
13C_Light_R2	16	Deltaproteobacteria/ Desulfuromonadaceae family	Desulfuromonas acetoxidans	1,534,304	49.173	7.151
13C_Light_R2	8	Deltaproteobacteria/ Desulfuromonadaceae family	Desulfuromonas acetoxidans	1,359,822	55.781	7.419
13C_Light_R2	14	Deltaproteobacteria/ Desulfuromonadaceae family	Desulfuromonas acetoxidans	975.867	20.502	3.111
13C_Light_R2	11	Deltaproteobacteria/ Desulfuromonadaceae family	Desulfuromonas acetoxidans	491.467	9.149	0.6
13C_Light_R3	12	Deltaproteobacteria/ Desulfuromonadaceae family	Desulfuromonas acetoxidans	2,723,094	93.011	2.248
13C_Light_R3	26	Deltaproteobacteria/ Desulfuromonadaceae family	Desulfuromonas acetoxidans	2,609,108	83.013	9.383
13C_Light_R3	18	Deltaproteobacteria/ Desulfuromonadaceae family	Desulfuromonas acetoxidans	925.223	41.362	3.449
13C_Light_R3	23	Deltaproteobacteria/ Desulfuromonadaceae family	Desulfuromonas acetoxidans	726.023	18.735	1.198
13C_Heavy_R1	17	Deltaproteobacteria/ Myxococcaceae family	Sorangium cellulosum 'So ce 56'	778.719	51.066	0.0
13C_Light_R1	3	Deltaproteobacteria/ Myxococcaceae family	Sorangium cellulosum 'So ce 56'	1,082,183	61.033	0.9
13C_Light_R2	9	Deltaproteobacteria/ Myxococcaceae family	Sorangium cellulosum 'So ce 56'	1,479,924	72.999	3.419
13C_Light_R3	13	Deltaproteobacteria/ Myxococcaceae family	Anaeromyxobacter dehalogenans 2CP-C	3,455,498	49.582	3.419
13C_Heavy_R1	20	Deltaproteobacteria/Desulfobacteracea family	Desulfobacterium autotrophicum HRM2	6,553,154	50.772	30.362
13C_Heavy_R1	9	Deltaproteobacteria/Desulfobacteracea family	Desulfobacterium autotrophicum HRM2	6,158,699	78.459	46.935
13C_Heavy_R1	1	Deltaproteobacteria/Desulfobacteracea family	Desulfobacterium autotrophicum HRM2	4,807,036	56.006	16.071
13C_Heavy_R1	13	Deltaproteobacteria/Desulfobacteracea family	Desulfobacterium autotrophicum HRM2	340.151	0.0	0.0
13C_Heavy_R1	7	Deltaproteobacteria/Desulfobacteracea family	Desulfobacterium autotrophicum HRM2	175.866	0.0	0.0
13C_Heavy_R2	11	Deltaproteobacteria/Desulfobacteracea family	Desulfobacterium autotrophicum HRM2	10,618,164	75.319	73.376
13C_Heavy_R2	13	Deltaproteobacteria/Desulfobacteracea family	Desulfobacterium autotrophicum HRM2	7,313,459	76.25	54.383
13C_Heavy_R2	21	Deltaproteobacteria/Desulfobacteracea family	Desulfobacterium autotrophicum HRM2	6,489,886	94.101	6.968
13C_Heavy_R2	23	Deltaproteobacteria/Desulfobacteracea family	Desulfobacter postgatei 2ac9	3,597,730	33.763	10.737
13C_Heavy_R2	12	Deltaproteobacteria/Desulfobacteracea family	Desulfobacterium autotrophicum HRM2	2,127,939	34.008	0.9
13C_Heavy_R3	7	Deltaproteobacteria/Desulfobacteracea family	Desulfobacterium autotrophicum HRM2	10,988,157	72.537	74.1
13C_Heavy_R3	23	Deltaproteobacteria/Desulfobacteracea family	Desulfobacterium autotrophicum HRM2	7,675,905	89.643	45.487
13C_Heavy_R3	22	Deltaproteobacteria/Desulfobacteracea family	Desulfobacterium autotrophicum HRM2	6,624,919	98.495	4.839
13C_Heavy_R3	12	Deltaproteobacteria/Desulfobacteracea family	Desulfatibacillum alkenivorans AK-01	6,225,320	64.194	41.624
13C_Heavy_R3	5	Deltaproteobacteria/Desulfobacteracea family	Desulfobacterium autotrophicum HRM2	5,809,631	93.367	9.808
13C_Heavy_R3	15	Deltaproteobacteria/Desulfobacteracea family	Desulfobacterium autotrophicum HRM2	4,851,534	61.543	7.097
13C_Heavy_R3	19	Deltaproteobacteria/Desulfobacteracea family	Desulfobacterium autotrophicum HRM2	4,528,696	78.687	22.366
13C_Heavy_R3	10	Deltaproteobacteria/Desulfobacteracea family	Desulfatibacillum alkenivorans AK-01	3,120,373	39.61	1.786
13C_Heavy_R3	6	Deltaproteobacteria/Desulfobacteracea family	Desulfatibacillum alkenivorans AK-01	1,922,885	16.071	0.0
13C_Heavy_R3	1	Deltaproteobacteria/Desulfobacteracea family	Desulfatibacillum alkenivorans AK-01	1,816,893	24.355	3.641
13C_Light_R1	6	Deltaproteobacteria/Desulfobacteracea family	Desulfobacterium autotrophicum HRM2	6,774,130	63.208	9.169
13C_Light_R1	1	Deltaproteobacteria/Desulfobacteracea family	Desulfobacterium autotrophicum HRM2	5,197,992	63.36	50.325
13C_Light_R1	8	Deltaproteobacteria/Desulfobacteracea family	Desulfobacterium autotrophicum HRM2	4,888,971	43.929	6.25
13C_Light_R1	9	Deltaproteobacteria/Desulfobacteracea family	Desulfobacterium autotrophicum HRM2	4,096,863	79.677	16.774
13C_Light_R1	12	Deltaproteobacteria/Desulfobacteracea family	Desulfobacterium autotrophicum HRM2	3,559,611	60.458	13.333
13C_Light_R1	15	Deltaproteobacteria/Desulfobacteracea family	Desulfobacterium autotrophicum HRM2	2,827,031	30.253	9.613
13C_Light_R1	5	Deltaproteobacteria/Desulfobacteracea family	Desulfobacter postgatei 2ac9	337.913	10.552	4.708
13C_Light_R2	1	Deltaproteobacteria/Desulfobacteracea family	Desulfobacterium autotrophicum HRM2	3,993,794	67.55	3.552
13C_Light_R2	6	Deltaproteobacteria/Desulfobacteracea family	Desulfatibacillum alkenivorans AK-01	203.738	0.0	0.0
13C_Light_R3	6	Deltaproteobacteria/Desulfobacteracea family	Desulfobacterium autotrophicum HRM2	10,132,425	89.813	60.67
13C_Light_R3	25	Deltaproteobacteria/Desulfobacteracea family	Desulfobacterium autotrophicum HRM2	4,494,247	60.771	3.584
13C_Light_R3	3	Deltaproteobacteria/Desulfobacteracea family	Desulfobacter postgatei 2ac9	1,770,539	6.558	1.851
13C_Heavy_R1	11	Epsilonproteobacteria/ Helicobacteraceae family	Sulfurovum sp. NBC37-1	1,108,201	54.617	0.82
13C_Heavy_R2	10	Epsilonproteobacteria/ Helicobacteraceae family	Sulfurovum sp. NBC37-1	2,413,386	54.235	10.943
13C_Heavy_R3	16	Epsilonproteobacteria/ Helicobacteraceae family	Sulfurovum sp. NBC37-1	2,316,150	49.045	10.123
13C_Light_R1	16	Epsilonproteobacteria/ Helicobacteraceae family	Sulfurovum sp. NBC37-1	1,221,911	58.55	1.516
13C_Light_R2	4	Epsilonproteobacteria/ Helicobacteraceae family	Sulfurovum sp. NBC37-1	2,457,485	61.544	7.179
13C_Light_R3	21	Epsilonproteobacteria/ Helicobacteraceae family	Sulfurovum sp. NBC37-1	937.438	36.052	1.38
13C_Heavy_R1	6	Euryarchaeota/ Methanosarcinaceae family	Methanosarcina barkeri str. fusaro	2,352,601	75.791	0.98
13C_Heavy_R1	12	Euryarchaeota/ Methanosarcinaceae family	Methanococcoides burtonii DSM 6242	407.365	0.0	0.0
13C_Heavy_R1	16	Euryarchaeota/ Methanosarcinaceae family	Methanosarcina acetivorans C2A	466.028	0.0	0.0
13C_Heavy_R2	2	Euryarchaeota/ Methanosarcinaceae family	Methanococcoides burtonii DSM 6242	477.292	0.0	0.0
13C_Heavy_R2	7	Euryarchaeota/ Methanosarcinaceae family	Methanococcoides burtonii DSM 6242	1,564,734	73.967	1.307
13C_Heavy_R3	2	Euryarchaeota/ Methanosarcinaceae family	Methanosarcina barkeri str. fusaro	2,210,611	74.346	0.0
13C_Light_R1	17	Euryarchaeota/ Methanosarcinaceae family	Methanosarcina acetivorans C2A	508.708	0.0	0.0
13C_Light_R1	18	Euryarchaeota/ Methanosarcinaceae family	Methanosarcina barkeri str. fusaro	2,158,867	74.647	1.307
13C_Light_R2	2	Euryarchaeota/ Methanosarcinaceae family	Methanococcoides burtonii DSM 6242	322.603	0.0	0.0
13C_Light_R2	10	Euryarchaeota/ Methanosarcinaceae family	Methanococcoides burtonii DSM 6242	924.13	67.974	0.2
13C_Light_R2	12	Euryarchaeota/ Methanosarcinaceae family	Methanococcoides burtonii DSM 6242	385.008	4.828	0.0
13C_Light_R3	7	Euryarchaeota/ Methanosarcinaceae family	Methanococcoides burtonii DSM 6242	626.134	31.15	0.6
13C_Light_R3	19	Euryarchaeota/ Methanosarcinaceae family	Methanococcoides burtonii DSM 6242	716.58	44.041	0.8
13C_Heavy_R3	9	Euryarchaeota/ Thermococcaceae family	Thermococcus kodakarensis KOD1	1,385,340	70.561	1.006
13C_Light_R3	9	Euryarchaeota/ Thermococcaceae family	Pyrococcus abyssi GE5	1,250,391	59.346	0.9
13C_Heavy_R3	18	Flavobacteriia/ Flavobacteriaceae family	Zunongwangia profunda SM-A87	6,289,821	73.401	45.564
13C_Heavy_R1	10	Flavobacteriia/ Flavobacteriales family	Flavobacteriales bacterium ALC-1	1,435,951	45.031	5.337
13C_Heavy_R2	20	Flavobacteriia/ Flavobacteriales family	Flavobacteriales bacterium ALC-1	1,358,306	53.292	9.483
13C_Heavy_R2	22	Flavobacteriia/ Flavobacteriales family	Flavobacteriales bacterium ALC-1	1,501,938	41.465	2.847
13C_Heavy_R3	24	Flavobacteriia/ Flavobacteriales family	Flavobacteriales bacterium ALC-1	1,332,349	47.414	0.0
13C_Heavy_R3	27	Flavobacteriia/ Flavobacteriales family	Flavobacteriales bacterium ALC-1	1,782,420	54.154	9.545
13C_Light_R1	14	Gammaproteobacteria	marine gamma proteobacterium HTCC2148	4,680,227	76.881	47.414
13C_Light_R3	16	Gammaproteobacteria	marine gamma proteobacterium HTCC2148	3,302,569	58.621	33.621
13C_Light_R2	3	Gammaproteobacteria/ Alteromonadaceae family	Saccharophagus degradans 2-40	105.014	0.0	0.0
13C_Heavy_R2	14	Gammaproteobacteria/ Chromatiaceae	Nitrosococcus halophilus Nc4	787.452	10.345	0.0
13C_Light_R3	24	Gammaproteobacteria/ Chromatiaceae	Nitrosococcus halophilus Nc4	798.27	21.082	0.0
13C_Light_R1	22	Gammaproteobacteria/ Chromatiaceae family	Allochromatium vinosum DSM 180	3,559,746	81.691	13.215
13C_Light_R3	5	Gammaproteobacteria/ Chromatiaceae family	Allochromatium vinosum DSM 180	2,209,233	67.878	4.002
13C_Light_R3	11	Gammaproteobacteria/ Chromatiaceae family	Thiocystis violascens DSM 198	2,957,921	77.041	15.868
13C_Heavy_R3	26	Gammaproteobacteria/ Ectothiorhodospiraceae	Thioalkalivibrio sp. HL-EbGR7	404.387	11.129	0.0
13C_Light_R1	7	Gammaproteobacteria/ Ectothiorhodospiraceae	Thioalkalivibrio sp. HL-EbGR7	1,823,273	33.595	1.06
13C_Light_R1	13	Gammaproteobacteria/ Ectothiorhodospiraceae	Thioalkalivibrio sp. HL-EbGR7	1,911,123	59.914	9.224
13C_Light_R1	19	Gammaproteobacteria/ Ectothiorhodospiraceae family	Alkalilimnicola ehrlichii MLHE-1	2,912,895	67.334	42.295
13C_Light_R1	20	Gammaproteobacteria/ Ectothiorhodospiraceae family	Alkalilimnicola ehrlichii MLHE-1	2,794,170	67.283	26.984
13C_Light_R2	13	Gammaproteobacteria/ Ectothiorhodospiraceae family	Thioalkalivibrio sp. HL-EbGR7	1,859,377	56.584	3.159
13C_Light_R2	19	Gammaproteobacteria/ Ectothiorhodospiraceae family	Alkalilimnicola ehrlichii MLHE-1	2,983,213	62.273	19.195
13C_Light_R2	22	Gammaproteobacteria/ Ectothiorhodospiraceae family	Thioalkalivibrio sp. HL-EbGR7	255.711	18.856	0.0
13C_Light_R3	1	Gammaproteobacteria/ Ectothiorhodospiraceae family	Thioalkalivibrio sp. HL-EbGR7	2,795,076	62.65	21.067
13C_Light_R3	2	Gammaproteobacteria/ Ectothiorhodospiraceae family	Thioalkalivibrio sp. HL-EbGR7	1,451,159	39.592	0.0
13C_Light_R3	14	Gammaproteobacteria/ Pseudomonadaceae family	Cellvibrio japonicus Ueda107	1,657,611	72.855	2.408
13C_Light_R3	20	Gammaproteobacteria/ Xanthomonadaceae family	Xanthomonas campestris pv. vesicatoria str. 85-10	1,244,562	23.197	0.0
13C_Heavy_R2	15	Sphingobacteria/ Flammeovirgaceae	Marivirga tractuosa DSM 4126	1,987,167	28.091	3.971
13C_Heavy_R2	6	Thermomicrobia/ Thermomicrobiaceae family	Thermobaculum terrenum ATCC BAA-798	1,813,206	79.938	3.292
