# Supplementary material for: A new family of uncultivated bacteria involved in methanogenesis from the ubiquitous osmolyte glycine betaine in coastal saltmarsh sediments
Source: Microbiome. 2019 Aug 27;7:120. doi: 10.1186/s40168-019-0732-4 (PMC6716910; doi:10.1186/s40168-019-0732-4)
Supplement: Supplementary file 3 — Table S3. Metagenomes used for read-recruitment against Candidatus ‘Betaina sedimentti’. (XLSX 13 kb) [file 40168_2019_732_MOESM3_ESM.xlsx]

## Sheet: metagenomes
Domain	Study Name	Genome Name / Sample Name	Ecosystem	IMG Genome ID / SRA ID	Total reads	Mapped reads	Mapped bases
Metagenome	Methanethiol and dimethylsulfide cycling in Stiffkey salt marsh	Time 0 microbial community	Saltmarsh sediment	SRR7012972	21174196	1152	158833
Metagenome	Methanethiol and dimethylsulfide cycling in Stiffkey salt marsh	Time 0 microbial community	Saltmarsh sediment	SRR7012971	11497954	535	79967
Metagenome	Metagenome data from Stiffkey saltmarsh sediment microcosms to investigate methanogenesis from choline	Microbial community, Stiffkey saltmarsh, Norfolk, UK	Saltmarsh sediment	ERR2215867	37548370	475	93741
Metagenome	Metagenome data from Stiffkey saltmarsh sediment microcosms to investigate methanogenesis from choline	Microbial community, Stiffkey saltmarsh, Norfolk, UK	Saltmarsh sediment	ERR2215868	30046892	299	50520
Metagenome	Metagenome data from Stiffkey saltmarsh sediment microcosms to investigate methanogenesis from choline	Microbial community, Stiffkey saltmarsh, Norfolk, UK	Saltmarsh sediment	ERR2215866	14273026	222	1359
Metagenome	Samples from salt marshes in the south of England	sediment microbial community from salt marsh near West Mersea, UK	Saltmarsh sediment	ERR1811626	27145416	132	19914
Metagenome	Samples from salt marshes in the south of England	sediment microbial community from Abbotts Hall, Winter, UK	Saltmarsh sediment	ERR1811643	25097760	9	1359
Metagenome	Pelagic marine sediment microbial communities from the LTER site Helgoland, North Sea	Pelagic marine sediment microbial communities from the LTER site Helgoland, North Sea	Marine sediment	SRR5204267	285669980	173	25950
Metagenome	Pelagic marine sediment microbial communities from the LTER site Helgoland, North Sea	Pelagic marine sediment microbial communities from the LTER site Helgoland, North Sea	Marine sediment	SRR5204266	267922430	141	21150
Metagenome	Marine sediment microbial communities from the Atlantic coast under amendment with organic carbon and nitrate	Marine sediment microbial communities from the Atlantic coast	Marine sediment	3300005590	170351964	12	1800
Metagenome	methane seep metagenome for sediment sample 7086	6-9 cm from methane seep sediment push core, Santa Monica Mounds, Pacific Ocean	Marine sediment	SRR3715733	364142498	12	1797
Metagenome	Deep subsurface microbial communities from Indian Ocean	Deep subsurface microbial communities from Indian Ocean Sumatra_00157	Marine sediment	SRR5210996	219077094	5	755
Metagenome	Deep subsurface microbial communities from Indian Ocean	Deep subsurface microbial communities from Indian Ocean Sumatra_00607	Marine sediment	SRR5211005	195176672	11	1661
metatranscriptome	Subsurface metatranscriptomes Transcriptome or Gene expression	subsurface sediment from Canterbury Basin	Marine sediment	SRR3290633	89036952	8	298
Metagenome	Subsurface microbial communities from deep shales in Ohio and West Virginia, USA	Fracking water microbial communities from deep shales in Oklahoma, United States	Deep subsurface	3300022514	24573148	24	3624
Metagenome	Subsurface microbial communities from deep shales in Ohio and West Virginia, USA	Subsurface microbial communities from deep shales in Ohio, USA - hydraulic fracturing test GB_TF_A	Deep subsurface	3300017921	60611228	19	1228
Metagenome	Deep subsurface shale carbon reservoir microbial communities from Ohio and West Virginia, USA	Deep subsurface shale carbon reservoir microbial communities from Ohio, USA	Deep subsurface	3300006862	57228722	10	530
Metagenome	Microbial diversity in produced waters of shale gas	Shale gas waste water metagenome, Sichuan basin, China	Deep subsurface	SRR5279630	43002688	14	2100
Metagenome	Microbial diversity in produced waters of shale gas	Shale gas waste water metagenome, Sichuan basin, China	Deep subsurface	SRR5279631	43141560	11	1650
