# Supplementary material for: A new family of uncultivated bacteria involved in methanogenesis from the ubiquitous osmolyte glycine betaine in coastal saltmarsh sediments
Source: Microbiome. 2019 Aug 27;7:120. doi: 10.1186/s40168-019-0732-4 (PMC6716910; doi:10.1186/s40168-019-0732-4)
Supplement: Supplementary file 4 — Table S4. Samples subjected to amplicon sequencing of 16S rRNA genes in this study. (XLSX 14 kb) [file 40168_2019_732_MOESM4_ESM.xlsx]

## Sheet: amplicon sequencing of 16S rRNA
Samples	BarcodeSequence	LinkerPrimerSequence	Description
T0 GBT replicate 1	CTGCTATTCCTC	GTGCCAGCMGCCGCGGTAA	unfractionated DNA template
T0 GBT replicate 2	TGCGCTGAATGT	GTGCCAGCMGCCGCGGTAA	unfractionated DNA template
T0 GBT replicate 3	TGGAGTAGGTGG	GTGCCAGCMGCCGCGGTAA	unfractionated DNA template
T1 GBT replicate 1	ACCGGTATGTAC	GTGCCAGCMGCCGCGGTAA	unfractionated DNA template
T1 GBT replicate 2	CAAACAACAGCT	GTGCCAGCMGCCGCGGTAA	unfractionated DNA template
T1 GBT replicate 3	TTGCGTTAGCAG	GTGCCAGCMGCCGCGGTAA	unfractionated DNA template
T2 GBT replicate 1	TGTGAATTCGGA	GTGCCAGCMGCCGCGGTAA	unfractionated DNA template
T2 GBT replicate 2	AGTTGAGGCATT	GTGCCAGCMGCCGCGGTAA	unfractionated DNA template
T2 GBT replicate 3	GATTCCGGCTCA	GTGCCAGCMGCCGCGGTAA	unfractionated DNA template
T3 GBT replicate 1	ATGGCTGTCAGT	GTGCCAGCMGCCGCGGTAA	unfractionated DNA template
T3 GBT replicate 2	TTGGCTCTATTC	GTGCCAGCMGCCGCGGTAA	unfractionated DNA template
T3 GBT replicate 3	AATTGTGTCGGA	GTGCCAGCMGCCGCGGTAA	unfractionated DNA template
T0 TMA replicate 1 Light Fraction	CACTACGCTAGA	GTGCCAGCMGCCGCGGTAA	T0 DNA (fractionated)
T0 TMA replicate 1 Heavy Fraction	TCCCTTGTCTCC	GTGCCAGCMGCCGCGGTAA	T0 DNA (fractionated)
T0 TMA replicate 2 Light Fraction	TACTACGTGGCC	GTGCCAGCMGCCGCGGTAA	T0 DNA (fractionated)
T0 TMA replicate 2 Heavy Fraction	TGCATACACTGG	GTGCCAGCMGCCGCGGTAA	T0 DNA (fractionated)
T0 TMA replicate 3 Light Fraction	CGGTCAATTGAC	GTGCCAGCMGCCGCGGTAA	T0 DNA (fractionated)
T0 TMA replicate 3 Heavy Fraction	GCGATATATCGC	GTGCCAGCMGCCGCGGTAA	T0 DNA (fractionated)
T0 GBT replicate 1 Light Fraction	CAGCTCATCAGC	GTGCCAGCMGCCGCGGTAA	T0 DNA (fractionated)
T0 GBT replicate 1 Heavy Fraction	TACAGCGCATAC	GTGCCAGCMGCCGCGGTAA	T0 DNA (fractionated)
T0 GBT replicate 2 Light Fraction	TCGGAATTAGAC	GTGCCAGCMGCCGCGGTAA	T0 DNA (fractionated)
T0 GBT replicate 2 Heavy Fraction	CAACTCCCGTGA	GTGCCAGCMGCCGCGGTAA	T0 DNA (fractionated)
T0 GBT replicate 3 Light Fraction	TATCGACACAAG	GTGCCAGCMGCCGCGGTAA	T0 DNA (fractionated)
T0 GBT replicate 3 Heavy Fraction	TATACCGCTGCG	GTGCCAGCMGCCGCGGTAA	T0 DNA (fractionated)
T1 GBT replicate 1 Light Fraction	AGTCGAACGAGG	GTGCCAGCMGCCGCGGTAA	12C GBT-incubation
T1 GBT replicate 1 Heavy Fraction	GGTGACTAGTTC	GTGCCAGCMGCCGCGGTAA	12C GBT-incubation
T1 GBT replicate 2 Light Fraction	CGAGCAATCCTA	GTGCCAGCMGCCGCGGTAA	12C GBT-incubation
T1 GBT replicate 2 Heavy Fraction	CGTAAGATGCCT	GTGCCAGCMGCCGCGGTAA	12C GBT-incubation
T1 GBT replicate 3 Light Fraction	TGCAGTCCTCGA	GTGCCAGCMGCCGCGGTAA	12C GBT-incubation
T1 GBT replicate 3 Heavy Fraction	ACGAGACTGATT	GTGCCAGCMGCCGCGGTAA	12C GBT-incubation
T1 GBT replicate 1 Light Fraction	CTATCTCCTGTC	GTGCCAGCMGCCGCGGTAA	13C GBT-incubation
T1 GBT replicate 1 Heavy Fraction	ATCACCAGGTGT	GTGCCAGCMGCCGCGGTAA	13C GBT-incubation
T1 GBT replicate 2 Light Fraction	TCGACATCTCTT	GTGCCAGCMGCCGCGGTAA	13C GBT-incubation
T1 GBT replicate 2 Heavy Fraction	GAATACCAAGTC	GTGCCAGCMGCCGCGGTAA	13C GBT-incubation
T1 GBT replicate 3 Light Fraction	AGGCTTACGTGT	GTGCCAGCMGCCGCGGTAA	13C GBT-incubation
T1 GBT replicate 3 Heavy Fraction	GTATCTGCGCGT	GTGCCAGCMGCCGCGGTAA	13C GBT-incubation
T2 TMA replicate 1 Light Fraction	GCGTTCTAGCTG	GTGCCAGCMGCCGCGGTAA	12C TMA-incubation
T2 TMA replicate 1 Heavy Fraction	GGCCAGTTCCTA	GTGCCAGCMGCCGCGGTAA	12C TMA-incubation
T2 TMA replicate 2 Light Fraction	GCTGTACGGATT	GTGCCAGCMGCCGCGGTAA	12C TMA-incubation
T2 TMA replicate 2 Heavy Fraction	GTGGAGTCTCAT	GTGCCAGCMGCCGCGGTAA	12C TMA-incubation
T2 TMA replicate 3 Light Fraction	ACCAGTGACTCA	GTGCCAGCMGCCGCGGTAA	12C TMA-incubation
T2 TMA replicate 3 Heavy Fraction	ATGGGTTCCGTC	GTGCCAGCMGCCGCGGTAA	12C TMA-incubation
T2 TMA replicate 1 Light Fraction	GTAGATCGTGTA	GTGCCAGCMGCCGCGGTAA	13C TMA-incubation
T2 TMA replicate 1 Heavy Fraction	AACTAGTTCAGG	GTGCCAGCMGCCGCGGTAA	13C TMA-incubation
T2 TMA replicate 2 Light Fraction	CGAGGGAAAGTC	GTGCCAGCMGCCGCGGTAA	13C TMA-incubation
T2 TMA replicate 2 Heavy Fraction	GGACTTCCAGCT	GTGCCAGCMGCCGCGGTAA	13C TMA-incubation
T2 TMA replicate 3 Light Fraction	GAACACTTTGGA	GTGCCAGCMGCCGCGGTAA	13C TMA-incubation
T2 TMA replicate 3 Heavy Fraction	TGGTCAACGATA	GTGCCAGCMGCCGCGGTAA	13C TMA-incubation
T2 GBT replicate 1 Light Fraction	CATTATGGCGTG	GTGCCAGCMGCCGCGGTAA	12C GBT-incubation
T2 GBT replicate 1 Heavy Fraction	GTCGTGTAGCCT	GTGCCAGCMGCCGCGGTAA	12C GBT-incubation
T2 GBT replicate 2 Light Fraction	CTCACCTAGGAA	GTGCCAGCMGCCGCGGTAA	12C GBT-incubation
T2 GBT replicate 2 Heavy Fraction	GTCGACAGAGGA	GTGCCAGCMGCCGCGGTAA	12C GBT-incubation
T2 GBT replicate 3 Light Fraction	CCAATACGCCTG	GTGCCAGCMGCCGCGGTAA	12C GBT-incubation
T2 GBT replicate 3 Heavy Fraction	AGCGGAGGTTAG	GTGCCAGCMGCCGCGGTAA	12C GBT-incubation
T2 GBT replicate 1 Light Fraction	TTGGGTACACGT	GTGCCAGCMGCCGCGGTAA	13C GBT-incubation
T2 GBT replicate 1 Heavy Fraction	AGATTGACCAAC	GTGCCAGCMGCCGCGGTAA	13C GBT-incubation
T2 GBT replicate 2 Light Fraction	ATGTCACCGCTG	GTGCCAGCMGCCGCGGTAA	13C GBT-incubation
T2 GBT replicate 2 Heavy Fraction	GTACGATATGAC	GTGCCAGCMGCCGCGGTAA	13C GBT-incubation
T2 GBT replicate 3 Light Fraction	AAGGCGCTCCTT	GTGCCAGCMGCCGCGGTAA	13C GBT-incubation
T2 GBT replicate 3 Heavy Fraction	AGTTACGAGCTA	GTGCCAGCMGCCGCGGTAA	13C GBT-incubation
T3 TMA replicate 1 Light Fraction	GCTCGAAGATTC	GTGCCAGCMGCCGCGGTAA	12C TMA-incubation
T3 TMA replicate 1 Heavy Fraction	AGTCGTGCACAT	GTGCCAGCMGCCGCGGTAA	12C TMA-incubation
T3 TMA replicate 2 Light Fraction	TAGGCATGCTTG	GTGCCAGCMGCCGCGGTAA	12C TMA-incubation
T3 TMA replicate 2 Heavy Fraction	ACCATAGCTCCG	GTGCCAGCMGCCGCGGTAA	12C TMA-incubation
T3 TMA replicate 3 Light Fraction	GTTGTTCTGGGA	GTGCCAGCMGCCGCGGTAA	12C TMA-incubation
T3 TMA replicate 3 Heavy Fraction	GATGTTCGCTAG	GTGCCAGCMGCCGCGGTAA	12C TMA-incubation
T3 TMA replicate 1 Light Fraction	ATCGCACAGTAA	GTGCCAGCMGCCGCGGTAA	13C TMA-incubation
T3 TMA replicate 1 Heavy Fraction	TCTCTACCACTC	GTGCCAGCMGCCGCGGTAA	13C TMA-incubation
T3 TMA replicate 2 Light Fraction	TAACGTGTGTGC	GTGCCAGCMGCCGCGGTAA	13C TMA-incubation
T3 TMA replicate 2 Heavy Fraction	ATTCTGCCGAAG	GTGCCAGCMGCCGCGGTAA	13C TMA-incubation
T3 TMA replicate 3 Light Fraction	CTCACAACCGTG	GTGCCAGCMGCCGCGGTAA	13C TMA-incubation
T3 TMA replicate 3 Heavy Fraction	ACTCACAGGAAT	GTGCCAGCMGCCGCGGTAA	13C TMA-incubation
T3 GBT replicate 1 Light Fraction	GTGTTGTCGTGC	GTGCCAGCMGCCGCGGTAA	12C GBT-incubation
T3 GBT replicate 1 Heavy Fraction	TGTCGCAAATAG	GTGCCAGCMGCCGCGGTAA	12C GBT-incubation
T3 GBT replicate 2 Light Fraction	GATCTGCGATCC	GTGCCAGCMGCCGCGGTAA	12C GBT-incubation
T3 GBT replicate 2 Heavy Fraction	ATCCTTTGGTTC	GTGCCAGCMGCCGCGGTAA	12C GBT-incubation
T3 GBT replicate 3 Light Fraction	CCACAGATCGAT	GTGCCAGCMGCCGCGGTAA	12C GBT-incubation
T3 GBT replicate 3 Heavy Fraction	CATCCCTCTACT	GTGCCAGCMGCCGCGGTAA	12C GBT-incubation
T3 GBT replicate 1 Light Fraction	AGCAGAACATCT	GTGCCAGCMGCCGCGGTAA	13C GBT-incubation
T3 GBT replicate 1 Heavy Fraction	TAGTATGCGCAA	GTGCCAGCMGCCGCGGTAA	13C GBT-incubation
T3 GBT replicate 2 Light Fraction	TGTAACGCCGAT	GTGCCAGCMGCCGCGGTAA	13C GBT-incubation
T3 GBT replicate 2 Heavy Fraction	GTGGTGGTTTCC	GTGCCAGCMGCCGCGGTAA	13C GBT-incubation
T3 GBT replicate 3 Light Fraction	TAATACGGATCG	GTGCCAGCMGCCGCGGTAA	13C GBT-incubation
T3 GBT replicate 3 Heavy Fraction	GCATATGCACTG	GTGCCAGCMGCCGCGGTAA	13C GBT-incubation
KITOME	AGCATGTCCCGT	GTGCCAGCMGCCGCGGTAA	KITOME
