# Supplementary material for: A new family of uncultivated bacteria involved in methanogenesis from the ubiquitous osmolyte glycine betaine in coastal saltmarsh sediments
Source: Microbiome. 2019 Aug 27;7:120. doi: 10.1186/s40168-019-0732-4 (PMC6716910; doi:10.1186/s40168-019-0732-4)
Supplement: Supplementary file 5 — Table S5. Annotation of MAG (Bin 4) by RAST (Rapid Annotation using Subsystem Technology). (XLS 3473 kb) [file 40168_2019_732_MOESM5_ESM.xls]

## Sheet: Sheet1
contig_id	start	stop	strand	function	figfam	evidence_codes	nucleotide_sequence	aa_sequence
NODE_1031_length_7585_cov_13.212749	1836	367	-	Lysyl-tRNA synthetase (class II) (EC 6.1.1.6)	FIG00000300	isu;tRNA_aminoacylation,_Lys	ttggaattacaggacttaaatgatcagatgctggtgcgccgtcaaaagatggcggaattgcagcaactaggaattaatccttttgggactaaatttgagaaaacccatacttccgctgaaatttttaacaattttgatgatttggaaaatcagacggtagtacttgcagggagaattctcgctattagagaacatggaaaagcaagctttgggcagatacaagatgaagcagggaaaattcaaatatatattcgtcttgatgtagttggggaaggtcaatatgaagtatttcataaaattgatttaggcgatattgttggtattaaggggagggtttttaaaacaaaacggggagaaatttctgtttctgttaatgaattaactttcttaactaaaagc…	MELQDLNDQMLVRRQKMAELQQLGINPFGTKFEKTHTSAEIFNNFDDLENQTVVLAGRILAIREHGKASFGQIQDEAGKIQIYIRLDVVGEGQYEVFHKIDLGDIVGIKGRVFKTKRGEISVSVNELTFLTKSLRPLPEKWHGLKDVELRYRQRYVDLIVNPEVKNNFVLRSKIIRAIRSYLDNKNFLEVETPTLHAIAGGAAARPFITHHNALDIDMYMRIALELHLKRLIVGGMDRVYEIGRNFRNEGISTRHNPEFTMMEVYQAYADYHDMMNLTEDMIANVAQEVLGTTKVNYQGEEINLTPPWKRLTMVDAVKEYSGIDFGQVNSDEEARVKAQEIGVYVEKNATKGMVLNTIFEEKVEEHLIQPTFIMDYPIEVSPLAKRKEADPNFTDRFEV…
NODE_1031_length_7585_cov_13.212749	2341	1865	-	Transcription elongation factor GreA	FIG00000288	isu;Transcription_factors_bacterial	atgaccgagaaagaaaccattttaactgttgaaggtctaaaaaagcttgaagaagaattagaacagcttaaaactgtgcgccgtagagaggtagctgatcgtatcaaacaagctattgaatatggagatattagtgagaactcagagtatgaggatgctaaaaatgaacaggcgtttattgaaggaacaattcttacattagaaaagaaattacgtaatgctaaggtgatagataccgataaggtcaatattgatactgtttctgttggttccacggtgaaattaaaagatatggaatccaatgaagagtttgaatacactattgtaggatcagtggaagcagatccagctaagaataaaatttctaatgaatctcctgtaggaaaagctattttgggg…	MTEKETILTVEGLKKLEEELEQLKTVRRREVADRIKQAIEYGDISENSEYEDAKNEQAFIEGTILTLEKKLRNAKVIDTDKVNIDTVSVGSTVKLKDMESNEEFEYTIVGSVEADPAKNKISNESPVGKAILGNKIDSVVEITVPVGTLSYKILGIRK
NODE_1031_length_7585_cov_13.212749	3638	2550	-	Acetylornithine aminotransferase (EC 2.6.1.11)	FIG00001168	idu(2);Arginine_Biosynthesis_--_gjo idu(2);Arginine_Biosynthesis_extended	gtggatcaatttgcatttatgattcatccacttgatgctacagatgtattgcgaaaatatgccttcgctaagaagttaccgttaagattggtagaaagaatgatacgtcttatacctcctataaagatttcagacattacggggattcagtcccaacacggacaagcagaaggtttgtttgtggcgtgtcctcttacttcacggcagatggtagaacttcctgaaagttatgtattaaagagaataattaacacaggaaagtatgctgaaaaattaggagctaaagtattaggcttaggtgctatgacatctgtggtgggggatgccggaattactatagagaaaagcttgaagatacctgttactacaggtaatagttacacagtatatacagcttta…	MDQFAFMIHPLDATDVLRKYAFAKKLPLRLVERMIRLIPPIKISDITGIQSQHGQAEGLFVACPLTSRQMVELPESYVLKRIINTGKYAEKLGAKVLGLGAMTSVVGDAGITIEKSLKIPVTTGNSYTVYTALEGTKRAAKIMGVDWKKAEILVIGATGSIGSICAKMLSCDCNFLTLVARDERKLEKLARQIYYETGLAVRIDTEIKKVLHQADIIIAVSSAVDTLIDAKDLKKGAIVCDVARPRSVSKRVAELRDDVLVIEGGLVEIPGDVDFNFNFGYPPKLALACMAETIILALEKRWESYTLGRELTYKQVEEMGNMAQKHGFKLAGFRSFERPVTEEQIKQIQALRARNGQVQCSL
NODE_1031_length_7585_cov_13.212749	4664	3741	-	FIG01166292: hypothetical protein	FIG01166291	ff	atgaaaagagttgtcagtgtttctctaggttcatccaaaagagatcatagcgtaagtacagaaatttttggtgagaaatttcttattgaacgcattggtacagatggtgatgtaaataaagctatgagaatgattgaagatctggatggaaaagcaaacgtaattggtttaggcgggatagatttatatatatatgcaggaggaaaaagatatacctttcgtgaggctataaaattaaggaattgtgcgaaaataactcctgtggtagatggaagcgggttgaaaaatactctggaacgaagggtaattacatatttagaaaatcatcaggggttagcttttcgggagaaaaaagttttcatggtttctgctgttgaccgttttggcatggcagaagcg…	MKRVVSVSLGSSKRDHSVSTEIFGEKFLIERIGTDGDVNKAMRMIEDLDGKANVIGLGGIDLYIYAGGKRYTFREAIKLRNCAKITPVVDGSGLKNTLERRVITYLENHQGLAFREKKVFMVSAVDRFGMAEALHDRGAVLTFGDLMFGLGIPIPVHSLETLSRLARVIAPIVVKLPINMLYPTGSNQETSTPKYGKYYQEAQIIAGDFLFIKKYMPDKLTGKIIITNTLTSSDMEELRRRGVEILITTTPELNSRSFGTNVMEGVLVALAGKNFELLTPEDYDQILERINFVPRVEYLQHKSVYTL
NODE_1031_length_7585_cov_13.212749	5209	4661	-	FIG00845902: hypothetical protein	FIG00845901	ff	atggaatttattcgcattggggacaaaataattagcaggcaaaagttaactacagaaatcgagaaaatttttaatatgagaatcaaagggttatctcagcaggaggttgccagaaaattatctattgatagaacctttatctctcgcttggaaagtttgggagaagtgcgtaaaggccgacggattgccgtcattggttttcccattaaaaacaaatcagaattgcaggagatgttagaaatagaaggggtagagttttctttaatcatgacagaggaggaacgatgggattttgtaagtgaaagcagtggactccatttatttaataaggtaatggagctggtaactaaattaaaaagctttgattttattatcgtattagcttccaacaaaagagtt…	MEFIRIGDKIISRQKLTTEIEKIFNMRIKGLSQQEVARKLSIDRTFISRLESLGEVRKGRRIAVIGFPIKNKSELQEMLEIEGVEFSLIMTEEERWDFVSESSGLHLFNKVMELVTKLKSFDFIIVLASNKRVKLFKGIFDNEVIGVEIGQSPIEEDKLIDIKQIQTFINILKIAGSTGVIR
NODE_1031_length_7585_cov_13.212749	6465	5491	-	tRNA dihydrouridine synthase B (EC 1.-.-.-)	FIG00000580	ff	atgcaaataggtaatgtaaaacttgaaaacccggtgatatctgcacctatggcgggtattacggataaagcgtttagagaaattatcaaatccatgggttgtggcatggtttgtacagaaatgattagcgataaagcattaatatataataatgtgcgtactatggaacttttagatattacaggagaattgtaccctgtatgtgtgcagatttttggttcggagccagagataatggcacaagcggctaaaatggtagaaggtaaaggagctcatattatagatataaatatggggtgtccggcacccaaaatagttaaaaatggtgaaggaagtagcttaatgaaaacaccgcaattagcaggtgaaataattcatgctgtagttaatgcagtggaa…	MQIGNVKLENPVISAPMAGITDKAFREIIKSMGCGMVCTEMISDKALIYNNVRTMELLDITGELYPVCVQIFGSEPEIMAQAAKMVEGKGAHIIDINMGCPAPKIVKNGEGSSLMKTPQLAGEIIHAVVNAVEIPVMVKMRKGWDENYVNVVEMAMLAEKAGAMAITVHGRTRKQFYSGKADWNIIQEVKQNLSIPVIGNGDIMTPEDGFSMISQIGCDGVMIGRGMLGNPWLIKRTIEILGGKTVSPEPELSERIQMGRQHLARVIELKGENMGIKQMRKHLAWYIRGLKNSAKVRAEINELTKFEEVDNLLLTLAKVNVLEK
NODE_1031_length_7585_cov_13.212749	7254	6490	-	Pantothenate kinase type III, CoaX-like (EC 2.7.1.33)	FIG00000695	isu;Coenzyme_A_Biosynthesis_cluster isu;Coenzyme_A_Biosynthesis	atgcttttagcaattgatgcgggaaatactaatattgtattgggactttataaaggtgataagctccttgaacgttggcgagtttctacagaccggcaaaaaacgtctgatgagtatggcatactcatgagaaatttatttgaattccatgggcataaatttgaagaagttaaagcaattgctatagcttctgttgtcccttctttgatgacaggtttagaaaaaatggctttagaatatttccacataaatcccttgattattggacccggggtaaaaacaggcatgcctattaaatttgataatcctaaggaagttggagcagatcgtattgttaatgctgtagcagcttacgaaatatatggtggtccgttaattgtagtcgattttggtacagct…	MLLAIDAGNTNIVLGLYKGDKLLERWRVSTDRQKTSDEYGILMRNLFEFHGHKFEEVKAIAIASVVPSLMTGLEKMALEYFHINPLIIGPGVKTGMPIKFDNPKEVGADRIVNAVAAYEIYGGPLIVVDFGTATTFDVVSSKGEYIGGAIAPGIGISTEALFARAAKLPRIELVKPQKVIAKNTVNGMQAGIIYGFTGQVDGIVKRMQKELGERAFVVATGGLASLIADESETIEKVDPWLTLEGLRIIYLKNK
NODE_1070_length_7412_cov_12.551991	1819	593	-	NADP-dependent malic enzyme (EC 1.1.1.40)	FIG00000777	icw(1);Pyruvate_metabolism_I:_anaplerotic_reactions,_PEP	gtgaacgtaagagaacaagcattaaagcttcatattgaaaataggggtaaaatagaagttagaccattggttcctgttggaaatgcacaggatttaagcctagcatatactcctggtgttgcagaaccgtgtaaagatattcatcaagatattgaaaaagtcaatgaatatacacggcgttggaatatggttgctattgtttctgatggtactgctgtattaggactaggtaatattggtccagaagcagcgatgcctgtaatggagggaaaagcttgtttatttaaaacttttgcaggagtagatgcttttccgatttgcgtaggtaccactgatgtcgataaaattgttgaattagttaaactgcttcagcctacttttggaggaataaatttagaa…	MNVREQALKLHIENRGKIEVRPLVPVGNAQDLSLAYTPGVAEPCKDIHQDIEKVNEYTRRWNMVAIVSDGTAVLGLGNIGPEAAMPVMEGKACLFKTFAGVDAFPICVGTTDVDKIVELVKLLQPTFGGINLEDIAAPACFEIENRLKKEASIPIFHDDQHGTAIVCMAGMINALKVVNKKLDEIKVVTNGAGAAGIAIIKLLMSLGVQDVIMCDRNGIIYEGREEGMNHVKDEIAKTTNRNLIKGNLADALKEADVFIGVSGPDMVSKEMVASMNEGAIIMAMANPVPEIMPDDAKTAGATVVCTGRSDFPNQVNNVLAFPGIFRGTLDVQASDINEDMKIAAAYAIANLIDESELTPDYVIPKAFDHRVAPAVAAAVAKAAIDAGIAKKAIDPEKVA…
NODE_1070_length_7412_cov_12.551991	2462	1905	-	Fumarate hydratase class I, aerobic (EC 4.2.1.2); L(+)-tartrate dehydratase beta subunit (EC 4.2.1.32)	FIG00133186	isu;Muconate_lactonizing_enzyme_family icw(1);TCA_Cycle	atggctattaagtatttaacttctccaatatgtgactctgacttagcagaattgagaataggagatcaagtatatttaaacggaattatttatactggtagagatacagcgcacaaacgtttaattgaattattagagttaggtaaagaactgccaattgatttgcaaggacaaatgatttattatgtaggtccatctcctgcgaaacctggatcaattattgggtctgccggacctactacaagttatcgtatggatgcctattcagttcctcttatcgaaaagaaaggtttaaaagttatgattggtaaaggctcgcgatgccttgaggtaaaaaaagccatgaaagagcataaggcaatatatttagctgctattggaggagctgctgctttaatt…	MAIKYLTSPICDSDLAELRIGDQVYLNGIIYTGRDTAHKRLIELLELGKELPIDLQGQMIYYVGPSPAKPGSIIGSAGPTTSYRMDAYSVPLIEKKGLKVMIGKGSRCLEVKKAMKEHKAIYLAAIGGAAALITKSILESDIVAYHELGPEAIRKLKVKNFPAIVVNDIYGGDLYDEGVQKYRED
NODE_1070_length_7412_cov_12.551991	3313	2474	-	Fumarate hydratase class I, aerobic (EC 4.2.1.2); L(+)-tartrate dehydratase alpha subunit (EC 4.2.1.32)	FIG00133861	icw(1);Muconate_lactonizing_enzyme_family icw(1);TCA_Cycle	ttgaaaagaattgattattgttccatcgttgaggaagttgccaggctatgtatagatgccaactattacctgggagaagatgtgatttgtgcattccaaaatgcaataaaccaagagacttctcccactggaagagaaatactaaaacttctaatagataatgctaatatcgctgctaatgaacaagtacctatgtgtcaagattgtggaatagctgtagtttttgtggagttggggcaggaagtgaatattattggtggaaatataaatgaagctattacagacggtgttatcaagggctatcaagaagggtatcttcgaaagtcactttgtgaccctttttcacgtgaaaatactggtgataatactccagctataatacatgtaaaaattgtgcct…	MKRIDYCSIVEEVARLCIDANYYLGEDVICAFQNAINQETSPTGREILKLLIDNANIAANEQVPMCQDCGIAVVFVELGQEVNIIGGNINEAITDGVIKGYQEGYLRKSLCDPFSRENTGDNTPAIIHVKIVPGENLKITVAPKGGGSENMSGIAMLPPSAGIEGVKKYIIERVLEAGSNPCPPIVVGVGIGGNFEKSAILAKEALLRPIGEASQVQEIALLEQELHEKINKLGIGPQGLGGKTTALAVHIEYYPCHIASLPVAVNINCHANRHKSIIL
NODE_1070_length_7412_cov_12.551991	4780	3530	-	Oxaloacetate decarboxylase beta chain (EC 4.1.1.3)	FIG00001675	isu;Pyruvate_metabolism_I:_anaplerotic_reactions,_PEP	ttggaccgtttattgctgtttgtaagtaatactggaattgcaaatatggattggggacagttagcaatgataggcattgcaacattactaatatatcttgcaattgtaaaacattgggaacccctcttattaatccctattgcatttggtatattattaggtaacatgccaatggcaggtctttttcgaccctatatgggagatcctgtgctatcatttaataacatgatggtatctggtcaagatatcgagcaactgagaattcaaggcgctcagttaggtctagcttggccttatggagaacaagttggttttgtacctggtggagtattgtattatctatttcaaggtgtatggttagcaatttatccttctttaatatttttgggcattggagct…	MDRLLLFVSNTGIANMDWGQLAMIGIATLLIYLAIVKHWEPLLLIPIAFGILLGNMPMAGLFRPYMGDPVLSFNNMMVSGQDIEQLRIQGAQLGLAWPYGEQVGFVPGGVLYYLFQGVWLAIYPSLIFLGIGAMTDFSPLISNPKMLLLGAAAQIGIFFAFIGAILLGFTPQEAAAIGIIGGADGPTAIYLTTKLAPHLLAPIAVAAYSYIALVPMIQPPIILRMTTKKERSIVMPPIKPAHKTVRIAFPVVVTIVVGLLVPASLAILGMMMLGNLLKESGVVDRLAKTASNELINTITIFLCLSIGASAQADKFFSAAFLKILFLGLAAFILSTAGGVLFGKFMMWITKGKINPLCGPAGVSAVPEAARLAQKLGQQANPTNFLLMHAMGPNVAGVIG…
NODE_1070_length_7412_cov_12.551991	5230	4799	-	Biotin carboxyl carrier protein of acetyl-CoA carboxylase; Biotin carboxyl carrier protein		icw(1);Fatty_Acid_Biosynthesis_FASII icw(1);Fatty_Acid_Biosynthesis_FASII	ttgaaaaaatttaatgtatatgtaaatggagaagcttttgaagttgaaatcgaagaagtggggggagaagagaaagtaatttcaccgtctcccgctcaaataagtaaacctactccacaagcacctaaaactgttgctactaaacctattacatctaaaacagtagctccagcgactgcagcttcaaagaaagaggtatcaaatgctgcagaagggggtattggttcaattaccgctccattaccaggttcagtatttgatattaaagttagtaccggccaaaaggttaatgctggtgatgttttagttgtattggaagctatgaaaatggaaaacgatattcctgcgcctactgatggaactgttcaatctatcaattgtaataaaggagattcagta…	MKKFNVYVNGEAFEVEIEEVGGEEKVISPSPAQISKPTPQAPKTVATKPITSKTVAPATAASKKEVSNAAEGGIGSITAPLPGSVFDIKVSTGQKVNAGDVLVVLEAMKMENDIPAPTDGTVQSINCNKGDSVQAGDVLVVLA
NODE_1070_length_7412_cov_12.551991	5635	5234	-	hypothetical protein			atgggcattcaagaaacttggattttaggatttcaaactacgattattgggatgagtgttacctttggagttttaattttactggtctttattattatgagtcttaatcgtttgcttgatcccgcattttgcaaaaaaaagcaaccggttattaaccctcaggaaattgtaacaccggtagttcctcaggtagctgctttagaagaaatagaagagggtattagccctagtgtagtgtcagcgattacagttgcaattacaatgagtttaggtaaatctagaaatgatattaaatttacttccatacggcgtgctagcggaagacaagcagtgtgggcaaaaatgggtactactgatattattactaatcgtcagagatatttagatagaagggggaga…	MGIQETWILGFQTTIIGMSVTFGVLILLVFIIMSLNRLLDPAFCKKKQPVINPQEIVTPVVPQVAALEEIEEGISPSVVSAITVAITMSLGKSRNDIKFTSIRRASGRQAVWAKMGTTDIITNRQRYLDRRGR
NODE_1070_length_7412_cov_12.551991	7200	5650	-	Acetyl-coenzyme A carboxyl transferase alpha chain (EC 6.4.1.2) / Acetyl-coenzyme A carboxyl transferase beta chain (EC 6.4.1.2); Propionyl-CoA carboxylase beta chain (EC 6.4.1.3)	FIG00002099	isu;Mycobacterium_virulence_operon_involved_in_fatty_acids_biosynthesis isu;CBSS-83332.1.peg.3803 isu;Fatty_Acid_Biosynthesis_FASII icw(1);Fatty_Acid_Biosynthesis_FASII	atgtcaaaagaagaacaaataaaatttttatcaaataaaagggataaaattcttaatggcggtggaattgaaaaaataaaaaaacagcatagtgctggtaaaatgactgcccgggaaagaatagcgaagttattagatgatggtagttttatagagttagaccaatttgtaacccaccgggcaactgaatttaatatgcaaaacgtagaagcaccttgtgagggtgtggttactggttatggtactatagatggtcgtttgatttatgtttatgcgcaagactttacagtgattggtggaacattaggtgaaatgcatgctgccaagatttgtaagattatggatttagcattaaaaatgggagcaccttgtattggagttaatgattctggcggtgct…	MSKEEQIKFLSNKRDKILNGGGIEKIKKQHSAGKMTARERIAKLLDDGSFIELDQFVTHRATEFNMQNVEAPCEGVVTGYGTIDGRLIYVYAQDFTVIGGTLGEMHAAKICKIMDLALKMGAPCIGVNDSGGARIQEGLDALNGFGEIFKRNTLSSGVIPQLSVIMGPCAGGAVYSPALTDFIFTVDKTSHMFITGPQVIKAVTGEEVNQEDLGGAMSHNQVSGVAHFFAKDEDECINQIKKLLSFIPSNNLEEVPVFTTNDDVNRIDEILMEVVPENTNKQYDMFDIITALADERDFFEVQPYSAQNMLIGFIRLNGRSVGVIANQPKMLAGCIDIDAADKSARFVRFCDAFNIPILTIVDTPGYLPGVAQEHGGIIRHGAKLLYAYSEATVPKITLI…
NODE_1087_length_7320_cov_10.797385	2669	1726	-	Oligopeptide transport system permease protein OppB (TC 3.A.1.5.1)	FIG00945384	idu(1);ABC_transporter_oligopeptide_(TC_3.A.1.5.1)	atgaaagaaaatataattcttgagttaaaagatatcaataaaaattttagagataatgatggaaaaatatttaaggctattaataatgtaaatattactttagcaaaaggggaatgtattggtatagttggagaaagtggttgtgggaagagtactcttgcaagagtaatatctcatttaatagaggtatctggaggtagaatgatttttaagggtaaagatataacagctttacatagagagtcaattaaaaattattataaaaatatacaaatgatatttcaggatccattaggcacatttagtccaagaatgaagataggggcatatctaattgaaccttttatcaattttaaattaatggataataaaagagcatatgagtatgctcaaaaatta…	MKENIILELKDINKNFRDNDGKIFKAINNVNITLAKGECIGIVGESGCGKSTLARVISHLIEVSGGRMIFKGKDITALHRESIKNYYKNIQMIFQDPLGTFSPRMKIGAYLIEPFINFKLMDNKRAYEYAQKLLEMVGLNPDYIIKYPNELSGGELQRVVIARVIGLKPDIIICDECTSALDVSIQKQIINLLVELRKKxxFSCLFITHDLSLAESFCDRIYVMYLGEIVEIIESQDIVKEAKHSYTKMLISSIFSVKNYNKKIKVAEVKLKDLENTKGCVFAPRCPNKSEKCYEEKCTLRKISEYSSVACSLY
NODE_1087_length_7320_cov_10.797385	3457	2672	-	Oligopeptide transport ATP-binding protein OppD (TC 3.A.1.5.1)		isu;ABC_transporter_oligopeptide_(TC_3.A.1.5.1)	gtgaataaactccttgaaattaaatccctcactgtcaaatatgatagtgagggaaatgtcgttgaaaacattaatgtggatgtagggtatagagaaattgtcgttatagtaggagaaagtggaagtggaaaaacgactttaataagatctattattaatcttctttctcccagtgctgaggtggtttccggcaaaattatatttgatggtagaaatatcagagaatataataaagaacagtggagaaatcttcgcggtaatgaaattgctatgatttttcaaaatccgggttcctatcttaatcctattatcaagataggcaaacaatttatagaaagcattagaaatcataaggatatttctaaagctgaggcaattaaaaaagcgaaagaaaccctt…	MNKLLEIKSLTVKYDSEGNVVENINVDVGYREIVVIVGESGSGKTTLIRSIINLLSPSAEVVSGKIIFDGRNIREYNKEQWRNLRGNEIAMIFQNPGSYLNPIIKIGKQFIESIRNHKDISKAEAIKKAKETLEKMHFDDSDRIMNSYPFQLSGGMKQRVAIAMAMAIEPKLILADEPTSALDVITQAQIINELMELRNKFDTSIIIVTHNIGCAAYMADRIMVMNSGEIVEYDSKSEVITQPKMEYTKQLLVAIPELKGL
NODE_1087_length_7320_cov_10.797385	4093	3530	-	hypothetical protein			atgaatgatgtaaaggtttactttggaaatatatcaattgagagcattttttctcatgatgagacacacaggtttgtactgaaaagaaaatataaatcatctcgggaacatctaaatgatgggaaaattgtttttatattaattaatccatcttatgctgatgaactattgtttgataagacaaatcgacttgcgtcaaatataggattaaaaaatgggtataatgaagttgtaattttgaatatgttttcattagtaacaaaagatactaaagcacttattaaaaacttgaaaaatgcaaatcttaacaaaaatgatttatatattatggaagaagttaaaaatgctgagagagttattttagcatggggtattgatgaaaagtataatgatagaatt…	MNDVKVYFGNISIESIFSHDETHRFVLKRKYKSSREHLNDGKIVFILINPSYADELLFDKTNRLASNIGLKNGYNEVVILNMFSLVTKDTKALIKNLKNANLNKNDLYIMEEVKNAERVILAWGIDEKYNDRIKVVKQLIKNSGIDCDKVFSISFKDKNGKIYNPAHLSMFITDNPPNYEIKKFNLN
NODE_1087_length_7320_cov_10.797385	4328	4465	+	hypothetical protein			gtgattggtcataatgtggtcatggcaactctcaatcatgacactgcacccattgcgattggtaggaatgtgtggattagctacattgaagatgtgaccgggttggcgaagcccttgaaggtggcagtattcaagtaa	MIGHNVVMATLNHDTAPIAIGRNVWISYIEDVTGLAKPLKVAVFK
NODE_1087_length_7320_cov_10.797385	5680	4841	-	hypothetical protein			atgaaaagtaattctaaaataggattagttattttaatatatgccatgattactacttggctatggttatacaattcggaattaattaaagataactatggcgggtgggtagagtttaatattaatgagtatttgttattaacacttatatttgtagggttgcttttcataatagcgctacaggagatgaagcacataaaatcagcacaaagtatagaagatgcgattaaatataaccaactgtataaattagaaaaagaaatagtattagagaaactcacaactattcagtctgcagcaaaacaaacacgaaatttattaatttatagtatttctaatgatattattaatgatttttacagtaatttaaatctgttgaatattaaagattaccctgaa…	MKSNSKIGLVILIYAMITTWLWLYNSELIKDNYGGWVEFNINEYLLLTLIFVGLLFIIALQEMKHIKSAQSIEDAIKYNQLYKLEKEIVLEKLTTIQSAAKQTRNLLIYSISNDIINDFYSNLNLLNIKDYPEMLSVLHNKITEFKLRDNIHIDLEVENSISNDALLDSNDVIEIFELVVGKIIKKYNGKSSDKKVISLLIREEDTGVIFEFVYELFTLINIGFFDMLFIASMDTKIGRLIKKNKCTIEEIRPDSFTCIIRICIPNSSDNNKKKLKLLA
NODE_1087_length_7320_cov_10.797385	6283	5684	-	Accessory gene regulator B			atgggcttaataaattcggtagctcaatatattataaataatttaggcggtaccgagtatgattatgatgtttgcctttatgtgataagccaatggttacatacttttgttagtatgttttttgtaattttaattagtttgtttttaggtgtgactaaatgggctttactcatttcttttgtgggatttgttttaagatccttctcaggtggggcacacagtaaatctccgatagtatgtagcgtagtatctgttgcattaataaatgggtttgctttgatagttgaatacgttaatataaatagtaattacttgatgctgttttctacgttagtctttttgctaggtttttatttaatatataaatacgcacctgcggatacaccacaaaaaccaatt…	MGLINSVAQYIINNLGGTEYDYDVCLYVISQWLHTFVSMFFVILISLFLGVTKWALLISFVGFVLRSFSGGAHSKSPIVCSVVSVALINGFALIVEYVNINSNYLMLFSTLVFLLGFYLIYKYAPADTPQKPIISTEFKKQLRMKSYIFLCVALIIVLIPTVSIQIKLSILLSVSWQLLTITPVGYAFLHGIDKSLKVR
NODE_1087_length_7320_cov_10.797385	6743	6243	-	hypothetical protein			atggaacaccctattttgtttttattacacttttttgaaagctggttaatagcatacgcaggaggggtgatatacaaattctcctctcgtcccccaaaactattcttattgataggtttgtttaatggtatatttgtatattttttaaggagtatatttattattttgaagttaaagctagggttgcatacttttattgttatggcgttttttacttttttgtgcaaaaatattcttaatatttcatggctaaaagcggtttattcctccttaacggtttttgtgatactgaatattaatgaagttttaatagcatctgtttttatgcgtttacttaattggacgtttgttgaaataatgaataacccatataaacaaattataataggcattgtagat…	MEHPILFLLHFFESWLIAYAGGVIYKFSSRPPKLFLLIGLFNGIFVYFLRSIFIILKLKLGLHTFIVMAFFTFLCKNILNISWLKAVYSSLTVFVILNINEVLIASVFMRLLNWTFVEIMNNPYKQIIIGIVDATPFILILLFGAYKNRKEKGNGLNKFGSSIYYK
NODE_1087_length_7320_cov_10.797385	6909	6766	-	hypothetical protein			ttgaagaagctggcttcaagagtgttgcctaaattaatgatggtagtaggcgcttcgttaccatttttaatttatataacaaaagtaaacgcatgtggtgtttttagctatcaaccggaggtaccaaaaagcttaataagataa	MKKLASRVLPKLMMVVGASLPFLIYITKVNACGVFSYQPEVPKSLIR
NODE_108_length_34967_cov_13.536835	145	3021	+	Excinuclease ABC subunit A	FIG00000147	icw(1);DNA_repair,_UvrABC_system	atgtctatagataaaattgttgttaagggtgcgcgggcacataatttgaagaatattgatgtggagataccacgggataagttggtggtagtgacggggcttagtggttcggggaagtcttctttggcttttgatactatttatgcggaaggccagagacgatatgtggaatcattgtctgcttatgctaggcagtttttgggtcaaatggacaaaccggatgtggattatattgaaggtttgtcaccggctatttcaattgaccagaaaaccactagccgtaatccccggtctacggtggggacggtaacggagatttatgattatttaaggttattgtatgctcggattggcagacctcattgtcctaaatgtggccaacctatttcacagcaaact…	MSIDKIVVKGARAHNLKNIDVEIPRDKLVVVTGLSGSGKSSLAFDTIYAEGQRRYVESLSAYARQFLGQMDKPDVDYIEGLSPAISIDQKTTSRNPRSTVGTVTEIYDYLRLLYARIGRPHCPKCGQPISQQTVDQMVDTLSAYDEGTKMQILAPLIRGRKGEHVKVLDEARKGGYVRVRVDGETYDLAEEIKLNKNKKHTIEVVVDRIVRKQGIEKRLADSLELALGLGNGVVSIDVIGQEEVLFSQNFACIDCGISLEEITPRMFSFNNPYGACGQCSGLGTQMNIDPDLIIPDKNLTINEGAIARWSSNSQGWYYRFIEALAGRYDFSMDVPVKDLPSKAIEYILYGTGEEKIKVEYDQVDYGPRVYNAPWEGIIPNFERRYKETNSSYIREEIER…
NODE_108_length_34967_cov_13.536835	3304	4107	+	5-methyltetrahydrofolate--homocysteine methyltransferase (EC 2.1.1.13)	FIG00000672	idu(6);Methionine_Biosynthesis	atgtatagcagaataataccgagggaaacgaaaatagaagaaggtagaatagtattttatcttctgtggcaatttcgttgcgggatttgttttccggggcaaatcataattattgatattgctcaagcaagatacataaaaaagattatactaatggaggtattggtaatgagtgattttaacaatttagcacaagcggtatttaaaggggatttttcaggggttaaagaacttactcaaaagttaattgatagtggtgttgctccacttgaaattatcaacaatggccttattgaaggcatgaacattgttggacctaaatttaaagctggtgaaatgttcgttcctgaagttatgatggctgctaaagctatgggcgaaggtactgaaatggttaag…	MYSRIIPRETKIEEGRIVFYLLWQFRCGICFPGQIIIIDIAQARYIKKIILMEVLVMSDFNNLAQAVFKGDFSGVKELTQKLIDSGVAPLEIINNGLIEGMNIVGPKFKAGEMFVPEVMMAAKAMGEGTEMVKAMINEDDMTSAGTVLIGTVAGDLHDIGKNLVVMILESGGFKVVDIGVDVSPQGFVDAVKEHNPQIVGMSALLTTTMKYMKETIDALQEAGLRDKVKILIGGAPVSQEFADEIGADGFCPDAMAAKDMCDEIVLH
NODE_108_length_34967_cov_13.536835	4292	6160	+	Excinuclease ABC subunit C	FIG00000185	isu;DNA_repair,_UvrABC_system	gtggaattgtcagataagttgaagttgttaccggatgtgccgggggtttacctgatgaaagatgaagatgaaaacattatttatgtgggtaaagcgacttctttaaagcagcgggttcgttcttattttcaaagcagtaagcatcacagtccgaaagttatttctatggtagaaaaaattcgtaattttgatactattgtggtagattcgccattggaagcattaatattagagtgtaatttaattaagcagcataggcctaagtataatgtaaggttgcgagatgataagcattatccatacttaaagattaccataaatgaagaatttccccgaatatcggtggtacgctccatgaaacctgatggtgctagatattttggcccgtatactagttct…	MELSDKLKLLPDVPGVYLMKDEDENIIYVGKATSLKQRVRSYFQSSKHHSPKVISMVEKIRNFDTIVVDSPLEALILECNLIKQHRPKYNVRLRDDKHYPYLKITINEEFPRISVVRSMKPDGARYFGPYTSSTAMYETLKLLETIFPLRLCKGQNVDTRSRPCLNAHIKKCAAPCSGEISKEDYLVMVKQVILFLEGRQVEILKNLEKRMELAAENLQFEEAARLRDQIRAVKQVVEKQRIVNDRFEDRDVVALAKQGNEAVVQVFFVRNGKVVGREHFRLTNSEDNHEGVLLEAFLEQYYGNAQYIPREIVVQHGVPEGDLISRWLSEKRGGKVAIHLPFRGEKKRLVDLVAQNAQLVLFQHQSLKNKKNEEVSKALEQLRVELNLGQTPRRIECYD…
NODE_108_length_34967_cov_13.536835	6176	6973	+	Cof-like hydrolase			gtggatattaagttggttgctttagatttggatgatactttgctggatagtaagtgttgtatttcgctgcgagcgaagagtgtgattcggagggtgatggataaaggggttattgttactctggctactgggcggatgtatagttctgcccggccttatgctttagatatggggcttgatgttcctttgattacatatcagggcgctttggtgaagatgtctatgtccgaagaggtgttttatcatcgtactgtacctcaggatattgcgaaagaattaattaaggaagctcagggactagaaatttcggtgcaaatatatataaatgataggctttatgtttctagaataactccggaaattgaaaggtatgttagtatggcgcgggtgcctgtaacg…	MDIKLVALDLDDTLLDSKCCISLRAKSVIRRVMDKGVIVTLATGRMYSSARPYALDMGLDVPLITYQGALVKMSMSEEVFYHRTVPQDIAKELIKEAQGLEISVQIYINDRLYVSRITPEIERYVSMARVPVTEVGDLIGFIDQDPTKLLFNSNEEVLTKLWVKMEQKYNNTLYITKSKPEFLEFTNPQATKGLGVLAVAEHLGIARENIMAMGDSFNDLELLKTAGFAVAMGNAREELKREADYVTGTNNDDGVAEALEKFILG
NODE_108_length_34967_cov_13.536835	7197	8273	+	Glucose-6-phosphate isomerase, archaeal II (EC 5.3.1.9) / Mannose-6-phosphate isomerase, archaeal (EC 5.3.1.8)	FIG00123257	isu;Glycolysis_and_Gluconeogenesis	atgaattatcagattaatcttgatcataaattgagagtggaaaaagcagataaggaaaatatgctgggtgttttaaatgattttcctaaacaatgtgacgaggcggtaaatttagctagaaattgtaaactaattttgcaggggggctatcacaatattgtagtgattggattgggtggttctgctatcggaggagattttctgcggatttatatgcatgataaatctatgatacctgtgatggtacagcgggattatgcattgccgtcatatgttaatcagaaaactttagttttagctgttagttattccggaaacacggaggaaactttaagtgcttacgcgcaagcgagagtacaaagtgcgagtattatagtgataaccagtggtggaaaattg…	MNYQINLDHKLRVEKADKENMLGVLNDFPKQCDEAVNLARNCKLILQGGYHNIVVIGLGGSAIGGDFLRIYMHDKSMIPVMVQRDYALPSYVNQKTLVLAVSYSGNTEETLSAYAQARVQSASIIVITSGGKLAENARRDGVPVFMIPGGLQPRAATGYLFLPTVVAMEKIGIIPDASKDLADLLQDLKTIQKKINLNIPEKNNPAKQLAKIIFGHIPVIWGVAGSTESVAMRWKGQINENSKSLAYFNVFPEVNHNEIVGTEVPVEFLKKVVVVCLRDIDDHERIQKRFQITRELIERRVGPITEVWGEGNSKLARMFTLAYIGDFTSVYLALLYGIDPTPVELITRLKDKMIKSRD
NODE_108_length_34967_cov_13.536835	8395	9129	+	Histidinol phosphatase and related hydrolases of the PHP family			atgaatattcttggagattatcatactcattctacttatagtgatggacgtaatagtattgtggaaatggttgatgctgctcgggagaagggattaaaaacaattgctatcactgatcatggcccacgcaacattggtagcggggtaaagtctcctggtatgtatttagctattaaagaagaggttagaaagcttcaagaaaatcggtgtgatatccagattcttgtaggggcagaagcggatataatcagttgtgatggagaaatcgatataccgcctgatgtgattaaagaattagatttactactggtaggtttacatccttatgtttggccgaaaacactgggagatggtttttcttttgtcttaggaaatcagtttgctaagatttatgctccc…	MNILGDYHTHSTYSDGRNSIVEMVDAAREKGLKTIAITDHGPRNIGSGVKSPGMYLAIKEEVRKLQENRCDIQILVGAEADIISCDGEIDIPPDVIKELDLLLVGLHPYVWPKTLGDGFSFVLGNQFAKIYAPWREKIRKINTEALINAIYRYNVTAVTHPGLVMPVDVEKVAQACVKNGTAFEVNTGHNFQNVTEIRKVAEYGTNFIVNSDAHFTKTVGVVASGLALLSHANVDIEQIMNVEE
NODE_108_length_34967_cov_13.536835	9355	10257	+	Hypothetical ATP-binding protein UPF0042, contains P-loop	FIG00229225	ff	gtgtcagaagggaaagaagatgattttcaattaataataattaccggcatgtcgggggcggggaagtcgcaggttattcattctttggaggatctgggtttttattgtgtagataatttaccacctacattaatccccaaatttacggagcttgtgatagaatccctagggaagcaaagtaaagtggcgttggttatagatataagaggaggggaatttttccctgctctttttgaggccttttctcagttggaattggaaggaattaattacgaaattctgtatttagaagcatcagacgagactttggtgcgtagatttaaagaaacaagaaggcgacatcctttggctcctcagggaagggtattagaggggattggtgaagaaaggttaaaactt…	MSEGKEDDFQLIIITGMSGAGKSQVIHSLEDLGFYCVDNLPPTLIPKFTELVIESLGKQSKVALVIDIRGGEFFPALFEAFSQLELEGINYEILYLEASDETLVRRFKETRRRHPLAPQGRVLEGIGEERLKLQDLRGMAHKIIDTSNLKNYQLKEQVMELFSDNKERNLSVTVMSFGYKYGSPLDSDLMVDVRFLPNPFYIEKLRPFTGHHKEVRDYVMQHPATKTFLRRYIGLLNFLIPHYAAEGKTHLVIAIGCTGGQHRSVVLANRIGKALLKRGYSVSIAHRDIIKAGVKKNDDT
NODE_108_length_34967_cov_13.536835	10244	11548	+	FIG002813: LPPG:FO 2-phospho-L-lactate transferase like, CofD-like	FIG00002813	ff	atgacgatacttaagtggatgtatctaggattagggattaaaaggtggataggtattaccttttttggtatgtttattgcaaccgaaggattagctattgttcagtatgcggattttactaagcctgttttggatattgtaagaaattatatggtgcgtatatcagatttaactattgggacgatgttaatacttattggcttaattattatggggtttggttttaggaattttatgagaaatattttaacaggcatattgccgatgagtgatttgaagctaggtgatattttagttcaaaaggtacaattaaaaagagggccgaaaattgtggcaattggaggaggtacgggactttccactttgctgagaggattgaaaaaagttacgggtaatatc…	MTILKWMYLGLGIKRWIGITFFGMFIATEGLAIVQYADFTKPVLDIVRNYMVRISDLTIGTMLILIGLIIMGFGFRNFMRNILTGILPMSDLKLGDILVQKVQLKRGPKIVAIGGGTGLSTLLRGLKKVTGNITAIVTVSDDGGSSGRLRGDLGILATGDIRNCLVALADTENAMEELFNYRFPRESELADHSLGNLLLAGLTQTTGNFAQAVQEASRVLAIKGKVLPGTICGIELKAEMDDGRIVKGETKIVADVGKIKRVFLDPENCTALQASIDAIIAADAIILGPGSLYTSVIPNLLIPGIVDAIKESKATVYYVCNIMTQPGETDGYKVSQHINAIVKHCGTNIINKVIINKDEISQKLQRKYKKEGAVPVIYDSAAVSKFSVQIIESSMILQS…
NODE_108_length_34967_cov_13.536835	11648	12118	+	hypothetical protein			gtgagtggtaaacgttattttatatggttggttggagttgtggtgatggcgcttttgataggagtagcatgttctcctgctcaaaaaccgactccgcaagctccgagtgtggagccgaaaacatatggaaaccaatctccaccttctggaactgcacctgttatgcctgcaaatttggcagatagtatagctaatgatgtggcggatatggagggtgtaaaatctgcttatgtttttgtagtaggtagaacagcatttgtgggcgttaatttggatcaggaaatggatgatgctaaggttgattcactaaaaaaacagattgcgaacgaaattaaaaggaatgacagaataactcaagtaatgattagtgcagatcctgatttagtagaacaaatacga…	MSGKRYFIWLVGVVVMALLIGVACSPAQKPTPQAPSVEPKTYGNQSPPSGTAPVMPANLADSIANDVADMEGVKSAYVFVVGRTAFVGVNLDQEMDDAKVDSLKKQIANEIKRNDRITQVMISADPDLVEQIRDIAEGRSTPDAIGDLYTRLKPEM
NODE_108_length_34967_cov_13.536835	12680	13384	+	Adenosylcobinamide amidohydrolase (EC 3.5.1.90)	FIG00058905	idu(1);Coenzyme_B12_biosynthesis	atgttgagtagagaaaatgagtatacttatttaccaattatgggtattagactctttattgaagataaaacattagttattttatctgagaaaaaattatataccttaaattcttcaattttgggagatggttttagatattcaaagtatattattaatcatcaagtggatgcaaactatgcaagtgataatccccggaaagatttggaatatattattaaacagattggtataagttctgaccaagcagttggaatgatgactgcagtatgtataaatgatgtatttattatgcatgaaaaggatgaagaaatttctgttgttgcagttgttactgcaggaacgagtaatgctattgctgctgggggcagagagattgaaacctttcatggagaacaa…	MLSRENEYTYLPIMGIRLFIEDKTLVILSEKKLYTLNSSILGDGFRYSKYIINHQVDANYASDNPRKDLEYIIKQIGISSDQAVGMMTAVCINDVFIMHEKDEEISVVAVVTAGTSNAIAAGGREIETFHGEQGTINIILLIDGNLTEGAMVNAVITATEAKTMALHDLKVKVSSTGEVASGTSTDAVVVAVTGQGKELPYAGPATLVGNMIAQTVRKAVFEGVKRYFARKILT
NODE_108_length_34967_cov_13.536835	13789	13917	+	hypothetical protein			ttgaatttagaggataatagggaactaggtgaaaatcctagacggccgcgccactgtaagcgggaagtaaatttttcaattaccactgggcgtaaagcccgagaagttgaaataagctatgatccgtga	MNLEDNRELGENPRRPRHCKREVNFSITTGRKAREVEISYDP
NODE_108_length_34967_cov_13.536835	13907	14071	+	hypothetical protein			atgatccgtgagtcaggagacctgcctgaatgttcagcaaattttaccttttcgcgtggagggggaatgcataggtgtttattaaataataaaacctcattttctcaaggagaaagtgaggtttttgattttaataatgtggcatataaaagaaaaataaaatag	MIRESGDLPECSANFTFSRGGGMHRCLLNNKTSFSQGESEVFDFNNVAYKRKIK
NODE_108_length_34967_cov_13.536835	14088	17867	+	hypothetical protein			atgcgtaataagctaggggtaaatatttttctaatattattgttaatatgtatgctgattattccagtttatgctgatgatactttatcaattgatttacggttagaggggataaatcatactatttataatgatacagttgttgtaaatcaagggcaaacagcattagatgccttagagcaagcgcttactagtgcaggaatatcatatgaagtagcagatgatgaagcatatggaaaatacataggttccataaacggtgaagcaggaggaagctttggaggctgggatggctggctttacatagtaaatggaggtatggcatcagtaggagtagcaggttatgaattgcaagaaggagacgaattagtattttattatggaaattatccaccggac…	MRNKLGVNIFLILLLICMLIIPVYADDTLSIDLRLEGINHTIYNDTVVVNQGQTALDALEQALTSAGISYEVADDEAYGKYIGSINGEAGGSFGGWDGWLYIVNGGMASVGVAGYELQEGDELVFYYGNYPPDTLIPTVTITPEEPEIGEDIEVIVTSSYYDWNSDETVDVNIEGATVEFDGQEYVTDGSGKVIIPGVGIAGTYSLWVSKDVDGGCPAILRTDEIAVIVAQPEGKNVHVRVEGINTNLFDGDLEVLSSGSKQTALDALEQALTSAGISYEVADDEAYGKYIGSINGEAGGSFGGWDGWLYIVNGGMASVGVAGYELQEGDELVFYYGNYPPDTLIPTVTITPEEPEIGEDIEVIVTSSYYDWNSDETVDVNIEGATVEFDGQEYVTDGS…
NODE_108_length_34967_cov_13.536835	17943	19220	+	membrane protein			atgaaaagaaagaaaataatgggtctgttattaacattattaatgatattgttaatcataggttgcggcgataagaatgtggacacaacttcttctcatgcagaagaagtagaaattatttcagaacaaacttttgaaaataatagtcaggaacaagaaacaatagaaaaaaatggattaacggaaaaagtaaactctgagatggaaagtgtaaaaaaagctgaagaaaagatagcgtctacagatgaggaaaagaaagaaatttcaaatacacaaaacagcaaaaaggtttctgaatcagatcaaaaagttgaacagaataaaaatataaccaataataatgaatcttccgacaataaacaagttgccgataaaaatacggtagctgtagcaaagcca…	MKRKKIMGLLLTLLMILLIIGCGDKNVDTTSSHAEEVEIISEQTFENNSQEQETIEKNGLTEKVNSEMESVKKAEEKIASTDEEKKEISNTQNSKKVSESDQKVEQNKNITNNNESSDNKQVADKNTVAVAKPVKGNITLNKVTLLVTKDYGREILFNKKVEIKSEWTVIDLLENNLEIETKWDGSFVASINGFESENGGLSGKRLDWFYYVNGICADVGAGGYTIKPGEVIWWDYHTWESMGATTSAVIGSYPEPFLHGYGGKVGSTNILSSPENQSLAAQVQKSLEEKGVKVVNMIELSENIIANREVPTIVLGEWNELKKINWLDDFNRAYRKTGACMHFTENGIELLKNNNEIGQSIEKSAGVVIATGEVLGDSSPLWLVIGTDTAGLQQAVNIL…
NODE_108_length_34967_cov_13.536835	19242	20156	+	Transmembrane component CbrV of energizing module of predicted cobalamin ECF transporter	FIG00015381	icw(1);ECF_class_transporters icw(1);Coenzyme_B12_biosynthesis	atgtttatttatcgagaaaagaataatctcatacataagcttcacccatgtaccatagtttcgtttatcggagcggtttttcttttatctttaatttttactcatccgatttacttactagggttattagtagctgtggggatagttattattgctgcgggcaatctttctgagtggatggtttatttaaagtatagtgtgatgatgctcatagtaatcatgattgtaaacgctatttttgtgcaggcaggccacacggtcttatttgtagggccaaaggttccggtgttgggaaggattaagattactttagaagctctcgcttatggggcgggaatgggtatcaggttattggttatcatcagcgttttttgtttatatacatattcagtacaacca…	MFIYREKNNLIHKLHPCTIVSFIGAVFLLSLIFTHPIYLLGLLVAVGIVIIAAGNLSEWMVYLKYSVMMLIVIMIVNAIFVQAGHTVLFVGPKVPVLGRIKITLEALAYGAGMGIRLLVIISVFCLYTYSVQPDKVLNLFSSWGNKSVLAITLSTRLFPLMMNDFKRITEIQRCRGVKFDTGKWWERAKNLLPVISVMLLSCLERALQLAESMHARGYGSGSRSIYSRDLWRPRDYIILIAVVVGLIIGVITALKGWSSYSYYPRLVKFSFNEVVFVLPLFIVFIIPAILNWGWSKWLLFRLKI
NODE_108_length_34967_cov_13.536835	20129	21823	+	Duplicated ATPase component CbrU of energizing module of predicted cobalamin ECF transporter	FIG00088067	icw(2);ECF_class_transporters icw(2);Coenzyme_B12_biosynthesis	atggcttttgttcagattgaagatttaaattatttttatcccgagaaaaaagaacccgcccttgaaaagattaatttaacaattcctgaagggcaatttgtggtgatagtagggggatcgggaagtggaaaatctaccttaattcgtgctattgccggattagtaccggaattttatgggggaatttatagcgggaaaatctatgtagataatacagaattaagacaaatggataggcgaagccaggtgcaaaaagtaggtatggtatttcaggatcctgagagtcaattggtgatgacaaacgtagaacatgaagtagcttttggtttggaaaatttggggttacctaatagcctgatgaaaaggagggtaatggaggttaccagtgctctggttcta…	MAFVQIEDLNYFYPEKKEPALEKINLTIPEGQFVVIVGGSGSGKSTLIRAIAGLVPEFYGGIYSGKIYVDNTELRQMDRRSQVQKVGMVFQDPESQLVMTNVEHEVAFGLENLGLPNSLMKRRVMEVTSALVLSDYLHSFTPELSGGQKQKVALASVLAMQPEVLILDEPTSQLDPIAGEEILTMIRRLNEENGITVVLVEQRLERCFHLADRILVMDEGKIVYDHHAPDAMAHWSVKNNTPFIPPLAKLFASVGCPEIPVTVKQGRKLLKSYNTFAKADKKAIDIQKTKEVEQNKDQCIIDISNLWFSYPNGKEILKNINLKVYPGDFMILMGENGAGKTTLLKNINGLLKPSRGQIKILNENTKKKSVEELATMVGYLSQNPNDYLFMPTVIEEVNF…
NODE_108_length_34967_cov_13.536835	21945	23477	+	hypothetical protein			atgggtagaaaaaaaataatatcattgggaattgttatacttcttattctttcggtttctactatgggatttgcggcaaatactttatcaaatgtagaagcaactcaaagtataaataaagctattaattacttgcatagtatgcaaaaggaagatggaggttttgctggtagggtaggaggtaacagcagtaggggtttaacaagctgggtaattatggctttggaagcgtcaggagaagatgtttcaggtgaaaactggactgtagcaggaaaaaaccctatagattatttatatgattgtaatgatgaattagaagagacaattgattgcgcccgattactattagcgttatcggctgctggtcagggaagtcattatcatggtgatgatttggct…	MGRKKIISLGIVILLILSVSTMGFAANTLSNVEATQSINKAINYLHSMQKEDGGFAGRVGGNSSRGLTSWVIMALEASGEDVSGENWTVAGKNPIDYLYDCNDELEETIDCARLLLALSAAGQGSHYHGDDLAQKIASFQQSDGQFGQFDMGEQEMINAHMWSILALASAGYEIPNKEKAKKWLLERQNEDGGFGWLEGVESDTDDTAAAVQTLIILGEKTEDSLAIKKALDFLKKYQQQDGGFSAGERMGKDANVASDAWAMQCIIAAGQSPQSNEWSINGKNGVIHLLNLQNADGSFDWKTGVSSSPVTMTAYTIMALAQKPHPVNIDYQKNNVEENDIFTDLSQTYWAYDEIMNLVEDNVLGGYPDGSFKPDNYVTRAEFTKFLVCGLDLAGLEDN…
NODE_108_length_34967_cov_13.536835	23518	24252	+	Substrate-specific component CbrT of predicted cobalamin ECF transporter	FIG00015108	isu;ECF_class_transporters isu;Coenzyme_B12_biosynthesis	atgaaaagtaaagtaatgagtgggataatcattataattggtttattattggctttaagtattataccggaaaaccctttttataatatgaactgggctttgttttctggtattatgattggattgattatactggttttcttttggcgatttgaaaaaagtggcatgaattcaaaagagattactttaatagccaccatggcatctttggcggcgatatcgagaattccttttgcagccattatgagtcttcaaccgtcaactttcattgtgatgattacgggttatgtttttggacctcatatggggtttatggttggcgcattaactgcattggtttctaactttttcttaggccagggtccctggactccatggcagatgttttgttggggtatg…	MKSKVMSGIIIIIGLLLALSIIPENPFYNMNWALFSGIMIGLIILVFFWRFEKSGMNSKEITLIATMASLAAISRIPFAAIMSLQPSTFIVMITGYVFGPHMGFMVGALTALVSNFFLGQGPWTPWQMFCWGMCGVAAALLADKCKGLNLVLFTILGGLCGYFFGWIMNIWHWVAFVYPLTLKTFIATYAASVPFDTLHALGNIIFSIIFGKSFYYVLLRFRKKNSLTYIEGLENYPLAVTPKE
NODE_108_length_34967_cov_13.536835	24477	25442	+	FIG001886: Cytoplasmic hypothetical protein	FIG00629453	ff	ttgtctttttctgtaaaaacaaaaaatgaactagcacgtgtagtttcccataaaaggtgttgccaattggcagaactcattgcttttatcagaatggatggtacagttcaaataagtggcagtcgaaaagtggcaattttagtaattacggaaaatgctgctgttgctcgtaagattgtaaaattatctaaagagctttttgaaatccaaacagaaatattagtgtataaaaaaaataggcttaaaaagaataatatttattctattcgtattccgccacagcctcaggtaacggatgttttaaaagctttaggactaattgatgaaaatgataattggaaactggattttaggagcaatttacaccaagacttggtaacaaaacagtgttgcaaaaga…	MSFSVKTKNELARVVSHKRCCQLAELIAFIRMDGTVQISGSRKVAILVITENAAVARKIVKLSKELFEIQTEILVYKKNRLKKNNIYSIRIPPQPQVTDVLKALGLIDENDNWKLDFRSNLHQDLVTKQCCKRAYLRGVFLGGGSVNNPEGTYHLEIISNNREHVEIITSYMQEFDLPAKISQRKSWYVVYIKESEQIVNFLNIIGAHNALLNFENIRIVKDMRNRVNRLVNCETANLNKTVNASMRQVECIKTIQATIGLHNLSPGLQEIAMLRLEFPDVTLKELGEMTTPKLGKSGINHRMRKLEKIAENVKSGDSVNL
NODE_108_length_34967_cov_13.536835	25475	26815	+	Multi antimicrobial extrusion protein (Na(+)/drug antiporter), MATE family of MDR efflux pumps	FIG00000402	idu(3);Riboflavin,_FMN_and_FAD_metabolism_in_plants idu(3);Multidrug_Resistance_Efflux_Pumps	atgcagcaagttttagaaaaaactgaattgcgttctaaaattataaagcttgcatatccttctgtattggaaatgatgcttcataccatggtaggaattatggatgtggcttttgtgggaagattaggagccgaagagttaacggcagttgctatagctgatcaggtagtttttacgcttgtttttgttttggggactattggagttggcgcgtcgattattgttgcccggtctataggtaaaaatgatcgggaagaagcagggactattactaggcatgcgctggtattaggggtattattaggaagttttctgggagtatttttttggagctttgcggacaatataataagtttatttcccttacatcaaattgttagatataagggaatcatgtat…	MQQVLEKTELRSKIIKLAYPSVLEMMLHTMVGIMDVAFVGRLGAEELTAVAIADQVVFTLVFVLGTIGVGASIIVARSIGKNDREEAGTITRHALVLGVLLGSFLGVFFWSFADNIISLFPLHQIVRYKGIMYLEVIAFPAGAFLVLLIGEAICRGAGYTVIPLMVSGVANVINILGNYVLIFGKWGFPELGILGAAIATSVALVIASIMVWSFICLGKINVVLKVTGFYDRKNFWRILKLSIPAAGEEGIRASSNYLLIFMLSGLGTVAYAAHQIAITIESFSFMPGWGFAIASSTMVGQFLGAGNEEMAKRSMVMSAFLAAIFMGVIGVIFMVFAPYIVRIFTNEHQIIPLAALCVRIAGLEQVAIALCMVLSGGMRGAGDTKFPMYLSLIGNWVIR…
NODE_108_length_34967_cov_13.536835	27128	28504	+	RNA polymerase sigma-54 factor RpoN	FIG00006092	idu(2);CBSS-316057.3.peg.1308 idu(2);Flagellar_motility idu(2);Flagellum idu(2);Transcription_initiation,_bacterial_sigma_factors	atggaaccaacatttgtattacagcaaagacaaaaattgattatgactcctgatcttaaacaagctcttaccatactttctttgcctgctttggaattagggaattatattcaggggcagttagaagagaatccggtgctagaattacctgaaggaatcaatttggaagttgatgttgttgaaagggaaggcgataaagttagggatacaaaagagttatttgatgattcaagtgacttgggttatggtcttcgggaacacagagagatgaatgaaaatttatttgatccggtggtaattcaatattcgtcgctacatgattatcttaaattccaactgaatattgctgatttatctcatatccaacgtcgtactggcgaatttattattgatagtata…	MEPTFVLQQRQKLIMTPDLKQALTILSLPALELGNYIQGQLEENPVLELPEGINLEVDVVEREGDKVRDTKELFDDSSDLGYGLREHREMNENLFDPVVIQYSSLHDYLKFQLNIADLSHIQRRTGEFIIDSIDGDGYLSLDVSEITAILKVKSEDANHVLRLIKTFDPLGVGARDLTECLKLQLDKDDHRYDFLVKLLDEHLEDIAANRMMAIAKGLKTTVKEAQNLVDVIKSLDPKPGLKFSEEKSIEYVTPDVIIERVDDEYIVLVNDTSVPRLKVSSYYRNLVKSDAYIDKQAKKFVESKLHSALWLIKNIEQRRQTLYKVANAVVECQRDFLEKGIECLCPLTLKEVADRIGVHESTVSRTTKNKYVQTPRGVFPWKFFFASGIANSEGDTEGV…
NODE_108_length_34967_cov_13.536835	29105	29893	+	GTP-sensing transcriptional pleiotropic repressor codY	FIG00001663	idu(1);Conserved_gene_cluster_associated_with_Met-tRNA_formyltransferase	atggcaacattattagataaaactagggaaattaacaaattgattcagaaaacagcaggttatcccataagttttgaagaaatggcgcgagtactttgcgaaaatattaatgccaatacttacattgttgggagaaaaggaaaggtattaggttatgcgctcatgggaggatttgtttgtaacaatatggagacgatattaaaagatgaagccaaatttcctgatcagtataacaatgatttattaagagtggttgagacaaatgctaatcttaagctaggtgaaggttgtgtatttttgcctgaagaaaagtgccctatcatagatgaagacaaatacactacgatagtacccatcaatggtggtagggaaagattaggcacattgatgttatctgct…	MATLLDKTREINKLIQKTAGYPISFEEMARVLCENINANTYIVGRKGKVLGYALMGGFVCNNMETILKDEAKFPDQYNNDLLRVVETNANLKLGEGCVFLPEEKCPIIDEDKYTTIVPINGGRERLGTLMLSAYSKFEDGDLVLAEYGATVVGIEILRSKADKIEEITRQKMAVHIAFSTLSHSELEAIEHVFNELNGEQGLLVASKIADKLGITRSTIVNALKKLESAGVVDVRSLGMKGTYIKVLNDYLLEGIEKKTGYL
NODE_108_length_34967_cov_13.536835	30268	31275	+	NAD-dependent glyceraldehyde-3-phosphate dehydrogenase (EC 1.2.1.12)	FIG00132586	icw(1);Entner-Doudoroff_Pathway isu;Pyridoxin_(Vitamin_B6)_Biosynthesis icw(2);Glycolysis_and_Gluconeogenesis	atgacagtaaaagttgggattaatggttttggaagaattgggaggttggtttttagggcagcctttaataatccggaaattgaaattgtagcaattaatgatcttacaagcgctgaaacaaatgcccatttacttaaatatgattctattcatggaatattaaatgcagatgtaaaggctgttgggaataatatttcagtaaatggtaaagaggtaaagatttatgctgagcgtgaccctaaaaacttaccttggggtgaattgggagtagatgtagttgtagaatctactggttttttcactgatgctactaaagcggctgctcatatcgagggaggcgctaaaaaagttattatttctgctccagcaaaaaatgaagatattactattgtattaggt…	MTVKVGINGFGRIGRLVFRAAFNNPEIEIVAINDLTSAETNAHLLKYDSIHGILNADVKAVGNNISVNGKEVKIYAERDPKNLPWGELGVDVVVESTGFFTDATKAAAHIEGGAKKVIISAPAKNEDITIVLGVNEDKYDPASHNIISNASCTTNCLAPVAKVLNDKFTIKRGLMTTVHSYTNDQKILDQAHSDLRRARAAGMSIIPTTTGAAKAVSLVLPELQGKLNGFAMRVPTPDSSIVDLVAELEKNVTVDEINAALKEAAEGELKGVLAYSDEPLVSTDYIGNPNSSIVDGLSTMVIEDNMVKVVSWYDNEWGYSNRVVDLVAYVAKKGL
NODE_108_length_34967_cov_13.536835	31483	32667	+	Phosphoglycerate kinase (EC 2.7.2.3)	FIG00054459	isu;Entner-Doudoroff_Pathway icw(1);Glycolysis_and_Gluconeogenesis	atgaataaaaaaggtgttaaagatattgatgttaaaggcaaaaaagttcttgtcagggtagattttaatgtgcccatgaatgatgaaggtaaaattacagatgaaactagaattaaatccgctcttccgacgattaattacttaaaagagcaaggagcaattatcattctaatgtctcactttggtcgcccgaaaggaaaagttagtgagaaatatcgtttagcacctgttgcgcaaaaattaggagaattattaggccatgaggtgttatatgctaaggactgcattggggaagaaccaaaagaaaaaatttcttctatgtctgcaggggatgtgctgctacttgagaatgtacgtttttatgaggaagaagtaaagaatgatgttgattttgctaaa…	MNKKGVKDIDVKGKKVLVRVDFNVPMNDEGKITDETRIKSALPTINYLKEQGAIIILMSHFGRPKGKVSEKYRLAPVAQKLGELLGHEVLYAKDCIGEEPKEKISSMSAGDVLLLENVRFYEEEVKNDVDFAKKLAELGDVYVNDAFGTAHRAHASTAGVANYLPSVAGFLMQKEIDVMGQALGNPQTPFIAIIGGAKVSDKIGVIQNLMNKVNTLIIGGGMANTFLAAQDKDMGKSLVENDKLDLARDLITQAQEKGVNLLLPEDLVVADAFAADANVQVVTVDNVPSGWMALDVGPGSAGAFAQIIKNAKTIIWNGPMGVFEMDIFAKGTEEIAKAVASSSAISIVGGGDSVAAVEKMGVANEISHISTGGGASLEFLEGKVLPGVAALKDK
NODE_108_length_34967_cov_13.536835	32756	33502	+	Triosephosphate isomerase (EC 5.3.1.1)	FIG00000076	idu(1);Glycolysis_and_Gluconeogenesis idu(1);CBSS-331978.3.peg.2915	atgcgtaaacctattattgctggtaactggaaaatgtttaagacggctgatgaagccatcgattttataaatgaattaaaacctttgttatctgaaaaagatgtggatgtcgtggtgtgtccgccttttgtatgtctccccggtgttttaaaagctgttcagggaagtaatattaaagtaggtgctcaaaatatgcactgggaagtagagggagcatttaccggggaagtatcaccggtaatgttgaaaaatttaggttgtcattacgtgataataggacattctgaaagacgacagtattttgctgaaactgatgaaacagttaattataaagtaaaagcagcttttgctcatggattattacctatcgtatgtgttggtgaaaagctggaagaaaga…	MRKPIIAGNWKMFKTADEAIDFINELKPLLSEKDVDVVVCPPFVCLPGVLKAVQGSNIKVGAQNMHWEVEGAFTGEVSPVMLKNLGCHYVIIGHSERRQYFAETDETVNYKVKAAFAHGLLPIVCVGEKLEEREAGSTNQVVENQVRNGLSGLDKEFVKNLVVAYEPIWAIGTGKTASSDDAEVVIAHIRNILAQMYGEGIADHVRIQYGGSVKPENISELMAKPNIDGALVGGASLKTDSYLKLINY
NODE_109_length_34285_cov_13.446538	973	191	-	ABC transporter, ATP-binding protein	FIG00744535	ff	atgattatagacattgataatgtatcttggatacgtgatgggaaaaagataataaaaaatattaattggaaagtgcaatcaggtgagcattgggcaatcgttggtttaaatggatcaggaaaaacgacccttctaaatatgattaacggatatatatttccttcaacaggtaaaatgagtgttctgggaaaagaatttgggcgttatgatttgcgtgaattgcgaaaatctatcggttgggtaagttcttctttgcaggaacaattatatattaatgaaaaagtggaagaaattgtacttagtggaaagtttgctactattggtctttatcataagcctaatgaggaagagattgaacaagtacataatttattagaacaattgaaatgtatacactta…	MIIDIDNVSWIRDGKKIIKNINWKVQSGEHWAIVGLNGSGKTTLLNMINGYIFPSTGKMSVLGKEFGRYDLRELRKSIGWVSSSLQEQLYINEKVEEIVLSGKFATIGLYHKPNEEEIEQVHNLLEQLKCIHLVNRLFKTLSQGEKQKILIVRALISNPKLLILDEPCNGLDIFAREQLLSTIEEIGNEPAAPTLLYVSHHIEEILPIFNYTLLIRKGEIHSTGKTCKVVTGDNLSQFFEAPVDVVIRNERVWMNVITQN
NODE_109_length_34285_cov_13.446538	1189	1350	+	hypothetical protein			atgcgcgaaggtattgtacctgctatcttaggcactgcagttagtgctactggtatcgcattacgttccaagaatccgctaattggttggggtgtgcttggttttggattagctcacattttattaggttccattgacctagttgaacaccgcaccaagtga	MREGIVPAILGTAVSATGIALRSKNPLIGWGVLGFGLAHILLGSIDLVEHRTK
NODE_109_length_34285_cov_13.446538	2409	2657	+	hypothetical protein			atgaatagagttccgaaaaacatttggattttgatttttcttcttatcatcggtggcatctttggcacattaatcggacaatctcttggaacagatttgccatttttgaattttagccaatctttagggctagaacctgccactattaatttagtagtattaaccattacctttggtgcaacattaaaactaaacatctctgctatccttggaatttttatagcttactttatttattctcgtctttag	MNRVPKNIWILIFLLIIGGIFGTLIGQSLGTDLPFLNFSQSLGLEPATINLVVLTITFGATLKLNISAILGIFIAYFIYSRL
NODE_109_length_34285_cov_13.446538	2882	3733	+	Metal-dependent hydrolases of the beta-lactamase superfamily II	FIG00067750	isu;Beta-lactamase	atgaataattttaatgtgaaaataacggtcttatgcgaaaatacggtaggtttatctcaaggcttaattggtgaatggggattatcccttttagtagaaacaccagacataagaatccttttcgatacaggtgcccaaggacatattttaaataacgctaatgctctaaacatagatttaaaaactgtagatgccctagtattaagccacggtcattatgaccacacaggtggtatgcaggcatttttgcatcttaggggtcagttacctgttttcgttcattctactttttttgcgcctcattataaatcttcatctccccctaaatatataggtgtacaatttactaaagaagaattagaaaagagtggtgcaaattttattattacagataagccc…	MNNFNVKITVLCENTVGLSQGLIGEWGLSLLVETPDIRILFDTGAQGHILNNANALNIDLKTVDALVLSHGHYDHTGGMQAFLHLRGQLPVFVHSTFFAPHYKSSSPPKYIGVQFTKEELEKSGANFIITDKPKEIAPRVWVSGEIPQKKDKKIVSNNFFSLDHNGKKVSPDPLKDDMSLFCVTPKGLLIILGCAHAGLINIIQHAREVTGVKPIYGIIGGTHLEPTPVPEQEDTIKFLQSLNLQFLAPNHCTGLSMLTRLANCFDSCFHFAPTGSRFTLPID
NODE_109_length_34285_cov_13.446538	5104	3914	-	S-adenosylmethionine synthetase (EC 2.5.1.6)	FIG00000329	isu;Methionine_Degradation isu;Methionine_Biosynthesis	ttgaaaagactctttacttctgagtccgtgactgaaggccatcctgataagatagctgatcagatatctgatgcagtattggatgccatttttagtgaagaccctaatgctcgtgtagcatgtgaaacatcagtaactactggattagttttggtaactggagaaattactacaaaatgttatgtagacattcctaaggttgtacgggaaactgttagagaaattggttatactcgcgcgaaatatgggtttgattgtgatacatgtgcggtactaagttctatcgatgaacagtcttctgacattgcgatgggtgttgataaagcattggaagctaaaacagggaaaatgagtgattctcaaatagaggcggttggtgctggtgaccaaggcatgatg…	MKRLFTSESVTEGHPDKIADQISDAVLDAIFSEDPNARVACETSVTTGLVLVTGEITTKCYVDIPKVVRETVREIGYTRAKYGFDCDTCAVLSSIDEQSSDIAMGVDKALEAKTGKMSDSQIEAVGAGDQGMMFGYATNETPEFMPLPISLAHKLTKKLSEVRKNKELSYLRPDGKSQVTVEYEDDKPVRVDTVVISTQHSYKVSLETTREDIIEKVIKPVIPAELLDENTKYFINPTGRFVIGGPQGDAGLTGRKIIVDTYGGMARHGGGAFSGKDPTKVDRSAAYAARYVAKNLVAAGLADRCEIQLAYAIGVAHPVSIMVDTFGTGKLSEEKLVEIIRNNFDLRPAGIINSLNLRQPIYRQTAAYGHFGRTDIELPWEQLDKVEALKNAAFGA
NODE_109_length_34285_cov_13.446538	6406	5213	-	Phosphopantothenoylcysteine decarboxylase (EC 4.1.1.36) / Phosphopantothenoylcysteine synthetase (EC 6.3.2.5)	FIG00000330	isu;Coenzyme_A_Biosynthesis isu;Coenzyme_A_Biosynthesis	atgctccaaggaaaagttgtagtggttggagttacgggaggtattgcagcatataaatctgtggagattgtaagtcgattggttaaaaaaggctgtgatgttcatgtaattgaaaccacttcagcccagaaatttgtggcaccgttaacttttagaacattatccggtaatcctgtggttacgggtatgtttgatgaacctcaaacttggaatgtccagcatatttctttggcagaaaaagcagatttaattacaatagtacctgctacggcgaatatcattggcaagcttgctaacggggtagctgatgacatgttatcaactactattatggcagctacatgtcctgttttgttagcacctgctatgaatgtaaatatgtatcaaaatcctatagtg…	MLQGKVVVVGVTGGIAAYKSVEIVSRLVKKGCDVHVIETTSAQKFVAPLTFRTLSGNPVVTGMFDEPQTWNVQHISLAEKADLITIVPATANIIGKLANGVADDMLSTTIMAATCPVLLAPAMNVNMYQNPIVQNNIDTLKKYGYSFVEPGIGRLACGTEGKGRLQDIELIEQAIIELLLLKTDFKGKSILVTAGPTREAIDPVRFLSNRSTGKMGYEIATAAQNRGAKVILVSGPTCLPDPPGIEVVRVISAVEMRVEVLKRYGQVDIVVKTAAVADYRPREIANQKIKKKADNLVIELERNPDILWELGQKKQHQILVGFAAETHDVFEYAKGKLTKKNLDMVVANNVTVQGAGFGGDTNIVTIITAEGDVMELPQLTKLETAHAILDKIKQVPR
NODE_109_length_34285_cov_13.446538	6629	6435	-	DNA-directed RNA polymerase omega subunit (EC 2.7.7.6)	FIG00000394	isu;CBSS-176299.4.peg.1292 isu;RNA_polymerase_bacterial	ttgaacaagccatctcttgataaattgatgcagaaggtagattcaaagtatactttggttgtagttgcagcaaaaagagctaggttgatcatggaagaacaagttgatattactaatattaggtcagctaatccagtgtcgcttgctctaagagaagtaagtgagggtgctgttacttgggaacgcataaaatag	MNKPSLDKLMQKVDSKYTLVVVAAKRARLIMEEQVDITNIRSANPVSLALREVSEGAVTWERIK
NODE_109_length_34285_cov_13.446538	7282	6671	-	Guanylate kinase (EC 2.7.4.8)	FIG00000131	isu;Purine_conversions icw(1);CBSS-323097.3.peg.2594	atgattcctattgtaaataaagggctgttaattcttttatcaggaccatcaggtgtgggaaaaggcacattatgtacatatttaagaagtgaattagaaaatattgcgtactcagtttctgctactacaagaaaagctcgtcctagagaggtagacggagttaattattatttcctttcgtatgaggaatttttaactcagagggataaaggagagtttttagaatgggcagaagtatatggcaattattatggaactccaaaagcgactgtggaacaaaaattaacccaaggcaaagatataattttggaaattgatattcagggtgcacttagggtgaaagaattgtatcctgaagcggtatgcatatttattatgcctccatcaaaatcagagcta…	MIPIVNKGLLILLSGPSGVGKGTLCTYLRSELENIAYSVSATTRKARPREVDGVNYYFLSYEEFLTQRDKGEFLEWAEVYGNYYGTPKATVEQKLTQGKDIILEIDIQGALRVKELYPEAVCIFIMPPSKSELEKRIKGRGTDSEEVITKRLCCVEKELNSAIKYDYIVVNDVIEKAGTKVRAIITSEKCRVERVLKHGFKFE
NODE_109_length_34285_cov_13.446538	7560	7285	-	FIG003307: hypothetical protein	FIG00003307	icw(2);CBSS-323097.3.peg.2594	ttggaaattaagctaatgaatattggctttggtaatatcgtttccgccaatcgcattgtggctatagtaagtccagagtctgcaccgataaaaagagttattcaagagtcccgggatcagggaagattagtagatgctacatacggccggcgtacaagagcggtcattatcactgatagtgatcatgtaattttatgtgctgtgcagcctgaaactgtcgctcaccgcttgtgggcaaaagaaacacaaaaccaaaatgaggagtcaggagattaa	MEIKLMNIGFGNIVSANRIVAIVSPESAPIKRVIQESRDQGRLVDATYGRRTRAVIITDSDHVILCAVQPETVAHRLWAKETQNQNEESGD
NODE_109_length_34285_cov_13.446538	7885	7577	-	integration host factor			atgcctgttccaaaattatcttccgacgaacgcaacaatgcattggcaaaggcacatgaaatgagatctaaacggatggaattaagaaaaaagctaaaaacaaaggaagttaaattagaagatattattaatgatctggaaaacgaagttgttgctcgcatgcgagtaaaatacttattagaatctttaccgcaagttggaaaaattactgcaaaaaaaatcatggaagagattggcatagatgagactcgccgtattcaaggtcttggtaccaggcaaaaaaatgagttattggagaaattggcctaa	MPVPKLSSDERNNALAKAHEMRSKRMELRKKLKTKEVKLEDIINDLENEVVARMRVKYLLESLPQVGKITAKKIMEEIGIDETRRIQGLGTRQKNELLEKLA
NODE_109_length_34285_cov_13.446538	8796	7909	-	Protein YicC	FIG00032749	isu;CBSS-323097.3.peg.2594	atgactctattggttaaaagtatgacaggttatgggcggggggaaaccgcctcagtggacaagcaaattactcttgaagttaaatctgtgaatcacaggtttcttgaaattgtggtacgaatgcctagacaactttcagctctggaggaacgcatcaagaaaacagtacaagatagggtatgcagaggtagaatcgatattttcgtatctttagaggaaacaggagataaaaaaaggttggttaaagttgacaaagaattagggttggcgtattataattcactgaaagaattagctaatagtcttgaaattcccgaaaattttgatatagtgagaatgtcaactttaccaggtttgcttactatagagactgaagaagataatattgaagaaatatgg…	MTLLVKSMTGYGRGETASVDKQITLEVKSVNHRFLEIVVRMPRQLSALEERIKKTVQDRVCRGRIDIFVSLEETGDKKRLVKVDKELGLAYYNSLKELANSLEIPENFDIVRMSTLPGLLTIETEEDNIEEIWQMVLVALTKALDGLIEMRTVEGEKLAIDLLNRRKIIANYVARIEERSSIVVSEYKEKLSQRVQELLSDIQIDEQKLANEVAFFADRASIAEELVRLESHLSQMTDIIKSNNSVGRKLDFLVQEMNREINTIGSKANDIEISHAVVEVKSELEKVREQVQNIE
NODE_109_length_34285_cov_13.446538	11647	8936	-	Cation-transporting ATPase	FIG01316424	ff	atgggtgaaaaaagtgattattactcaaaagctaattggcatgatattgatgctgatgaggtaatgaaagccatcgattcagatgtgcagaaaggtttatcttctaaagaagccatgatacgtctaaaaagatggggggcaaatcgtcttaaagaagggaaaaaaatttctccatggcaaatctttattgctcaatttaaagattttatggtaatggtgttaatagcagctactttaattgcaggttggttaggagaaatggcggatgcaattactattttagctattattatcattaatgccattttagggtttattcaagaatatcgagcagaaagatccatggaagctttaaaagaattaactgcaccggaagcacaggtgattagagatggtgag…	MGEKSDYYSKANWHDIDADEVMKAIDSDVQKGLSSKEAMIRLKRWGANRLKEGKKISPWQIFIAQFKDFMVMVLIAATLIAGWLGEMADAITILAIIIINAILGFIQEYRAERSMEALKELTAPEAQVIRDGEEIKIPAWQVVPGDIVLLDTGDRVPADLRIIEVVNMEVEESTLTGESVPVKKHNKKLSTDVALGDKKNMVFAGTLLTRGRGKAVAVSTGMETEMGRIAGMMQEVSEEQTPLQKRLDQLGKWLVIGCLAICAVVACIGIFKGEPPYRMFLAGVSLAVAAIPEGLPAIVTIALAIGVQKMIRRNAIIRKLPAVETLGCTTYICSDKTGTLTQNEMTVRRLYFDHNVVEVTGQGYQSKGEFLYNGNKINPQKNNGLTMLLEIMSACNNAK…
NODE_109_length_34285_cov_13.446538	11849	13585	+	Fibronectin/fibrinogen-binding protein	FIG00138381	isu;Adhesion_of_Campylobacter	atgccttttgatggctttgtgatgtcagctgttgctgctgaattaaatgaaaaaataatattgagccgcatagataaaattcatcaaccagataaaaatattatcgtactacgtattagaaaagaacgtgaaaattacaaattattaatttctgctcatgccgtaacaaaccgtatacattttaccaatgaaacaaaagaaaaccctacccagccccctttattttgcatggtattgcgtaaacacttagaaggtggacgtattacccgaattactcaagatggcttagaaagggtactaaatatttatgtagaaagcatggatgaactaggtagactatctgaaaaaattttagtagttgaaattatgggcaagcatagtaatatcatcctggtaaga…	MPFDGFVMSAVAAELNEKIILSRIDKIHQPDKNIIVLRIRKERENYKLLISAHAVTNRIHFTNETKENPTQPPLFCMVLRKHLEGGRITRITQDGLERVLNIYVESMDELGRLSEKILVVEIMGKHSNIILVRPEDNEILDGIHRYTHMVSRHREVLPGRPYIAAPAQDKSNPLNITEEGFREVMLSGSLLTKVSNTIVKSFSGFSPLLAREVVARAQLSEDVIIDNLGDYEFIQLWQAFTKVIETVKNTDFQPTVARSDERILDFSCINLLQFPSDYTKPFSSISETLDYFYTLQEHQEVFGNRRRELLKLVQGEMDRVAKKLSLQYEKLSESIDADKYKIYGELIIANMYQLKKGMEYAKLENYYDSGTKLLIDLNPQLSPTENSQFYFKKYNKAKS…
NODE_109_length_34285_cov_13.446538	15143	13668	-	hypothetical protein			atggatagaaagaaagtaatttttattgtgatagattccttacaccccggggcttttgaggaatgtttagaccaaggattggtaccagctttagagtttttaaaaaataatggtcattaccatagagattgtatttcttgtttccctactatgacacctgctgcatcagctacaattgctacaggaagtggtccggataaacatcgtattcctggttttgtatggtatgatcgcgaaaacaaaattcacgtaaactatggtgcttctccgtcagcaatttataaagtaggtataagtacaatcttagataatctcatctatagaatgaatgatacccatctttcgactagggttaggacaatttatgaagaattgaccacacgcggaattgattcagcg…	MDRKKVIFIVIDSLHPGAFEECLDQGLVPALEFLKNNGHYHRDCISCFPTMTPAASATIATGSGPDKHRIPGFVWYDRENKIHVNYGASPSAIYKVGISTILDNLIYRMNDTHLSTRVRTIYEELTTRGIDSACINFFIYRGNWNHLIKIPWIFKMLTFGKLSSRNIKGAKKLVIGRLTKDGDLINKFKSIFHRMGVNDAFSGAALARDISHGSQADFTLLYFPDMDHYIHVYNSKGYKKSIVRVDQQLQNIFNCFTDWKTALERNIFLVCGDHAQSNVGGGVDSLINLDVLLQNFSQLKITDKNERYKDIVICCNERMAIIEILNDNEAIRVKVIEKLLQDFRIQLIMWKRNDKYIVRQGGSKSWFAFNRGGGIKDEWDTHWSISGDLSVLDGEISQG…
NODE_109_length_34285_cov_13.446538	15969	15388	-	Orotate phosphoribosyltransferase (EC 2.4.2.10)	FIG00025759	icw(3);De_Novo_Pyrimidine_Synthesis	atgcttagtcaagaacaagctttggaattatttaagaaggccggggcttttttagaaggacattttctacttacgtcaggacgtcatagtgatcgatatgtgcagtgcgcccaggttttacagtatccggaatatacttcagttttgtgtgaagaaattgcacgaagatataaggatactgaagtggatttagttattggacccgctatgggaggagttatagtatcctatgaagtagctcggcacatgggagtgaaaaatttatttactgagcgagaaaatggtacaatgacactgcgacgggggtttgatttggaaccagggcaaaaagttcttgtggtagaagatgtagttactacaggaggttcagttatggaagtaattgatgtggtacaaagt…	MLSQEQALELFKKAGAFLEGHFLLTSGRHSDRYVQCAQVLQYPEYTSVLCEEIARRYKDTEVDLVIGPAMGGVIVSYEVARHMGVKNLFTERENGTMTLRRGFDLEPGQKVLVVEDVVTTGGSVMEVIDVVQSKGAQVVGVGVLVDRSGGKADFGVRKEAVITMEVVSWQPEECPLCKEGIPAIKPGSRQIVK
NODE_109_length_34285_cov_13.446538	16684	15962	-	Orotidine 5'-phosphate decarboxylase (EC 4.1.1.23)	FIG00000173	isu;Riboflavin_synthesis_cluster isu;De_Novo_Pyrimidine_Synthesis	atgaaagaaaagttgattgttgcattggatgttgatactaaagagcaggcgctttctttagtggaaaagctttgggatagtgtgggagcgtttaaaattgggatgcagttatataatagtgaaggtccaagcattgttaaagagattcaggatctcgggggaaaggtttttgtagatttgaagtttcatgatatcccaaatacggtagctcaggcttctaaggttatttctcggttgaatacttttatgtttaatgtacatgctgccggtgggtatgaaatgatgaaaaaggcagcggattctgcaaaagacgtagcaactggtttaaatattaacaaaccattggctatagctgtaacggtattaactagtttaagtcaggaagcttttcaaaatgaa…	MKEKLIVALDVDTKEQALSLVEKLWDSVGAFKIGMQLYNSEGPSIVKEIQDLGGKVFVDLKFHDIPNTVAQASKVISRLNTFMFNVHAAGGYEMMKKAADSAKDVATGLNINKPLAIAVTVLTSLSQEAFQNEVGIPNTIETQVVKWAKLAQSAGLDGVVASPQEIKAIREACGQDFVIVTPGVRPLWASANDQKRVMTPGEAISLGATYLVVGRPITASDNVKEAAEKIVEEMEAANNA
NODE_109_length_34285_cov_13.446538	17654	16734	-	Dihydroorotate dehydrogenase, catalytic subunit (EC 1.3.3.1)	FIG00001054	icw(2);De_Novo_Pyrimidine_Synthesis	atgaataaacccaatatgtctgtggacattgctggtattaaaatgagtaatccaataactacaggatctggtacgtttggttttggaccggaatatgctccctacatagacttaaataaaattggtgctattacagtaaaggggactactttggaacctcgggctggaaatcctccaccaagattagtagaaacaccagcagggattttaaatgccattggtttagaaaatccaggggtagatgcgtttattaatgagacaatacctttcttaaaggattatcaagttcctgtaattgtcaacattgccggtaatactgaggatgattataaagaaattgcttcccgtttagatggagtggcgggagttgccggattggaagttaatatttcatgtcct…	MNKPNMSVDIAGIKMSNPITTGSGTFGFGPEYAPYIDLNKIGAITVKGTTLEPRAGNPPPRLVETPAGILNAIGLENPGVDAFINETIPFLKDYQVPVIVNIAGNTEDDYKEIASRLDGVAGVAGLEVNISCPNVKKGGLAFGTDPCTAGAVIHGVKSNTSLPVIAKLSPNVTDIVAMAKAVRDAGADALSLINTLLGMAIDINDKKPVLANTMGGLSGPAIKPVAVRMIWQVSQAVQLPIIGMGGVMTWEDAIELMLAGANAIAVGTGNFINPRATMDIAEGIEKYLLDNGYSDVNDIVGLAWKK
NODE_109_length_34285_cov_13.446538	18426	17647	-	Dihydroorotate dehydrogenase electron transfer subunit (EC 1.3.3.1)	FIG00133515	icw(1);De_Novo_Pyrimidine_Synthesis	atgctcgctcaaattaagtcaaataacatggttgcaccagaacatttttatatggaactattttctcctgaacttgctaaaaaggcattacctggacagtttttacatgtgaaggtatctgaagggttataccctctcctaagacggccaattagtttacatgaaattgatcaggaacaaggtgttttgggtttattgtaccaagtacgtggtaaggggacccagattcttagtaaaaggttatcaggtgaaaatatagatattttaggacccttgggaaaagaatttaatttagaattccccgggaaaaatgcgctaattgtgggtgggggcattggaattgcccctttatttcctttggcaaaggcattagtagagtccggaaaaaatgttactgtg…	MLAQIKSNNMVAPEHFYMELFSPELAKKALPGQFLHVKVSEGLYPLLRRPISLHEIDQEQGVLGLLYQVRGKGTQILSKRLSGENIDILGPLGKEFNLEFPGKNALIVGGGIGIAPLFPLAKALVESGKNVTVILGARTAQMILSQDKFSLLGCNVKIATDDGTAGIKGFVTELLQKEILAQKVDYVYTCGPEIMLAKVEEICLSNNISGQVSLEAYMGCGVGACLSCSCERNHETDKKYAKVCTDGPVFSMGEVKLHE
NODE_109_length_34285_cov_13.446538	21646	18410	-	Carbamoyl-phosphate synthase large chain (EC 6.3.5.5)	FIG00000111	icw(1);Macromolecular_synthesis_operon icw(6);De_Novo_Pyrimidine_Synthesis	ttgccaaagcaatctggattaaaaaaggtaatggtaattgggtcaggtcctattataattgggcaagctgcagaatttgattacgcgggtactcaggcatgtcgtgcgttacgtgaggaaggactagaagtaatattagttaactctaatcctgctacaatcatgactgatgcaaatatcgcggacagagtttatatagaaccacttacgccagagtttgtggcaaaaattattagacaggaaaaaccagatggtttgttaccgactttaggaggtcaggtaggtttaaatatagcattaaaactggctgaagaaggaattctagagcaagaaggtgtcaaattattaggtacaccacttactgcaattaagaaggctgaagatcgtgatttgtttaag…	MPKQSGLKKVMVIGSGPIIIGQAAEFDYAGTQACRALREEGLEVILVNSNPATIMTDANIADRVYIEPLTPEFVAKIIRQEKPDGLLPTLGGQVGLNIALKLAEEGILEQEGVKLLGTPLTAIKKAEDRDLFKQMMQEIGEPIPESTIVSTIDDALEFANNLGYPVIVRPAYTLGGTGGGVAHNPDELKATAARGLKHSLIKQILVEKSVAGWKEIEYEVIRDAADNCITICNMENIDPVGIHTGDSIVVAPSQTLSDREYQMLRTASLKIIRALGIEGGCNVQLALDPESFQYYVIEVNPRVSRSSALASKATGYPIAKVASKIAIGFTLDEIKNAVTGKTYACFEPALDYVVVKIPRFPFDKFSLADRILGTQMKATGEVMAIDRTFEASLMKAVRS…
NODE_109_length_34285_cov_13.446538	22868	21783	-	Carbamoyl-phosphate synthase small chain (EC 6.3.5.5)	FIG00000130	isu;Macromolecular_synthesis_operon icw(2);De_Novo_Pyrimidine_Synthesis	atgaaagcatacttagcattagaagatggcacagtatttgagggagaggcctttggtgctacaggtataaaagaaggggaagtggtttttaatactagcatgactggctatcaagaaattcttacggatccttcttattgtgggcaaattgttaccatgacctatcctcttattggaaactatggaataaataatgaagactttgaatctgccggacctaaagtacgtggatttgttgttcgcgaattatgtgatttacctagtaactggagatctaaaggtaatcttgaggcatttttaaaagaacataatattattggtattcaaggtatagacactcgggctcttaccagaaggttgcgcagtcatggcactatgcgtggaatcttgactactgaa…	MKAYLALEDGTVFEGEAFGATGIKEGEVVFNTSMTGYQEILTDPSYCGQIVTMTYPLIGNYGINNEDFESAGPKVRGFVVRELCDLPSNWRSKGNLEAFLKEHNIIGIQGIDTRALTRRLRSHGTMRGILTTEGMTREELIEAAKKAHGLSGQGLVKEVTTKEQYIIEGDKYRVVLMDFGVKQNIVKWLSRLGCTVIVVPAQTSVEEILALNPDGIMLSNGPGDPKDVLFAVENIKKLLGQKPIFGICLGHQLLGMALGADTYKLPFGHRGGNHPVKDLASGRVYITSQNHGYAINSATLKEDEVEVSHINLNDDTVEGLRGKKVPAFSVQYHPESSPGPTDSEYLFYEFFEMIEKFNKDK
NODE_109_length_34285_cov_13.446538	24172	22865	-	Dihydroorotase (EC 3.5.2.3)	FIG00000032	icw(4);De_Novo_Pyrimidine_Synthesis	atgaaattactaattaagggtggtagagtaattgatcctgtccaaaatattgatgaaattattgatatattggtggaagatggaaaaattgtaaagctaagtataaatattgattctaaagacgcacaaatttttgatgcatcaggaaaattggtatgtcccggatttatagatatgcatgtgcacctacgtgagcctggatatgaagctaaagaaactatagctactggcaccagggctgctgctgcaggaggatttacttccgttgcgtgtatgcctaatactaaacctgttactgataatactgctgtggtaaatttcattaaaagtaaggctgatagtgaaggtgtagttaatgtgtggcctattggtgctatcacaaaagcttcatcaggaaaa…	MKLLIKGGRVIDPVQNIDEIIDILVEDGKIVKLSINIDSKDAQIFDASGKLVCPGFIDMHVHLREPGYEAKETIATGTRAAAAGGFTSVACMPNTKPVTDNTAVVNFIKSKADSEGVVNVWPIGAITKASSGKELAEIGDILGAGAVAISDDGQPVMNSEVMRCALEYTKMFDVPVISHCEDKELANGGDMNEGYYSTILGLKGIPAEAEEIMVARDIMLARLTGARVHIAHISTAGSVELVRLAKKEGLPVTAEVTPHHLVLTEEAVEGYDTSTKVNPPLRTDKDIQALKIGLKEGVIDCIATDHAPHTEEEKDVEYHIAPCGLVGLETAVPIVWQALVSEGVLTPIQLIAKFTVNPATILGINRGTLEQGMPADITIIDENEERIIDVNRFYSKGKN…
NODE_109_length_34285_cov_13.446538	25097	24156	-	Aspartate carbamoyltransferase (EC 2.1.3.2)	FIG00000122	isu;De_Novo_Pyrimidine_Synthesis	atgggcctaaaatctaaagatttactgggtatacagcatctaactaaagaagaaattaatttgattttggacactgctgcgcctatgaaggaaattttaggaagagagattaagaaggttcctactttgcggggacgcacagcaataaatctgttttatgaacccagtacacgtactagaacatcatttgaattggcaggtaaatacatgggggcagacaccattaatattgcttcttcatcatctagcgtggtaaaaggggaatctttaaaagatactgcccgtactttagaagcaatgggggcagacgtggttatcattcgacatggaatgagtggtgcgccgcaaattttagcttctactataaaagctagcgtgataaatgctggagatggtact…	MGLKSKDLLGIQHLTKEEINLILDTAAPMKEILGREIKKVPTLRGRTAINLFYEPSTRTRTSFELAGKYMGADTINIASSSSSVVKGESLKDTARTLEAMGADVVIIRHGMSGAPQILASTIKASVINAGDGTHEHPTQALLDMYTIREKKGAFEGLTVTILGDILHSRVARSNIWGLTKMGAKVRICGPATLMPRDVEKLGADVYYDVEEAIAGADVINVLRIQLERQEKGLFPTIREYGRLFGLNEKRLKHAKSDVLVLHPGPMNRGVEIAPSVADGVHSTINEQVTNGVAVRMALLYLLTGGGAAHEITN
NODE_109_length_34285_cov_13.446538	26033	25485	-	Uracil phosphoribosyltransferase (EC 2.4.2.9) / Pyrimidine operon regulatory protein PyrR	FIG00000677	icw(2);De_Novo_Pyrimidine_Synthesis icw(3);De_Novo_Pyrimidine_Synthesis idu(1);pyrimidine_conversions	atgcaaataattgagaaaaatcaaattatggatgataatggggtaagacgggctttgactcgcatagctcacgaaataattgagaaaaataaaggtgtagaaaacatatatttagtaggaattcgtaatcggggtgttcccttggcggaacgtttagcgaagcgtataaaagaaatagaaggtaaggatattgctattggggtggttgatattactttatatcgagatgatttaacaacccttgcttatcatcctgtagttcatcatacagatttgccttttgatattacaggtaaaactgtgatactggtagatgatgtcttgtataccggccgtacgaccagagcagctatggatgcaatttttgatatgggacgcccatccaatattcagttagca…	MQIIEKNQIMDDNGVRRALTRIAHEIIEKNKGVENIYLVGIRNRGVPLAERLAKRIKEIEGKDIAIGVVDITLYRDDLTTLAYHPVVHHTDLPFDITGKTVILVDDVLYTGRTTRAAMDAIFDMGRPSNIQLAVLVDRGHRELPIRADYVGKNVPSSSKEIIAVQLSEVDGSDKVVINEIVD
NODE_109_length_34285_cov_13.446538	27161	26235	-	Ribosomal large subunit pseudouridine synthase D (EC 4.2.1.70)	FIG00000124	isu;Ribosome_biogenesis_bacterial isu;RNA_pseudouridine_syntheses	gtgatattattggaacagattaagttggaagtagtgccagaggactcagggcaacggttagatgtttatatcacgaaacaaatgccggacttatctagatcccggattcagaaattaataaaagatggtcagattcttgtaaacggaacttcagcaaaatctaattataaattagaaaatattgatgaagttctcatacatgtatcagagcctacagagttaaatgttacggctcaggaacttcccttagaaattatttatgaagactcagatgttattgttattaataagcctcaaggtatggtagtgcatcctgcggctggaaactttgaagggacactggttaatgctcttttacatcactgtaatgatttgtcaggaatcaatggaattatgcgg…	MILLEQIKLEVVPEDSGQRLDVYITKQMPDLSRSRIQKLIKDGQILVNGTSAKSNYKLENIDEVLIHVSEPTELNVTAQELPLEIIYEDSDVIVINKPQGMVVHPAAGNFEGTLVNALLHHCNDLSGINGIMRPGIVHRIDKDTSGVLVVAKNDVAHASLAQQIKEHSVTRVYHALVHGAMPEPAGIIEAPIGRHPVQRKKMAVVHKNSKHAVTHYRVLERYQSYTYIEARLETGRTHQIRVHMSYLGHPVVGDPLYGPRKGNFGLEGQALHAKILGFNHPCSGEYMEFEAPLPGNFEKILHELRVGA
NODE_109_length_34285_cov_13.446538	27649	27203	-	Lipoprotein signal peptidase (EC 3.4.23.36)	FIG00000081	isu;Signal_peptidase isu;Sex_pheromones_in_Enterococcus_faecalis_and_other_Firmicutes isu;CBSS-36873.1.peg.4752 isu;Lipoprotein_Biosynthesis	atgtttattattttagttgtaggtgttatcatttttgaccaattaagtaaatatgttgttatgtcaaatatgacacaattacagtctataccaattattccccaggtatttcatctaacttatattcagaatcccggtgcagcttttggtgtattagctcatcgtacatcattttttattgttattactatattaatgataatagtgatatcaatattttattttaggatagagcggcaaatttattttctacgtatagggttagcactacaagtagggggggctgtaggaaatctaatagatcgtgtgcgactaggcaaggtggttgattttttagattttagggtatggcccatatttaatttagcagacagtttcatagtaattggagtagcatta…	MFIILVVGVIIFDQLSKYVVMSNMTQLQSIPIIPQVFHLTYIQNPGAAFGVLAHRTSFFIVITILMIIVISIFYFRIERQIYFLRIGLALQVGGAVGNLIDRVRLGKVVDFLDFRVWPIFNLADSFIVIGVALICWEIIKAEKKEKEI
NODE_109_length_34285_cov_13.446538	28448	27777	-	DnaK suppressor protein	FIG01319359	ff	atgaattcagcaaagatggagcattatagacagcgcttgttaaaagaaagagaaggattaaaacaaagaatagataatattgaagaaggtttggaccagagtatgcaggaatctcttcatgagttgtctatgtatgataatcatccggcagatataggggatgagttgtttgaaagaagtaaggactttgctttgcgggaaaatgcgcaaattcaagtaaataatgtaaacagggctttggaaaaaattgataatggcagttatggaagttgtgataaatgcggcaaagagataccagaagaaagattagatgccataccattggcagtattatgtatggactgtaaaaagcaggaagaattaccagatagacatcctcggcctatagaggaagatgta…	MNSAKMEHYRQRLLKEREGLKQRIDNIEEGLDQSMQESLHELSMYDNHPADIGDELFERSKDFALRENAQIQVNNVNRALEKIDNGSYGSCDKCGKEIPEERLDAIPLAVLCMDCKKQEELPDRHPRPIEEDVIVPPFGGRMHDTSERELGDAEDENEFDGEDAWQAVARYGTADSPQDIGNAREYPNIYHDWDEDVGSVEDVDNIAYSRSEDGMINKDFRTR
NODE_109_length_34285_cov_13.446538	28773	28480	-	hypothetical protein			gtgaccaaagacaaagctaatttagaggataagattgaaaaagtgtccatttatttggaaaaaatgaaattagctgagtacattgatttattgcatagccccatgagacttttatatattaattttatttctggagtagcaagaggatttggtatggcggtaggatttaccgtattaggagcatttgtaatatatattttacaaaaaatggtgtttttaaatttaccctggataggtgattttatcgctgagatagtaagatatgctcaagaaagtaaaggtttaacgcgctaa	MTKDKANLEDKIEKVSIYLEKMKLAEYIDLLHSPMRLLYINFISGVARGFGMAVGFTVLGAFVIYILQKMVFLNLPWIGDFIAEIVRYAQESKGLTR
NODE_109_length_34285_cov_13.446538	30398	29031	-	hypothetical protein			atgcctttaacaataaatcctaatgaaattatggaaacgattcgcatggtagagacggaaaatcttgatgtgcgaacaataactatgggaattagtttaagagattgtgctcatcctgatattaagatttccactcaaaaaatttatgataaaatttataaatatgcgcataaccttgtgaaaacaggggagtctattgaatctgattatgggattcctattatcaataaacgaatttccgttactcccattgccatggttgcggaggcggctgaggctgatgattatttgccttacgcggaagtattggacaaggtagctactgatgtaggtgtgaattttattgggggattttcagccttggtgcataaaggtgctaccaagggtgatattaatctt…	MPLTINPNEIMETIRMVETENLDVRTITMGISLRDCAHPDIKISTQKIYDKIYKYAHNLVKTGESIESDYGIPIINKRISVTPIAMVAEAAEADDYLPYAEVLDKVATDVGVNFIGGFSALVHKGATKGDINLIKSIPKALATTNRVCSSVNIGTTKAGINMDAVLQMGHIIKETANLTSDQGGLGCAKLVVFCNVPEDNPFMAGAFHGVGEPEVVINVGVSGPGVVLNAVKKHPEADLGMIADVIKKTAFKVTRMGELVGRAASQRLNIPFGIVDLSLAPTPAIGDSVADILEAMGLERCGTHGTTAALAMLNDAVKKGGSMASSHVGGLSGAFIPVSEDAGMIRAVEENALSIDKLEAMTCVCSVGLDMITVPGDTSAETIAAIIADEAAIGMINNK…
NODE_109_length_34285_cov_13.446538	30739	30464	-	ACT domain protein	FIG00003568	isu;Unspecified_monosaccharide_transport_cluster	atgaaagaaaaagttattgtaaccattgtaggtaaagataaagtaggtattatttccggagttacttctgcattgtcagcagctaatgtgaatatacttgatatcagtcaaaccatcatgcaggacttttttaccatgataatgattggagatatggctgaagctaaattggatttagctactttgaagtgccaattgaatgaagaaggagagcgtttgggagtaaaaattagtattcaacatgaagatgtttttcatttcatgcatcgaatctaa	MKEKVIVTIVGKDKVGIISGVTSALSAANVNILDISQTIMQDFFTMIMIGDMAEAKLDLATLKCQLNEEGERLGVKISIQHEDVFHFMHRI
NODE_109_length_34285_cov_13.446538	31273	30896	-	Glycine cleavage system H protein	FIG00000296	isu;CBSS-315749.4.peg.3658	ttgattcctaaagatttaaaatattcaagggatcataaatgggttagtttaaagggaaagatggcaagagtaggtttaacagaatatggccagaaaacctttaatgatgtagtatttgttgagatgccactacagggggaagaatttgcagttggacagagttttgcaataatcgattctattaaaaccgtaaatgatatttatatgcctgtagcaggaaaaattaaaagagtaaatgaaaatgttttgaataaccctgaattaataaataaagatccttatggtaatggatggcttgtagaaattgatgtgaaagatacaggggcgttattaacatcgcagcaatatgagacttatctacaacaattagagggataa	MIPKDLKYSRDHKWVSLKGKMARVGLTEYGQKTFNDVVFVEMPLQGEEFAVGQSFAIIDSIKTVNDIYMPVAGKIKRVNENVLNNPELINKDPYGNGWLVEIDVKDTGALLTSQQYETYLQQLEG
NODE_109_length_34285_cov_13.446538	31379	31263	-	hypothetical protein			ttggggttaaatatgattaaaaagattattaattacacttctggtaaaactaatcctaaaagatttttcatcaagaatgacgatggagtgataaggagtgaaaaatttgattcctaa	MGLNMIKKIINYTSGKTNPKRFFIKNDDGVIRSEKFDS
NODE_109_length_34285_cov_13.446538	34201	31427	-	Isoleucyl-tRNA synthetase (EC 6.1.1.5)	FIG00000085	isu;tRNA_aminoacylation,_Ile isu;Cell_Division_Cluster	atggattacggaaagacacttaatttacctcaaacagaatttcccatgcgaggtaatctgcccaaaagggaaccggaatttttacaattttgggaagaaatcgatctttatcaaaaggtgcaaaaacataatgcgggaaaaccaaaatatatactccatgatggtccgccatatgcaaatggagatattcatttaggtcacactttaaataaggttttaaaagatattatagtaaaatttaagtcaatgacaggttacgatgctccttatgtaccgggatgggatacccacgggttacctattgaacagcgtgctattaaagatttaggcttaaatcgtcataaggtaagtactgtagaatttcgtgaaaaatgtgcagaatatgctatgaaatatgta…	MDYGKTLNLPQTEFPMRGNLPKREPEFLQFWEEIDLYQKVQKHNAGKPKYILHDGPPYANGDIHLGHTLNKVLKDIIVKFKSMTGYDAPYVPGWDTHGLPIEQRAIKDLGLNRHKVSTVEFREKCAEYAMKYVNIQREQFKRLGVRGDWENPYITLKPEYEAAQIGVFGEMAKRGYIYKGLKPVYWCADCETALAEAEVEYADKKSPSIYVKFKVIDGKGVLDADTYLVIWTTTPWTIPANVAISVHPEFSYALAQIGENKLIVAKELLDKFTKEIGAEDYRILKEFAGAELEYIVCEHPIINRDSIVILGDHVTLEAGTGCVHTAPGHGVEDFEVGRKYNLPVISPLNDSGVFTSEGAQFEGMSYNDANKAVTQELEKKGALLKLSFIQHQYPHCWRC…
NODE_1142_length_7048_cov_11.277992	1195	65	-	Rossmann fold nucleotide-binding protein Smf possibly involved in DNA uptake	FIG00035268	idu(1);Conserved_gene_cluster_associated_with_Met-tRNA_formyltransferase idu(1);CBSS-272943.3.peg.1367	atggagtattggatatggctaagacaaattagtggtatcggagcaatcgtggaaaaaagattattagcacgttttaaatctcctaaagctatttatgaggcatgtgaagaagacctgttatctgttgaaggaataggaagtgtattagcaaaagtcattcgggagcatcggtctttagatcaagtaagggctacattagaagagataatgaatcacgatattacattattaacttaccatgatccgttatatcctatgttagctaaagaatattctgaagccccgacacttttatattataaagggcagcttagaaagaatagtataggagtggctatagttggttcccggagatgcacagcatatgggaaagaggtagcggtagaggcagcggatttt…	MEYWIWLRQISGIGAIVEKRLLARFKSPKAIYEACEEDLLSVEGIGSVLAKVIREHRSLDQVRATLEEIMNHDITLLTYHDPLYPMLAKEYSEAPTLLYYKGQLRKNSIGVAIVGSRRCTAYGKEVAVEAADFLAQNNIPVISGMAKGIDGYAHTGCLKAGGYTIAFLGNGVDICYPKEHEGLMAGIIENGAVISQYPPNTKPRPEYFPERNALISSWSRKVLVVEAAEKSGALITAGFAKAQGKEVYALPHEIYNPTGRGVNHLIEEGAHLYLHPSQLLPDRDSINNELDDKLIDRKDKVLVKNEKIPNLNTMNLTNTEKKILSSLSLSPKTIEEIGVDTMIDQIQLIEVLSMMELEGLIQTSRGGRFVATAPAG
NODE_1142_length_7048_cov_11.277992	2744	1206	-	MG(2+) CHELATASE FAMILY PROTEIN / ComM-related protein	FIG00000635	ff	gtggcttctattgtaaaaagctttgccatctcaggtgtggaaggttatttagtagatgtagagataaaaaccatagagggacagcccatgatttctattgttggtctgggagataccgcagtaaaggaagcaagggaaagggtggaagctgcattacgggatggaagattttgttttcccgaaatgaagattgttatcaatttagctcctagtgatttaaagaaaagcggctcatattttgatcttcctatcgccttagggcttttattggaaacaaatcagcttgatataaaaagatggaaagactttggatgtattggcgagttatccttaaatgcacggcttagacgttgtacaggggtactgcctatggttattgctgcaaagaaagcagggatt…	MASIVKSFAISGVEGYLVDVEIKTIEGQPMISIVGLGDTAVKEARERVEAALRDGRFCFPEMKIVINLAPSDLKKSGSYFDLPIALGLLLETNQLDIKRWKDFGCIGELSLNARLRRCTGVLPMVIAAKKAGITNIIVPRENIHEASLVKGINVVGFNSLREVVGFLEGEGEYNIQQEVNFVVPEKESYPVDFKEVQGQEAMIEYIVVAAAGGHNLLMIGAPGCGKSMIAKRIPTILPSMTEEEALETTKIYSVAGMLKGRGHLIQDRPFRAPHHNASTNSLIGGGNNATPGEISLAHNGVLFLDEIAEFSKKTLEALRQPMEDQQVTVSRVKYSNTYPASFMLVAAMNPCSCGYYGNSKCRCTDYEIIKYRQRLSGPILDRMDIQKYVQPVDFISLSS…
NODE_1142_length_7048_cov_11.277992	3613	2780	-	protein of unknown function DUF1568	FIG00585621	ff	atggggagaaggctaaggttggaatttaagggagcaatatatcatgtaattaaaaggggaaataatcgggaatacattttccaggaaagatctgataaagaatcttttttgacatatttagaatatgtgaaaaaagatggtgggtttaacatattaggctatgtgatgatggataatcactatcatttaattatagaaacaacggaaaagccccttcataaaatcatgcaaagagtgaataaccgatatagtaaaaattataacagaaagtataatcgaacagaccatgtctttggggcgagatataaagggattttagtaaaggatgacaaatatctattctctttgttgagatatattcacaataatccggttagagctaaaatctgtgaaaacata…	MGRRLRLEFKGAIYHVIKRGNNREYIFQERSDKESFLTYLEYVKKDGGFNILGYVMMDNHYHLIIETTEKPLHKIMQRVNNRYSKNYNRKYNRTDHVFGARYKGILVKDDKYLFSLLRYIHNNPVRAKICENIAQYNWSSDQYYRNNINKLVRIDKILNMFSDNRRIALEEYARFMDQKEPIIKAKDFYEEVDVIGESKMDDNSTEVLDEDNSLDGILRRAVVNEEDFQRIKTGSRKRSLKDYKINYVKIAVDFGYTFKQIGKNIGVSGEAVNKLVQ
NODE_1142_length_7048_cov_11.277992	3852	4232	+	protein of unknown function UPF0150	FIG01396588	ff	atgatgagtaaaaaagaccttcaatattatttaaacctaccctaccgggtacttctctatcctgccgaagaaggtggatatgttatcgagattccggaactacctggatgtttaagtcagggcgaaacaatagaagaagccctgaaaatgattgaagacgccaaaaaatgctggttagaaactgcacttgaagataatattgaaatacctgaacccgcccgaggaacagaagattactccggtaaacttaacgttcgaattccaaaaaccctccatcgtaccctagctgaaaaagctaaagaagaaaaagtcagtctcaaccaatatattaactatcaactatcgcgagggataggatattctaataaacacaaaaaataa	MMSKKDLQYYLNLPYRVLLYPAEEGGYVIEIPELPGCLSQGETIEEALKMIEDAKKCWLETALEDNIEIPEPARGTEDYSGKLNVRIPKTLHRTLAEKAKEEKVSLNQYINYQLSRGIGYSNKHKK
NODE_1142_length_7048_cov_11.277992	4470	4667	+	hypothetical protein			atgaaatcctactcatcaaaagaaataataaaaatattagaaaacgatggttggtactacactgattgcaccggcagtcatcatcaatataaacataaagataaaaaaggtaaagttactataccacatcctagaaaagatatacccctcaaaacagtgaaatgcatctttaaacaagcaggaattacattagagtga	MKSYSSKEIIKILENDGWYYTDCTGSHHQYKHKDKKGKVTIPHPRKDIPLKTVKCIFKQAGITLE
NODE_1142_length_7048_cov_11.277992	4696	5127	+	Phage-related protein	FIG01226522	ff	atgaaaaaaaacgcatatattttccccgctatttttgactatgacgaagatggtatttcagttgaatttcccgatttaccaggttgcttaacttgtggaaacaatgaagaagaaacaatatttatggctaaagatgcccttggccttcacttattcggcatggaaaaagataatgaacctattcctgaacccacatcattaaagaatatatctcatgaatctaatcaagtagtggtcttaatagaagtatatatgcccctagttcgcgaagatatagaaaatcgttctgtcaaaaaaactcttacaattccctactggctcaataaacttgccgaagaaaaaaaagttaatttttcacaaatactacaaagctcattaaaaaatcatcttggaatagaa…	MKKNAYIFPAIFDYDEDGISVEFPDLPGCLTCGNNEEETIFMAKDALGLHLFGMEKDNEPIPEPTSLKNISHESNQVVVLIEVYMPLVREDIENRSVKKTLTIPYWLNKLAEEKKVNFSQILQSSLKNHLGIESYQKFKKKQH
NODE_1142_length_7048_cov_11.277992	5534	5265	-	hypothetical protein			atggaagataaattggattttttagtatattgtatcgaaagttataaaaacgcgaaaggtcttaaaggaagagaagccatagaactatttaacagatttcgtgtttttgattatattaaagcaagttatgaagcattacatactacaggaagagaatatatcatagatgatcttagtatttatataaatgcaaggaaacaggttgatacaggtatcccaaaaagtatccgaaaagtatccgtgccagacactaagctaacaagttattga	MEDKLDFLVYCIESYKNAKGLKGREAIELFNRFRVFDYIKASYEALHTTGREYIIDDLSIYINARKQVDTGIPKSIRKVSVPDTKLTSY
NODE_1142_length_7048_cov_11.277992	5779	5537	-	hypothetical protein			atgagtgaagcaaaggaatttcaagctgttttacaggttatagtatcccgattggtgcaaatgattgcaaaagagatgaatatttctgataaagatgctttaaacatcctttattcatcaaaactatatgaaaaacttgagcaggaggaaacaaaggtttggcatttaagtgttcctactctttttagcctatttgttgaagaacaagaaacgggaaatattacttttccagaggaggcttaa	MSEAKEFQAVLQVIVSRLVQMIAKEMNISDKDALNILYSSKLYEKLEQEETKVWHLSVPTLFSLFVEEQETGNITFPEEA
NODE_1142_length_7048_cov_11.277992	6279	5779	-	hypothetical protein			atgattgtatatcatggtagtgatgtagtagtaaaaaaacctattttattaaaaccaaaacatacattagattttggcgcgggtttttatacaactacaaataagaagcaggcggtgaattttgccaaaaaggtgatgctgagaaatagtagtaaaaccaaagttgttagtatttacgagattgattttgataaactgaaacggacgcttgatgtgttgaagtttgatgggcctgatgcggagtggttggattttgtttttgccaatagacagggaatttataaagggaagcaatatgatgtggttatgggggcagttgcagatgatacaatatatcgggtttttggtttatatgaagctggattgcttacccgggaagagactttaaaaagattaaag…	MIVYHGSDVVVKKPILLKPKHTLDFGAGFYTTTNKKQAVNFAKKVMLRNSSKTKVVSIYEIDFDKLKRTLDVLKFDGPDAEWLDFVFANRQGIYKGKQYDVVMGAVADDTIYRVFGLYEAGLLTREETLKRLKIRKLYNQVTFCTEKALVYLKYIGQIDIEKEEGI
NODE_1142_length_7048_cov_11.277992	6446	6276	-	hypothetical protein			ttgaaataccgagatggtaaaaagactgtaactgattatattgggcgagatgagaagaaagttcaagagataaaaagccagatcaaaaagagaaagcattttgaaagaatgctttctgagctaaaaaaggagaataaattgatacagaaagttacaggaggacttttatga	MKYRDGKKTVTDYIGRDEKKVQEIKSQIKKRKHFERMLSELKKENKLIQKVTGGLL
NODE_1142_length_7048_cov_11.277992	6657	6517	-	hypothetical protein			atgattaataccccacttaatattgttaataatataaaagtggggtataatatatctgcaggaggtggttgctttgagcttattgctggatatgattttagaagaatctcagagaaacctattaatgcagcaggaatatga	MINTPLNIVNNIKVGYNISAGGGCFELIAGYDFRRISEKPINAAGI
NODE_1142_length_7048_cov_11.277992	6672	6785	+	hypothetical protein			atggcacgtgatcgtgataactcaagtgcctggcacccaggtttttctgcagattatttagtaaacaaaggtcgccctgcaaaagaagtattttctgatattttacatcattaa	MARDRDNSSAWHPGFSADYLVNKGRPAKEVFSDILHH
NODE_115_length_33383_cov_11.780485	1083	2420	+	Putative sodium-dependent transporter			atgaatcagagagaaagttggtcgagtcgttttggttttattatggcaacagcgggctttgccattgggttagggaatatatggagatttccatacttaaccggcatgaatgggggaggagcgttcttatttgtttacttaattctttgtttagctataggtatgcctttatttgtagcagaaattagtttggggcgtaagacgcaattaaatccggtagatggtatgcgtaaattgacagcaaaaggcagcccatgggtggcaattgggtggtttggtgtagtagcagcatttgtagtattgacttattatatgcagattatgggctgggtcttggcttatgtggtgaaaattcttacaggtcaaatgaatggtctatccagcgaagagatggctata…	MNQRESWSSRFGFIMATAGFAIGLGNIWRFPYLTGMNGGGAFLFVYLILCLAIGMPLFVAEISLGRKTQLNPVDGMRKLTAKGSPWVAIGWFGVVAAFVVLTYYMQIMGWVLAYVVKILTGQMNGLSSEEMAIAFNSFTSNPVQVCLYTLVCVAIIGIISTKGLQQGIEKACKIMMPTLFIMLVILAIRSLTLPGAMEGLKWYLTPDFSKINGSVLLDALGQCFFSIGIASGAAFVYGSYLKPDSDIPGDSTMVVVFDTMAAFISGLVIFPAIFALGLKPDAGSSLLFVTMTNLFSHMPGGSLFGGMFFFLILLAALSSGMGYLEPVAQTISEICNINRAKAVWGSLISIFIIGIPSILAHGPWKDVLIFGKNFFELADYISGNILMTLGGLLIVLYTA…
NODE_115_length_33383_cov_11.780485	2527	2868	+	membrane protein of unknown function			atgaggggaattgtcatcagatgggttttaaacgcggtagctctagttattactgctaacttaattcagggaattgaagtgcagggattctttgctgctttagtcgcagctatggttttagggattgtaaatgctataatcagaccaataattgtaatactaacattaccaattaatattatgactcttggattgttcacgttgtttattaacgcttttatgttaagggtagtaagtagtgtagtagtagggtttcatacccagggattctgggcaacgatggtgggagcattagtgcttagtatcttaagcggagtactaacaactctagtaaaagattaa	MRGIVIRWVLNAVALVITANLIQGIEVQGFFAALVAAMVLGIVNAIIRPIIVILTLPINIMTLGLFTLFINAFMLRVVSSVVVGFHTQGFWATMVGALVLSILSGVLTTLVKD
NODE_115_length_33383_cov_11.780485	3722	3033	-	Broad-substrate range phospholipase C (EC 3.1.4.3)		isu;Listeria_Pathogenicity_Island_LIPI-1_extended	atgaccacacttgtactcccggcttattggaaaatgatgcgcttcattttcctaatccccggaactttgcaaaaaatcataggtaaccccggattaacccatcaattttgcaacatgcaagcagttaatattttaagaaaagatggtgaatatacctgtgcagatttcttatacacttatatgcaaaacataaacgcaggatcattatgggcagatgattcatgcaaaaacacatcccattttttcaacccggaaacaggtaaaggaaaatggcacttaccacatgctctgtgggaatataaagttcattatgataaagcatgtaaatgtgctttacaaaaagattatgctaatgctgcattttatttaggagcgtcaggccatttaattcaggatcta…	MTTLVLPAYWKMMRFIFLIPGTLQKIIGNPGLTHQFCNMQAVNILRKDGEYTCADFLYTYMQNINAGSLWADDSCKNTSHFFNPETGKGKWHLPHALWEYKVHYDKACKCALQKDYANAAFYLGASGHLIQDLCVPHHTKGTILNGHYSFENWAESHRTQYETNNRGIYKPGNSIYSWLLHNAFYSQKYYPLVSENINHKNYATATSVLLPLAQQTSAGFYHHFITNYL
NODE_115_length_33383_cov_11.780485	4376	4837	+	Rubrerythrin		idu(3);Oxidative_stress idu(3);Rubrerythrin	atgagcaagttagaacaaagtgatatcgccaaaatggctatagctatggaggaaagagggagaaagttttataacgcggcagctgaagtggcagaaaattcagctatccgggacgtatttttgcggttagctgaagaagaaaaggaacataaagccacttttgaaaaattatttgcccgggcaacggcgaaaaaaatattcgatcaagaaactatacgttatgtaaaagctcttctgtcaagtaatgtatttcccgaggaacatgaaaaaaccttgactagtgtcaaaaattccaaagaagcattagcaatggggattcaagcggaaaaagatgccatccttttttaccatgaattattagaccatgcggtagatcaagagaccaaagacatattgaat…	MSKLEQSDIAKMAIAMEERGRKFYNAAAEVAENSAIRDVFLRLAEEEKEHKATFEKLFARATAKKIFDQETIRYVKALLSSNVFPEEHEKTLTSVKNSKEALAMGIQAEKDAILFYHELLDHAVDQETKDILNRLLKAEKMHLVELRSELDEM
NODE_115_length_33383_cov_11.780485	5070	4915	-	hypothetical protein			atgcctaacaaatataagaaaaaagaaaaacttactgctgatcttgctcttgtcaacgaattgcaaggttccatcccccatatcaacatagacggagcatctgaagccagcgaacccatgaaaatcatcaccaaggacaacaaaaagaaaaaataa	MPNKYKKKEKLTADLALVNELQGSIPHINIDGASEASEPMKIITKDNKKKK
NODE_115_length_33383_cov_11.780485	5272	5102	-	hypothetical protein			atgacggataattacggaatggcggataatacagtgcactcatacaaatgtggcagatgcggcaatatgtttaaagctcaacctaaagtagcttctgtatgtcccatctgcggttattcatgtaacgaaaatctttgtaatgaagtagatgcttctaatgaagattattaa	MTDNYGMADNTVHSYKCGRCGNMFKAQPKVASVCPICGYSCNENLCNEVDASNEDY
NODE_115_length_33383_cov_11.780485	5370	6506	+	COG1565: Uncharacterized conserved protein	FIG00018866	ff	atgcgcatagcacatcccatgaaagataggagaattttagtggaaaatatcattaaaaaaattatcaaaaatgaaggacctattacttttgcgcgttttatggaattgtcattatatcatccggaaggaggatattatacttcccagaaaaaaattatcggcaaagaaggggatttttataccagcgtccatgtaagttccatcttcggagagaccataacagaacaagtggcggagatggcgggaattttgggaacagatgaatttaaaatagtagaatacggcgcgggaagaggttacatggccttagatatcataaaaacattacaaaaagattttccgcaagtttttgaacgaaccacatattatattatagaagttggcccagggttaaaagaa…	MRIAHPMKDRRILVENIIKKIIKNEGPITFARFMELSLYHPEGGYYTSQKKIIGKEGDFYTSVHVSSIFGETITEQVAEMAGILGTDEFKIVEYGAGRGYMALDIIKTLQKDFPQVFERTTYYIIEVGPGLKEKQETLLRELNLPAGKIQWIESLTQIEKPLIGCVLSNELVDAFPVHAVQVKGGELQEIFVGLEEDEFIEVLKTPSTSLIPQYFQRQGITLLEGQRGEVNLAALQWIQEVGGVLERGFVLTIDYGYEAQLLYHPARKDGTVMCYKEHRATSNPYENIGQQDITAHANFTALNLWGADVGLETTGFTNQMHFLFNLGIGEKAKDDMKKTRAIQQLVHPDGMGGIFKVLIQHKGMNQPKLKGFQDIFKR
NODE_115_length_33383_cov_11.780485	6654	8180	+	Thymidylate kinase (EC 2.7.4.9)		idu(1);pyrimidine_conversions idu(1);CBSS-393133.3.peg.2787	gtgcatcaatctattacctggttatcttggggtaaagatgtttttgacaaatcctatagagaaaaaaaaccaattatcatggatttgacatcccattggggtaactggtgcaaaatgatgaatgaaacaacttacctggatgttcaggtgattgagctgataaataagttttttattcctttaagagtagatgttgaccaatatccccatattggagaccgttatcatcagggagggtatcccagtatagtatttttaacttgtcatggtgatatcatctgtgcagaaaattatttgtctactggtgatatgttgtcgttgttagatgaagtaatgcttaattatcagaaagaaaaagcaatttttcaaatagtgcaattggaaaaacaaaaaagtaaa…	MHQSITWLSWGKDVFDKSYREKKPIIMDLTSHWGNWCKMMNETTYLDVQVIELINKFFIPLRVDVDQYPHIGDRYHQGGYPSIVFLTCHGDIICAENYLSTGDMLSLLDEVMLNYQKEKAIFQIVQLEKQKSKKELHQDTITFSLEKQGTAVLELIKKSFDEMYGGFALDNFALKFPNAEINQFLIKYLNMTNHSGIKKMLSKTLDAMYYSEIHDCINGGIFRFSSNRDWTNPRYEKLLETNAKILCNYLDSYKNLGVKRYRDAAQSILFYVTKHLFLKKHQAFGGSQAGDKSYYEFHGKNNTLNPPPIDETILTNCNGMMISALCTAHHVLEKKDYLELALIILDSLWDKCYNLGRGMSHFYKEKASEVELFSDQVYFTKALIDAYDITGVISYLEKA…
NODE_115_length_33383_cov_11.780485	8324	9253	+	Protein erfK/srfK precursor	FIG01344423	ff	atgaaaaaattatttttatttttagtcatagtaatgtgggcattattgatttttaccggagaagctttacagtgtaatgctagaaatgagcatgaaattatttctctggtagagccggctcaaaggagtgaatgcattttacaaatacaaaaaattttaaaatctactggatattatcatggaatccttgatggtgaatttggccccgttacagaaaaagcggtaaaagaatttcaaaaagatatgggtatggtagctgatggaataattggaccccaaacttggacggctctagtagagatttatgaaaaaccagtggtagggaaacctgccaaagagtcaccacaaggagaagttactatacatattgatatcgataaactaagactagagattttg…	MKKLFLFLVIVMWALLIFTGEALQCNARNEHEIISLVEPAQRSECILQIQKILKSTGYYHGILDGEFGPVTEKAVKEFQKDMGMVADGIIGPQTWTALVEIYEKPVVGKPAKESPQGEVTIHIDIDKLRLEILDDGEVFKQYPIARGKSKTPSPIGEYKIVSKGKGWGTGFGTRWLGLNVPWGIYGIHGTNKPWSIGRAESHGCFRMYNKHVEEIYPWIPIGTRVYITGYTPKFTGFKRPLKIKTSGQDVVMLQRALKEIGFSVDDADGRYGSLTEFAVKLFEAYHMLPIDGEADMEMIKRLELYLQKK
NODE_115_length_33383_cov_11.780485	9366	9644	+	hypothetical protein			atgaatttattcgaggcaaaagaatttagtattatagcatttaattctacggcgcatgctatggaagcagaaaaatatgttaaatgtaaagagataccatttttattaattcctcttcccacggcgattaaagctacctgtggtttatcattaaaatgttcctgggaagatcatggtagggtaaaagaaatcttgcaagaaggtcaggttccttatgcagcgagttattacgtgattagagaaggtggccaacaaatagttactactatagaagaataa	MNLFEAKEFSIIAFNSTAHAMEAEKYVKCKEIPFLLIPLPTAIKATCGLSLKCSWEDHGRVKEILQEGQVPYAASYYVIREGGQQIVTTIEE
NODE_115_length_33383_cov_11.780485	9719	10582	+	hypothetical protein			atggaaaggatgtatcataacctgtattatgctattgtttatcaaatgatgtcctcaccggagtttcaggaaagattaaggggcatgattcatgatgaaacaaaagatgcaactaaagaagcgattgtgtttgcaattaaagatgcaatagactcacctgaaaataaaaaagcagttttggataccataaaggaatttatagaggctcctgaattacaaagatcccatgagaaaatggttttagatctgattaatgaacacatggaaactgttgataataagaaaataatggaacagataatggaatcttctgagatgagagaaaaaatatgcgaagtagctaatgtgacaaaaacaatggtcgagcaacatttgaagtcttcgcaacataaaaatatg…	MERMYHNLYYAIVYQMMSSPEFQERLRGMIHDETKDATKEAIVFAIKDAIDSPENKKAVLDTIKEFIEAPELQRSHEKMVLDLINEHMETVDNKKIMEQIMESSEMREKICEVANVTKTMVEQHLKSSQHKNMLITIIKDILITPDGMEILGMIFKEILEEHMKSPEHNKVLTTLIKDNIIAPDGMEILGMIFKELLEEHMKSPEHNKVLTTLIKDIIVTPEGMKILGAVLEELLMEVRYQDKLSHQIVDTVGRITKTPQFKHRFKNILKEVLMTPEMKVLLKKLTC
NODE_115_length_33383_cov_11.780485	10740	10579	-	hypothetical protein			atgaaagtcactatatatatcattctatcatttattgctctttatgggggtggaaaaatacagtggttaggggggcttagggttagtagtttggcaaaaaaaataatcgcctttagcgattttagaaaaaatattaaaattgtagcccagacctcactttaa	MKVTIYIILSFIALYGGGKIQWLGGLRVSSLAKKIIAFSDFRKNIKIVAQTSL
NODE_115_length_33383_cov_11.780485	10827	11996	+	hypothetical protein			atgataaaacgcaaaggattagtgctgttactcacctgttttatgtttctttccctagtggtacctgttggtgctgcttcgaacattaaaattgtaattaataataatactgtagcatctgatgtgccaccgattattgaagatgggagaactttagtacccttaagagtggttatggagtacctgggagctcatgttacatacaataatactactaaaactataacggtggttaaatcgaatactatcctatccttaactttaaataagaatacagtatttataaatggtgaaactattaaattagatgtacctgcgaaactggtttccgatagaacattggttcctttaaggtttatcgggcaagcactgggttcaaatgtagagtggcaacatgag…	MIKRKGLVLLLTCFMFLSLVVPVGAASNIKIVINNNTVASDVPPIIEDGRTLVPLRVVMEYLGAHVTYNNTTKTITVVKSNTILSLTLNKNTVFINGETIKLDVPAKLVSDRTLVPLRFIGQALGSNVEWQHESKTVVIGAPGSDLTPSDSDGESGYDEYVPVVSIPDSTTQNWVNIEKEILDLVNKTREDHGLTPLHWMNELADMARSHSEDMATNNFFSHSSQTTGTPNDRAAKIGLPGAAENIAAGYTSAQSVHDAWMTSPGHRANILNPDYRYIGVGYYQEDDFNDTYGGKYYTQNFVGGDIVFIKPSLESSTNIPQVIIKGYSTQENVELTVYKLIDKATYSDKYTINLKVIDGQINHEITLTKGKGLYAIWASNYEVRYVTYE
NODE_115_length_33383_cov_11.780485	13156	12053	-	GTP-binding and nucleic acid-binding protein YchF	FIG00049915	isu;Universal_GTPases	atggctttgaaatgcggcatcgtgggattaccgaacgtaggaaaatccactttatttaatgccattacccaggcaggggcggaatcagccaattaccctttctgtactattgatcccaatgtgggtgtggtaaacgttcctgatgagcgtttagataacctcactgaaattattaaacctcaaaaaacgattcctactacttttgaatttgtggatatcgccggattagtacaaggcgctagccggggagaaggtttaggaaatcagtttttatctcatatccgagaagtagatgctattgcccatgtagtgcgttgctttgtagatgatgatattactcatgtttccggtaaagtaaatcctctggatgatattgaaattattaataccgaactggtt…	MALKCGIVGLPNVGKSTLFNAITQAGAESANYPFCTIDPNVGVVNVPDERLDNLTEIIKPQKTIPTTFEFVDIAGLVQGASRGEGLGNQFLSHIREVDAIAHVVRCFVDDDITHVSGKVNPLDDIEIINTELVLADLESMEKRKDRLKSKVKSRDKEGEIEHALVSRIIDEALAEGKAAKSLEYSDDENKLLQHFHLLTMKPVIYVTNVSEEDAANNFENDLVKQVEEFAKSEGASVVPVSAKIESEIAELSKEEKEMFLAELGIEQSGLDRLIKATYYLLGLATYITAGEKEVRAWTITQGMKAPQAAGVIHSDFERGFIRAEVVSYEDLMAARSFAKARENGKLRLEGKEYVVKDGDIMHFRFNV
NODE_115_length_33383_cov_11.780485	13377	14090	+	Peptidoglycan N-acetylglucosamine deacetylase (EC 3.5.1.-)	FIG00009450	isu;Polysaccharide_deacetylases	atgaaaaaacatttattattcatcacatttttagtcatggcaattatttcaagtactgcttctttttatcagggtcacgtagaagcggatgtatttccagtaattgcagaaatggacacgacagaaaaactggtagcactaacctttgatgatggccccgatccccggtatactccgcaagtactaaacattttaagagaatatgatgtaaaagctacttttttcatggtaggtcaaaacattgaagaaaatctggagttagccctgcgggtaaaagacgaaggccaccaaattgccaatcacacctacacccatcgcagtttaactaaaattcctttaacggaagttaaaacagaactggaaaaatgccaggaagtattacaatcatatataggaatc…	MKKHLLFITFLVMAIISSTASFYQGHVEADVFPVIAEMDTTEKLVALTFDDGPDPRYTPQVLNILREYDVKATFFMVGQNIEENLELALRVKDEGHQIANHTYTHRSLTKIPLTEVKTELEKCQEVLQSYIGIETLLVRPPRRHYNKEILQVIDDMNLQVALWSTNLESKHAPTPEKMVKRVVKNLKPGTIILAHDGDVDRTQTVQALSDLIEKIKAKGYKFVTLDEFFLNKEETRI
NODE_115_length_33383_cov_11.780485	15337	14156	-	Chitinase family protein			atgaagaaaattttactgcttacgtttagtttgtttttaattatgctttactttgggtattatgacgcattcctaccagtagatacggtaacgcaacctctcccttctgagcaggttacagaaaatgagagtactcataatcgtacagaagatttaagccggggtgaactaagacgcaccgcaaccaacgaaaagcaagtgttggcgttctatacggaaaaagaaggattattgcccagctcttaccccaccttaatagatcaatcggaacatcttgattgggtggttccattctggtttcgtttagacccggataaaggaaatgggcatattactatttttacagatgaaaacgatataaaatcagtttccaaccatatgaagcaggtcgttcaggaa…	MKKILLLTFSLFLIMLYFGYYDAFLPVDTVTQPLPSEQVTENESTHNRTEDLSRGELRRTATNEKQVLAFYTEKEGLLPSSYPTLIDQSEHLDWVVPFWFRLDPDKGNGHITIFTDENDIKSVSNHMKQVVQEAHQKGVKVLALVHNLLYGDYVLGKQLAHEMVATPQGRANFIKDLLEILRTYDFDGVNLDIEYVPLKDRNNFSLFMKELYKALKPHGYTVTISVPAKTYDCPTDSWSGPFDYQALGQNADLVLLMTYDEHGYSSGPGPIASYNWVEKVLKYAVTQIPREKIFMGLPAYGFDWTQGKNSPRYLSYPQAMQLASPGGYEIKWDNMAKAPYFTYWDHKGKKHEVWFESSHSWKEKLRLVDKYAIKGIAIWRLGLEDPTAWAIIK
NODE_115_length_33383_cov_11.780485	15597	15821	+	hypothetical protein			atggcagttgtagtaacacctttgtcaactaggatgaagcttaaattccaaaccggattagatggggaagggaatcctgtatacaaaaaccggactttaagcaaagtaaaaaccaatgctctagatcaggatattttagatgtggcgttggcacttagtacattgtgtgccgatactttagatgctgtttcccggttggatgataatgatttagttgaaggatag	MAVVVTPLSTRMKLKFQTGLDGEGNPVYKNRTLSKVKTNALDQDILDVALALSTLCADTLDAVSRLDDNDLVEG
NODE_115_length_33383_cov_11.780485	15894	16127	+	Type II restriction enzyme, methylase subunits			atggcagaaattaaaaaatcactacgcatggtatttgaggtgacagacggaagtagttttacagtcagtttaaacaatcctaaagatggagtaaccactacagaaattgaaggtgtaatggatactatcattactaaaaatatttttgcgtctgccggtggggatttgataagtaaaaaagatgcgaaagtaattgacaccactaccaatgacatgtacgacccagcagtataa	MAEIKKSLRMVFEVTDGSSFTVSLNNPKDGVTTTEIEGVMDTIITKNIFASAGGDLISKKDAKVIDTTTNDMYDPAV
NODE_115_length_33383_cov_11.780485	16308	16448	+	hypothetical protein			atggaggatttgattaatgtgattagtaatgtagggtttcccattgccatttcggcgtatcttttgattcggattgaaggaaagattgatagcttagcgagtaatattggggagcttgcgagggtgttggagaacggttaa	MEDLINVISNVGFPIAISAYLLIRIEGKIDSLASNIGELARVLENG
NODE_115_length_33383_cov_11.780485	16495	16992	+	N-acetylmuramoyl-L-alanine amidase			atgattccgagggggattgtgattcatcattcggcaagtccggtggtggttaataataaagctgttgatgtggatgttattagaaaatggcatgtagagggtaggaagtttcgggatgtgggttatcattatgtggtattgccatcgggggtatggcaagcgggacggcccgagtttgatgtgggtgctcattgcaaagggggaggtagaaattttactcacctgggtatttgtttggtgggggacttcaccatgtatcctgtaccgagacctcaattattgggtactattcttttggtgcagcaacttatgaataaatatgggataaaaccaacagatgtagaattacataaagatgtgcccggggctcataccatatgtccggggccacactttcct…	MIPRGIVIHHSASPVVVNNKAVDVDVIRKWHVEGRKFRDVGYHYVVLPSGVWQAGRPEFDVGAHCKGGGRNFTHLGICLVGDFTMYPVPRPQLLGTILLVQQLMNKYGIKPTDVELHKDVPGAHTICPGPHFPKSIFRKLIDSKECAPYLIKGQCPLVCAKEVWE
NODE_115_length_33383_cov_11.780485	16989	17183	+	hypothetical protein			atgaatcaggaggaaaaccggttactcagtaccaaacaagccgcgctatttttgggggtggcaccaaaaacattaagaagatggtgcaatagcaggcagattacatattatgtaacagtaggtggtcataaaagattttccttaaaagatttatataattttataaataaaagccggatagaagaagaaccgtga	MNQEENRLLSTKQAALFLGVAPKTLRRWCNSRQITYYVTVGGHKRFSLKDLYNFINKSRIEEEP
NODE_115_length_33383_cov_11.780485	18772	17282	-	Diguanylate cyclase			atgaaaatctggtcattttttaactcaaaaatattagttagaaacctaattattattgtacttttatttacctgcacctttatcatcattaacaaatttgtttacgaaaaaatgaaagatgatgcccttaaacaaatccttttaacaactaagatggccaatatcaaaatatccgaggtttttgcccagacaaaactaatttctgagcaaatggaaacaaataacgacttcaaggattacattagagaagtaaaaaccagaaacgatattctttcccatcctttatatccccgggtattagactctttgaagagtattacttcggtaaataaaggtttttatttagcttggattagtaatgagaaagcaaacttctgtcttgatagtttgggaaatatt…	MKIWSFFNSKILVRNLIIIVLLFTCTFIIINKFVYEKMKDDALKQILLTTKMANIKISEVFAQTKLISEQMETNNDFKDYIREVKTRNDILSHPLYPRVLDSLKSITSVNKGFYLAWISNEKANFCLDSLGNITDESYTAHIRPWYQHATESFEASFSQPYYEYTTNKFCISCVKAVRENDEIIGYVSVDISLDSLPAIMKNFTIGKNGKNILLTNHGTTVFTSEAEDNKALISITDLLSHIESLKLHEKEYEEIKINGKDYYLTYSIVDVNNWGIIQLIDKDEMMEPFHKTMRMMMYIFLISCILSFSIVTLSIIEQKKIQKKLKEEASTDYLTGIGNRKYFAEKALLAFQDSKEQNNSLSLFIIDIDQFKTINDTYGHDVGDLVIKKTVEEFKKAIT…
NODE_115_length_33383_cov_11.780485	19677	18769	-	Glycine betaine ABC transport system, glycine betaine-binding protein OpuAC	FIG00007160	isu;Choline_and_Betaine_Uptake_and_Betaine_Biosynthesis	ttgttaccgggggtgttaataattaagcagaaaatttcctttttattgctaattgccataattactctttctactttttattcctctggatgtacaagtaaggcagataatactattagcattggtgtagttgattggccggaaagccgttgtatgtcagagcttataaaaattatcttggaagaagaaatgaattacaatgtagaattaatctacatggatgttgatgcggtttttaatgccctggcagaaggcacatgtgatatatttcttgattgttggctccccatcacccatgaaaagtttatctataaatatggaagcggtattgagaatttaggctctaactttaatggcgcaagaaccggcttggtcgtaccttcctatgtcaccataaac…	MLPGVLIIKQKISFLLLIAIITLSTFYSSGCTSKADNTISIGVVDWPESRCMSELIKIILEEEMNYNVELIYMDVDAVFNALAEGTCDIFLDCWLPITHEKFIYKYGSGIENLGSNFNGARTGLVVPSYVTINSIAQLNEYKNKFGATIVGIEPNAGIIKSTHTAIKTYNLDFNIVNCNASEMGKKLESAINNQEWIVVTGWSPHWKFSKWDLKFLDDPSFIYGPPENLHTVTRKNFSKDYPEIASFLTNFKLDHKQMEELLLINYNYTGKCIDSVPDWMQKNKALVNTWLYPINSPIGDNS
NODE_115_length_33383_cov_11.780485	20964	19837	-	probable secreted protein homolog of yjcM/yhbB B. subtilis	FIG01323105	ff	ttgattatcctaatctgcataaaaaaagtaaagattgctttattggttagcgctttcttcatcctctgtgggtttggaattcacttatggaatctatctcctcatacctctgttgtaataacagatgaagtttccaaggaaaagttaaccttggagattcaagaaatgtttcatctgcgaaataaggccttactggaagaacatattgacctgctaggtggcttatacaacaaaaatgtgcgcaatgggttatgggcctatgagcatgaaatcaaaaaactgaagtatttacatacttggtcagctaagcagcacgtaaagtttacaaaaattgattctcacattattgttagatacgtaaaagaaaagggcaataaattatcactaaatttattagtt…	MIILICIKKVKIALLVSAFFILCGFGIHLWNLSPHTSVVITDEVSKEKLTLEIQEMFHLRNKALLEEHIDLLGGLYNKNVRNGLWAYEHEIKKLKYLHTWSAKQHVKFTKIDSHIIVRYVKEKGNKLSLNLLVSTEYQYHYEDTPQISNSFRIGTYHALDIMPHDEGWLITKEWYTDPFADSLSLDEYQDQQDKELILSGESKDLSSLNKRRVNAIAYADQYCGAASLPEYRLQYNAKYKNHNPLGGDCANFASQMLFEGGKFRKNGSWNYERGEGSKAWLNAHAFNDYMLYSGRASLIAHGGYDKVFKSSYKLLPGDYVAYEKKGKVTHISVVTGIDSKSYALVNSHNSDRYRVPWDLGWSNKGIKFYLVRVHY
NODE_115_length_33383_cov_11.780485	21238	22560	+	Proton/glutamate symport protein @ Sodium/glutamate symport protein	FIG00008055	idu(1);Glutamate_and_Aspartate_uptake_in_Bacteria	atggcaaattatataaatttattctatcccaagcccttgaagcagttgacaaattatcttgactccctggtaaaaacccgtctatggctaaaaattattattgctatgatgttaggaataggtgttggagtagtacttggtccgtccctcggtttgattgataactccgtatcgtctatacttggtaactggctggcattaccgggacagattttcctagggttaatccagatgatagttgtaccgttggtgtttgcatctatcattcgggggttagcttccagtgaagatgtggatcaattgaggaaattaggatttcgtttgcttgcttactttgtagcgaccaccacagttgccatagttataggtatcattgtggcattactgtttcagcccggg…	MANYINLFYPKPLKQLTNYLDSLVKTRLWLKIIIAMMLGIGVGVVLGPSLGLIDNSVSSILGNWLALPGQIFLGLIQMIVVPLVFASIIRGLASSEDVDQLRKLGFRLLAYFVATTTVAIVIGIIVALLFQPGKFIDSALISSTTQVVSSDLPQQGVKSLELGNMPEVIINLLPQNPLGAMVEKQMLQVVLFSIIFGAALLMMPKEQAKPLLDLLGSLQEVCMTVVRWAMLMAPIAVFGLLAQITLKIGLKALVGMAMYVGTVLVGLIFLLMFYMILIMVIGKKSPWWFLGEVRDVQLLAFSTSSSAAVMPMSIKTAEEKLKVRPAISQFLIPLGATINMDGTALYQGVAAIFLAQVFGIELGIASMLLIIITAVGASIGAPATPGVGIVILAMVLESI…
NODE_115_length_33383_cov_11.780485	22765	25212	+	SOS-response repressor and protease LexA (EC 3.4.21.88)	FIG00000510	idu(1);DNA_repair,_bacterial_UmuCD_system idu(1);DNA_repair,_bacterial	atgcaattaaatgtagagcaaaagaaattaatccaagccaaacctaatggccatctattaataaaaggggtagcagggtcggggaaaactaccgtggctgtacatagaattccttttttgcttgaccactattgctttgctcctgaagatagaattttattggtcacatataataaaaccctggttaactattttcaatacctatatgaaaaagtagaagaagaaaatactacggcatatcagagtatgtttgcaggccataaagaaaagatagatatacaaacaatagatggcatcttataccaatactttatgaagagtaaaaaagaaaagaaaaatgacgtagggttattaaacaataatgaaaaatatgccatcctaggccagtgcctggcggaa…	MQLNVEQKKLIQAKPNGHLLIKGVAGSGKTTVAVHRIPFLLDHYCFAPEDRILLVTYNKTLVNYFQYLYEKVEEENTTAYQSMFAGHKEKIDIQTIDGILYQYFMKSKKEKKNDVGLLNNNEKYAILGQCLAELCKRYSTVKILNQKNINFLLDEIDWIKSCHYMELEEYQNADRVGRMSNKNAQGPQKLMKNSDTRKAIFDLMLFYQRKLKEQNKVDFKDIALIALKEAKKKVDKKYTHILIDESQDLTRVQLDFLKLLYIDKEYSSIIFIADTAQSIYAHSWLAKGRSFTSIGFDMTGKSNSLSKNYRTTTQIAEAAYSLIEEDTEIVDNENFVKPSLIDRQGEYPVYRFFSTPQKEAEYVISEIKKLTQEITHGNIAIITRKRNQLVNMKEILTKA…
NODE_115_length_33383_cov_11.780485	25315	26262	+	FIG00513449: hypothetical protein	FIG00513448	ff	gtgtcaagaatttcaaatgcgcttaacatgtactttcttttacaagcaagaaaaataatgaatgttgaagaaatagcgcgggaattagaagtaagcacaaggatggttaaagaatataaaaaagatttagagatggcaggaatatatatatgttcgaaattaggtagatatggtgggtattttttagaaaagataagaagtatagatggaataagttttacggatgccgaattaaatgcttttaagatggctaaagaaacaataataagcggcaaatatcattacagtacaaaattcgaaatatttgcaagtaaaattttaaatcaaagtaaatatagggaaattagatattatcataataaacctaatctagaggttgatgaaatatttcaaaaagaa…	MSRISNALNMYFLLQARKIMNVEEIARELEVSTRMVKEYKKDLEMAGIYICSKLGRYGGYFLEKIRSIDGISFTDAELNAFKMAKETIISGKYHYSTKFEIFASKILNQSKYREIRYYHNKPNLEVDEIFQKEKEVWTDINLAINQNKKINMKYKSLKRHGVEIKERIVNPYGIFDYKGSTYFYGYCENAEDVRFFKLSRIVDYAVLNEKFNVKVDFDFDEVKDKSFGIYNDKQIKIKLKINYPMSEIVKEMQVTTNQKVTQVDEKSIYFEAELSGYTEMKSWIMGMGSSVEVLEPRELKEDIINEIEKISSIYK
NODE_115_length_33383_cov_11.780485	26892	30911	+	CRISPR-associated protein, Csn1 family	FIG00120441	isu;CRISPRs	gtgaaaaaagaatttggctattattatttgggattagacatcggaacagactccattgggtgggctgtgacagatttggattataaattgcaaaaattgaacggaaaagtattatggggcgttcggctgtttgatggaggtaaaacagctgaggaacgtagaaagcatcgggctgcaagaagaaggcaacagagaaaagttcagagaatcaaacttttgcaggaattatttgctgaagaaatttgtaaagtagacccaggattttttcagcggttagaggaaagcaaatttcatcaggatgacaagtcggaaaatcagccctatgtacttttttttgatgagggatttagtgataaagattatcataaaaactatccaacaatatatcatctgaggaaa…	MKKEFGYYYLGLDIGTDSIGWAVTDLDYKLQKLNGKVLWGVRLFDGGKTAEERRKHRAARRRQQRKVQRIKLLQELFAEEICKVDPGFFQRLEESKFHQDDKSENQPYVLFFDEGFSDKDYHKNYPTIYHLRKALIAGEEEFDVRLVYLAIHHIIKNRGHFLFEGQNMENITSFQDVFNNLKLYLHDELEMDLECESLEKVEEILKSKPIGIREKKKMLGELFDGDTKQKQAVIGLMSGAVVRLSELFDDKALNEAEINKVCFNDREYEAKKDQLADILEDRMPCIEMLRAVYDWAILANIRQGDKFLSYTKTSVYEKHKNDLRTLKKVVRAYRPEKYNEIFLDCAVKSNYCSYIGMCKKNGKKVVVENRCYEQQDLCKYLEGILKNFDTEDAEYKYIM…
NODE_115_length_33383_cov_11.780485	30908	31780	+	CRISPR-associated protein Cas1	FIG00023946	icw(2);CRISPRs	atgagctggcgtgtagtagttatctcccagcgagcaaaattggatttaaaattaaactatcttgtggtgaggggagaaaccataacaaaaatccatttaggagagatttctatattaattattgaaaatacatccgtatcacttacagctagcttgttgtgtgaacttatgaagcgcaaagtaaaagtaatcttttgtgatgaaaaaagaaatcctagttttgagcttattccatactatggaagccatgataccagtgcaaagttaaaagaccaattggaatggaagccatatacaaaaggtttggtatggactgaaattgtgacagaaaagattagaaagcagaaggaactcctgcaatatttggaacatccggaagcagacatgcttggagaatac…	MSWRVVVISQRAKLDLKLNYLVVRGETITKIHLGEISILIIENTSVSLTASLLCELMKRKVKVIFCDEKRNPSFELIPYYGSHDTSAKLKDQLEWKPYTKGLVWTEIVTEKIRKQKELLQYLEHPEADMLGEYLKQIEFKDKTNREGHAAKVYFNALFGLDFSRTKDNFINAALNYGYGILLSAFNREIVSNGYITQTGLFHDNMFNQFNFGSDLMEPFRPLIDRQVFQMDLQNFEHDEKMQIVNILNKRVIIDGKKNYLNNAIKIYCKSVFEALQQDDISLIRFYRNEL
NODE_115_length_33383_cov_11.780485	31785	32090	+	CRISPR-associated protein Cas2	FIG00004334	icw(1);CRISPRs	atgagagtattggtgttatttgatttacctacaattacatataaggatagaaaagaatatgctaaatttcgaaagtttttgttaaaaaatggttttattatgttacaggaatcggtatatagcaaactggcgctaaatagcacagtgtctgatgccattatgtctaatgtaagaaagaataagccgccggctggtctggtacagatgcttacaataaccgagaaacaattctccaagatggaatttattgtaggggaagctgtttctaatgtaattgatagcgatgagaggttagttattttatga	MRVLVLFDLPTITYKDRKEYAKFRKFLLKNGFIMLQESVYSKLALNSTVSDAIMSNVRKNKPPAGLVQMLTITEKQFSKMEFIVGEAVSNVIDSDERLVIL
NODE_115_length_33383_cov_11.780485	32087	32758	+	CRISPR-associated protein, Csn2 family		icw(3);CRISPRs	atgaaactagttcatccttttttggaaaagccgattgttttcgaagaaaacaatatgaatgtgttggtgattgaaaaccagaaagttttttcggagttagtttgggaactattagaacaaataaacgataaggaggggcgatttcttctatcttctgatttgaaactcctggagctaaaaaagagtatggatttagtaattgatttattttctctggatttcaatcagaaaaaaataataagcaaagtctatagccaattaaagatggttgctgttggaagtgaatattatatggattccacctgcttgataggtgaaattgtgcactatcttgaaaaaatacttcaagatatccattatccgcttgagtatgaccaggaaatggatatcggagctatt…	MKLVHPFLEKPIVFEENNMNVLVIENQKVFSELVWELLEQINDKEGRFLLSSDLKLLELKKSMDLVIDLFSLDFNQKKIISKVYSQLKMVAVGSEYYMDSTCLIGEIVHYLEKILQDIHYPLEYDQEMDIGAIFKFADVKIGITYGTLIEKLIDYLALMQELCGISFFVFVNLKCYLSDEEVEQLYHFVAYKKFNILLLENTMREKRFEQEKIRIIDIDMCEI
NODE_115_length_33383_cov_11.780485	32862	33038	+	hypothetical protein			ttgaggtttgagaatggtgtaattttatatggtagtcaaactgtaaccattaaggataaaagagggaaagagtttgagaatggtgtaattttatatggtagtcaaacaataatttttagagtaccctttaccatgaagtttgagaatggtgtaattttatatggtagtcaaacttag	MRFENGVILYGSQTVTIKDKRGKEFENGVILYGSQTIIFRVPFTMKFENGVILYGSQT
NODE_115_length_33383_cov_11.780485	33129	33245	+	hypothetical protein			gtgtttgagaatggtgtaattttatatggtagtcaaacgattaaaaaccgtatagagttaagagaaaagtttgagaatggtgtaattttatatggtagtcaaacactgtctacttga	MFENGVILYGSQTIKNRIELREKFENGVILYGSQTLST
NODE_116_length_33196_cov_11.857246	21	551	+	COG1242: Predicted Fe-S oxidoreductase	FIG00001867	isu;An_Fe-S_oxireductase_coupled_with_a_methyltransferase	ttgcttgaagaattcagcagtaaagtatacacctgggtagagttaggactgcaaactgttcatgattgcaccgcggaacttatcaacagaggatatactttagaagtttttgaagataccataagaagacttcgcaacaaaaacattgatgtggtggttcatacgatttttggccttcccggggaaactaaagaagatatgttagatactattaaatatatctctcataaagatattcaaggaataaaacttcatctgctgcatttaatcataaatactccacttgtcaaactttatgagaaaaataaactaaagtttttaacccagcaagaatatgtgagtttgatctgtaccgccctatcttatcttcctcctgataccgtaattcataggctaact…	MLEEFSSKVYTWVELGLQTVHDCTAELINRGYTLEVFEDTIRRLRNKNIDVVVHTIFGLPGETKEDMLDTIKYISHKDIQGIKLHLLHLIINTPLVKLYEKNKLKFLTQQEYVSLICTALSYLPPDTVIHRLTGDGHNSILIEPLWSLKKWEVLTAIDRYLEDNNLYQGINYLPDL
NODE_116_length_33196_cov_11.857246	747	1379	+	DedA family protein			atgaatttctgggaattcagttttgctaaaatatatcctttggcgaatcaacttagttattggggagtagcagggtcactatttttagaaggattatccctgccttttccgggaggctcttttctcatattttttggcgtcttagcctccaagggaaagatttccttattattttctatattatgtgcttcattaggctatactctggcctgcactttaccttttttgattggtaaaactgggggacgaaaagcccttctaaattacggcccctacattggtttttcaaatcattatttaaataatacggaaaaatggtttgctaagtttggggctcccatcgtggcctttgggagattattattttttcgtaaccaaatctcctttttcgccggcatt…	MNFWEFSFAKIYPLANQLSYWGVAGSLFLEGLSLPFPGGSFLIFFGVLASKGKISLLFSILCASLGYTLACTLPFLIGKTGGRKALLNYGPYIGFSNHYLNNTEKWFAKFGAPIVAFGRLLFFRNQISFFAGIAHMPLFQFYLYTWLGITPWIIFMLSLGYFLGDGALHIISRYKTSGVMIIIATLGLLFWLYKTKLHGKIHTWLGNHLS
NODE_116_length_33196_cov_11.857246	1706	1554	-	hypothetical protein			atgaactctcgttgtaatgaatgcaaatttcgtagttacgcagaaagaaaacctaaatctattataagaaagttatggtattggcatattaattggtgtccgggctggaagaagtatcaaaaagaattagcaaaagagatgaataataaataa	MNSRCNECKFRSYAERKPKSIIRKLWYWHINWCPGWKKYQKELAKEMNNK
NODE_116_length_33196_cov_11.857246	1945	2904	+	Bile acid sodium symporter	FIG01311968	ff	atgcttaaaaaaattaattctttattagaaaaattattaccttttatagcacccactagtgtactactaggtatttttcttgcaccttggttacggtcatatacttttctcgtcacctggatttttgctttcatgaccttttccggtagcctgggtagcagttttaaagatataaaaaaagtaatcatgcatcccctacccattttcatctgtttatttaccctccacatattagtacctgccatatgttggttgctgggaaatgtcgtttttggaaacgatatatataccatcacaggattagttttagcatatatcattcctacaggagtcagtagttttatatgggtctccatttatggagggaatgctgcattagcactttcaataatattaatc…	MLKKINSLLEKLLPFIAPTSVLLGIFLAPWLRSYTFLVTWIFAFMTFSGSLGSSFKDIKKVIMHPLPIFICLFTLHILVPAICWLLGNVVFGNDIYTITGLVLAYIIPTGVSSFIWVSIYGGNAALALSIILISTSLSPLLVPMGLNLLFGAKVSINILGMMKGLFWMLVFPSLLGMLLNQITSGKIKKSLGTPLAPFSKLAIGMVIALNSSVVAPYLIDINTKLVTIALTSIFIASLGYLFGWLIPSFLNWDRSIIITMFFNSGMRNITAGAVLATSYFPSPVAVPVVTGMLFQQVLASFYGHIIYRYYPMDKKIGKT
NODE_116_length_33196_cov_11.857246	3405	2959	-	hypothetical protein			ttgtatttggtaagtgcctgtctagcaggagttaattgcagatataatggacaaaatgctataaacgaaaaaattgaggagttagtattgcaaggaaaggctattcctatatgcccggaagtaattggaggattaagtattccacgctcatgctgtgaaataataaaagatgatagaaaggaaaaagtaattagtaaagatggtgaggattttactgaggaatttttagcgggagctcataaaactttagaaattgctaaaactcttgggataaataaagcgatttttcaatcaagaagcccctcttgtggaaagggaatggtttatgatggaacttttagcagagttttaataaaagggaatgggtttacggcagatttgttaataaaaaatggaatt…	MYLVSACLAGVNCRYNGQNAINEKIEELVLQGKAIPICPEVIGGLSIPRSCCEIIKDDRKEKVISKDGEDFTEEFLAGAHKTLEIAKTLGINKAIFQSRSPSCGKGMVYDGTFSRVLIKGNGFTADLLIKNGITVYTEKEFQNEKDAS
NODE_116_length_33196_cov_11.857246	3519	3716	+	hypothetical protein			atgaacactacaaaagccaaagagatttttgaagcgcaagaaaacattgaagttctttataacggaaagcccatttggattgaatctttagactcagagtctggaaaagcttatataaagcctttaactgaaggtgcacgtggaaaatctgtatcggtaacagaattatcagaaggcactaaccatatcatccattag	MNTTKAKEIFEAQENIEVLYNGKPIWIESLDSESGKAYIKPLTEGARGKSVSVTELSEGTNHIIH
NODE_116_length_33196_cov_11.857246	4358	3813	-	Nitroreductase family protein	FIG01316199	ff	atgcttgatatattacagaaaagaagaagtatacgcaaattcaaagaaacagatattccaccagaaattattgataaattggtcaaggctgctcttttgtcgccttcctctcgtagtatccggccctgggaatttattgtagttactgataaggaaatgctcaataaactttcccaatccaaggaacacggggccacatttttaaaaaacgctccattagggattgtggttttggcagatgaagaaaaatgtgatgtttgggtagaggatacatcaattgcttcaattgttcttcaattggtggcagaatctttagaactgggatcttgctggatacaaattcggaagaggtcgcataacaaggaagtgacagctgaaaagtatatacaggatttgttg…	MLDILQKRRSIRKFKETDIPPEIIDKLVKAALLSPSSRSIRPWEFIVVTDKEMLNKLSQSKEHGATFLKNAPLGIVVLADEEKCDVWVEDTSIASIVLQLVAESLELGSCWIQIRKRSHNKEVTAEKYIQDLLNIPQNIRVESIIAVGYPDEQRPPYQDEDLQYEKVYAHKYGTLYAEDLK
NODE_116_length_33196_cov_11.857246	5250	4546	-	Cobalt-precorrin-2 C20-methyltransferase (EC 2.1.1.130)	FIG00088533	idu(1);Cobalamin_synthesis idu(1);Coenzyme_B12_biosynthesis	atgagtaaattttatggaattggtactgggccgggggatagttctttattaactattaaggcgactgaaacattaaaaaaaatagatattatttatacaccagaagcaaaaaaagaaggtaagagtttagctttatctattgttgatgaatatttaaagcccgatttagaaattaaacaaagacattttcctatgaactttgatgctaatgagagaaaaggtgcatgggatgatattgctcaggaaattattaatgatgtaaatgaagggaaaaatgtagggtttgtcactttgggagattctatgatatatagcacatatatatatttattagtaagattaaaagggaaaattgatatagaaactataccaggtatatcatctttttctaatattgca…	MSKFYGIGTGPGDSSLLTIKATETLKKIDIIYTPEAKKEGKSLALSIVDEYLKPDLEIKQRHFPMNFDANERKGAWDDIAQEIINDVNEGKNVGFVTLGDSMIYSTYIYLLVRLKGKIDIETIPGISSFSNIASDQNFPLVIDKEPLIVIPCTTDEEKIDYALQNYKSIVLMKVYKNFKSIIEKIQKYDLTKHAILVSNSTLNEEKVFTNLAEVDIDEISYFSTILINRDPEVA
NODE_116_length_33196_cov_11.857246	6009	5275	-	ABC-type multidrug transport system, permease component			gtggaaatagctacaatactttggagagaatttgttttttttaaaagtaaagcatggaagataacctttggtgcagtgataggacctttactgtatttgattgcttttggttgggggcttggcggggatgtagtagtagaaggacataattatatgcactttatcataccgggagttattgctttatctactatgaatactagttttaatgctgtttcaataagaatttcagtggcaaaactccatgaaaggagttttgaatattatatgactgcacctgtaagattatattgtttaactttaggatatataatagcaggggctttaaggggattatatgccggggcaattattttatgtgttgcatttttattcaaagtatatattaatattacattg…	MEIATILWREFVFFKSKAWKITFGAVIGPLLYLIAFGWGLGGDVVVEGHNYMHFIIPGVIALSTMNTSFNAVSIRISVAKLHERSFEYYMTAPVRLYCLTLGYIIAGALRGLYAGAIILCVAFLFKVYINITLNFILVCVLNSMLFGAFGYVVAMVIDNHYDMTRFSTFVMMPMTFLCGTFFSLDKMPFYMKKFISILPLTHASQGLRGIVLRGEFSYVSLLVLSLYFVVLFILGIYVSYREYN
NODE_116_length_33196_cov_11.857246	6859	6011	-	ABC transporter, ATP-binding protein			atgagcaatattattaaaatccaagatgttacaaaaagatatggtgatttagctgtagtagataatatgaatttgaatatagaaaaaggatgcttttttggattgttaggacctaacggagctggtaaaactacattaataaaaatgttgacaggtcttttaagacctaaccagggaaatttgctcattaaagatcaaaaaatgcatcgagataatgcttttttaaaaaatattatgggaattgttccacagcatataaatttggataaagatttgactgtgcgacaaaatcttatttttgctgctaagttgtttaatgtaagaggtgaaaaaagggaagaaaaaatcgaaatgttgttagattatatggaattaaaagaagcagaaaatagggcatgt…	MSNIIKIQDVTKRYGDLAVVDNMNLNIEKGCFFGLLGPNGAGKTTLIKMLTGLLRPNQGNLLIKDQKMHRDNAFLKNIMGIVPQHINLDKDLTVRQNLIFAAKLFNVRGEKREEKIEMLLDYMELKEAENRACRKLSGGMQRKLMIAKALINDPEIMILDEPTVGVDINARRKIWDILKLMKDMGKTIILTTHYIEEADYLCDKIGLMDKGKIFYNDTSENLKSNLGHFTVEYFDENKVTRYKYFETIEDAKTFTHQISGNYFVKDLSLEDVFYNFTNRKVS
NODE_116_length_33196_cov_11.857246	8333	6882	-	Vitamin B12 ABC transporter, B12-binding component BtuF	FIG00016684	icw(2);Coenzyme_B12_biosynthesis	atgaaagtatggaaaaaaaaattatatttaatatgttgtctgataattttagcagtaatgtttattggttgtaaaaacacagttgaaacatcaagtgaaaatatttcaattgaaaaatatgaaattagttttgttgatgatttaggtaaagaagttaaaatgaaagagcctgctaaaaaaattatttctttctattcagcacatacagaaaatcttttttcgttaggtcttgatgaagaaattattggtgttggtacaagtgatatttatccacctaaagctttagaaaaacaagtttatgattataaatctgatccagaaaaagttattgcagcagaacctgatttggttttaataaggccttttattaaaagatctgccccggattttattgaagca…	MKVWKKKLYLICCLIILAVMFIGCKNTVETSSENISIEKYEISFVDDLGKEVKMKEPAKKIISFYSAHTENLFSLGLDEEIIGVGTSDIYPPKALEKQVYDYKSDPEKVIAAEPDLVLIRPFIKRSAPDFIEALESAGINVVALYPDEFDKFDDYFKKLGMLTGKEENVKNLLENFYSEIDDIKNKTVNIEPKVKVYFESAETDYKTVTTDSMAARAMEIAGGINIARDVKPIKEGSSIAAYGVERILENADEIDVFVSQRGAMNAGGNLHSISIRPGFDTIKALKNNNVFVINQKIISSPTLRYLIGIKELSRMFYPELFDDISKFDIEEELTRDQMAELVVKFNHKEVFVPTSSYYRTKHDGHTYGAFKDVMVDNAYFDFIETAIGSGYMDSYKENG…
NODE_116_length_33196_cov_11.857246	9328	8411	-	Sirohydrochlorin cobaltochelatase CbiK (EC 4.99.1.3)	FIG00002414	icw(1);Cobalamin_synthesis icw(4);Coenzyme_B12_biosynthesis	atgaaaaaattaaagagattagctttattatgtttaagtttattattagttggaggggtggttggatgtagtcaaaccactgcaggtgaaagtgaaccacaacaagaagaaacacaaatgattgatggaaaaaaagcaattctagttgtaagttttggtacaagttatgctgatactcgtaaagtaactattgaagctattgaaaataaaattgctgacgaatttaaagattatgatgtaaaaagagcatttacctcagatattatttgtaaagtactaaaggatagagatggattaatagtagattcacctgaagtagcattagaaaaattaaaagaagaaggatattcagaagttattgttcaatctacccatattatgaatggggcagaatatgat…	MKKLKRLALLCLSLLLVGGVVGCSQTTAGESEPQQEETQMIDGKKAILVVSFGTSYADTRKVTIEAIENKIADEFKDYDVKRAFTSDIICKVLKDRDGLIVDSPEVALEKLKEEGYSEVIVQSTHIMNGAEYDDVAEVVRAYEGQFKDIKMGRALLTSMEDYNKAVETLKGQMPELKDNEAVVLMGHGTHHFANATYACLERVFYENGMKNVFVGTVEGFPAIDHVINRLKENNMEKVTLMPFMIVAGDHANNDMAGDEEDSWKTVLKKEGFVVDTYIHGIGEFEGIQNMYVEHIHDAIEGTEHE
NODE_116_length_33196_cov_11.857246	10174	9413	-	Vitamin B12 ABC transporter, ATPase component BtuD		icw(1);Coenzyme_B12_biosynthesis	atgacattgtttaatgtggaaaacttaagttttacttatggtttaaaaaaagtacttaataatattaatttaaatatttcaaaaggaatttttacttccatagttggcccaaatggtgcaggtaaaactacattgttaaatgtattaactgggaatttaaaaaaagataatggtgaaataaaatttttaaacaaatctcttaataaatattcgattgaagaattagccaggtattttgctatcataagtcagggagcaagtattaaatttccttatacatgtttagagatagtaatgatgggaagaaatcctttcaaaagtagaatgaaaaatttatctaatgaagatatggatatagtttatgaagctatggagaatacaggaacattgaacttctca…	MTLFNVENLSFTYGLKKVLNNINLNISKGIFTSIVGPNGAGKTTLLNVLTGNLKKDNGEIKFLNKSLNKYSIEELARYFAIISQGASIKFPYTCLEIVMMGRNPFKSRMKNLSNEDMDIVYEAMENTGTLNFSDTLITQISGGEFQRVMLARALAQRPQVLFLDEAFSAMDIAYRIKSLRLIKRIIEKENLTVISVLHDLNLAYSFSHEVIALKDGEIYSIGNPEKMMTPSFMKNLFDIDVYHVEGKGLIVLP
NODE_116_length_33196_cov_11.857246	11281	10211	-	Vitamin B12 ABC transporter, permease component BtuC	FIG00003124	icw(2);Coenzyme_B12_biosynthesis	atgacagaacatagtagtttatatatggttgatagtataaaaaaaagaaagaaaaagatagtattttttggcagtagtttattggtattaatgattttcattattttattatcagtgaatttgggaagagccgatattagtattctttcagtgatgaaaattatttatggaaaaattacatcatctgatgtaattttgaaagatattagtgcgtcaaaagttgcaatagtatggaatataagattaccaagaattttaactgctatattggtaggagggggactagctgttgctggaacagtttttcaagctttattgatgaaccccttagcagatccatatacattgggtgtgtctactggtgcagcttttggagcagttatcgcaatatatattaat…	MTEHSSLYMVDSIKKRKKKIVFFGSSLLVLMIFIILLSVNLGRADISILSVMKIIYGKITSSDVILKDISASKVAIVWNIRLPRILTAILVGGGLAVAGTVFQALLMNPLADPYTLGVSTGAAFGAVIAIYINLFIVESMIPITPFAFIGAMLTLGLVIKIASKNGYISSSNLIIAGIIVSSILSAGISFIKSASGEEVAAIIYWLMGSLAARSWYQVLMGLIAVALGTAICTYYADDLNILSLGEKEARSLGVNVQRIRRIFLITASLITAVCVSVSGIIGFIGLIVPHMLRFSLTSNNKELIVLSSLLGGILLLMADNFSRVLFNVEIPVGVITTLFGGPFFIYIFVKKNKNMQ
NODE_116_length_33196_cov_11.857246	11702	11574	-	hypothetical protein			ttgtatagaagtgctctattagtgattgtggttttggcagatgcggaaaaatgtaataaacggaaaaatattcttgtttttattcaattattgagatataatatgcataataaaagaatatttaattaa	MYRSALLVIVVLADAEKCNKRKNILVFIQLLRYNMHNKRIFN
NODE_116_length_33196_cov_11.857246	11986	12645	+	Methyltransferase (EC 2.1.1.-)	FIG00515945	ff	gtgggaaaagaatttacctgtttaagatgtggcaaaaaagaaattggctatgtttattgccctaataatcattatatttgtgatgattgtcatggtaaaaattcttttgatcttattctcaagctatctcttactgcaaaaagctccaatcctctgattattgccgaagaaatattaaatgcatccggtattcctatgttaggatgcgaacacgcctggattactgccggagcattcttagcggctataaaaaatcatggtgaaataaaaattactaaatatcaaattaaagaagctttaaaccgtactaaaaaacaagcagtaggcgcttattgtggtttaaccggtatttgcggaatagcaccggctatcggggcttcttttagtgtgattctgggt…	MGKEFTCLRCGKKEIGYVYCPNNHYICDDCHGKNSFDLILKLSLTAKSSNPLIIAEEILNASGIPMLGCEHAWITAGAFLAAIKNHGEIKITKYQIKEALNRTKKQAVGAYCGLTGICGIAPAIGASFSVILGAACPKDQETATTMHVVSQVIEAIAQETGPCCCKNFMRTSLILSCKLAENHLDIKLPSEIDITCTDSQRHPHGCRKTKCNYYKLSAF
NODE_116_length_33196_cov_11.857246	13102	12701	-	Arsenate reductase (EC 1.20.4.1)	FIG00000770	isu;Transcription_repair_cluster isu;CBSS-315749.4.peg.3658 isu;Anaerobic_respiratory_reductases	atgaaaaagaaagtctcatttgtttgtgtgcacaactcctgtcgttctcaaatggcagaaggatgggcaaaaaaattaggaagtgatgtgttagaagcgtattccgcaggaacagaaaattatcctgaagtcaaaccattagcagtgcaagtgatggaagaagcaggagttaatatgagtagccatcatccaaaattattaagtgatattccagcgtcattagatattgttataactatgggatgtaatgtggagtgtccttttgtaccatgtagccataaagaagattggggtttaactgacccatcaggtggacctattgaagattttagaaaaactagagatattattgaagagaaagtaaaggacttaataaaaagaatcaataataatgaaata…	MKKKVSFVCVHNSCRSQMAEGWAKKLGSDVLEAYSAGTENYPEVKPLAVQVMEEAGVNMSSHHPKLLSDIPASLDIVITMGCNVECPFVPCSHKEDWGLTDPSGGPIEDFRKTRDIIEEKVKDLIKRINNNEI
NODE_116_length_33196_cov_11.857246	13475	13239	-	Arsenical resistance operon repressor			atgaaagaagggagaattattgcatccataaagaaagcccaatgggtttattatcaaatagatgagagctttaaagaaaataacagcttgttatatcaatttcttgaaaatgaaattattaaatatcttgtttgtttaaaggatctggaaaggctttctaaatatcaacaaaactgttttacttgtgtacatataagagaagataaaaattcaattgtaaaattcttagatgaataa	MKEGRIIASIKKAQWVYYQIDESFKENNSLLYQFLENEIIKYLVCLKDLERLSKYQQNCFTCVHIREDKNSIVKFLDE
NODE_116_length_33196_cov_11.857246	13811	13677	-	hypothetical protein			ttgagaagatttgttaccaaaacaaagatgttattttctttattatctgtattagggcgggcttttaatcaaattagtgaatcgtttatcaagattacaaaggaacaatcagttcacaggaaacctaaaaaatga	MRRFVTKTKMLFSLLSVLGRAFNQISESFIKITKEQSVHRKPKK
NODE_116_length_33196_cov_11.857246	15034	14153	-	Dinitrogenase reductase activating glycohydrolase	FIG01351949	ff	atgaatatatctcaaaggatattaggtggcctatttggagttgcctgtggagacgcattaggtggcacaatggaatttatgaataaacaagaaattcaaagtaatttaggctatttaagagatattattggtggtggttattgggatttagaacccggggaagtaactgatgataccatgatgactattgccgtggcagaggggattattgaaagccctgaagatccaatagagcacattggtagtaattttattaactggtatgatagtaaacccaaagatataggcaatattaccagaattgctctgggcgaatataaacgctgcaaggattggacaaaaaatgcatattatgctcatcaagaaacgggtggtaaaagtgccgggaacggttcatta…	MNISQRILGGLFGVACGDALGGTMEFMNKQEIQSNLGYLRDIIGGGYWDLEPGEVTDDTMMTIAVAEGIIESPEDPIEHIGSNFINWYDSKPKDIGNITRIALGEYKRCKDWTKNAYYAHQETGGKSAGNGSLMRCLPVALAYTDINKIKSITEAQSLLTHYDDQATRACIFNNILVYEYLKGEPKISTIKNLLGEYPEYRSVFQVSKDELKPTGYVLDTLMCSLWCFINNDVFEDAVTEAVNLGGDADTIGAITGGIAGMYYGYDAMPERWKEKILLKNKLQVIGEKIIRLR
NODE_116_length_33196_cov_11.857246	17260	15146	-	Flagellar protein FlgJ [peptidoglycan hydrolase] (EC 3.2.1.-)		isu;Flagellum	atgtatttaagggggatttctttaaattggaaagggagcttaatattcttatgggcgtttttaatttcaatatatataactaatccggtggtagcggatgaaaaaatcagtctcgtaattgatggacagacggtagagacatcacctctgcctctaattaaaaacggtcgtacgttagtaccggtacgattagtctctgaaagtttgggagctcaggttgagtggcagcaagaaagtaggactgttttaatagcaaaaggcaaccagtctataaaattgaggattgataaccgattgtatgagtataaagaaagtgtaaaaatctttagtttggcagatgttccaccacagatttatagtgaccgtacatatattcccctaaggctagttagtaacgct…	MYLRGISLNWKGSLIFLWAFLISIYITNPVVADEKISLVIDGQTVETSPLPLIKNGRTLVPVRLVSESLGAQVEWQQESRTVLIAKGNQSIKLRIDNRLYEYKESVKIFSLADVPPQIYSDRTYIPLRLVSNALGVAVNWDGTNKTVNIDSQLPASISPLFDVTVTTVNPGQIINEITKLKVGFNGSVPAGASEVRFLLLNPETGRGPVIARGSDVKGEYSWVPDHSYNGFRILATGIYDKKGNFLTGNVIPIELAVIPQVLLSGVATGQQVSDNVSLKANFNFLAEYVKYEITNQGNGNVVVTEETDPKGNYSWIPQFVDNGNIAIRAIAYDRAGQAYYSPPVAIKTNVERKLILQGVASNTVVEKPTTLWISQNFPINQVEYLLKDPRTGKEKSLKK…
NODE_116_length_33196_cov_11.857246	18536	17322	-	Magnesium and cobalt efflux protein CorC	FIG00042627	idu(1);Magnesium_transport idu(1);Glycyl-tRNA_synthetase_containing_cluster idu(1);CBSS-56780.10.peg.1536	atgttgtcaggatatttttctgcatctgaaactgcactaacaagtgcaaataagttaaggttgcgaaaccaggcagagaataggaacttaaaggcaaaacgttctttaaaaatgacagaagatttcgaccaaacattatcaacaatactaataggaaataatattgttaatattgcaatggcgacaattgcaactaagattgctactgagttgtttggtaatcaaggtagcacattttttgtaactacaattgtaataacaatcttaatactagtatttggtgaaattttaccaaagtctttggctaagcaatgggcagaaaagtatcttttaaatgcatctgcctcattaacattaattatgaatcttcttttcccgataacttggttgttcgtaaaa…	MLSGYFSASETALTSANKLRLRNQAENRNLKAKRSLKMTEDFDQTLSTILIGNNIVNIAMATIATKIATELFGNQGSTFFVTTIVITILILVFGEILPKSLAKQWAEKYLLNASASLTLIMNLLFPITWLFVKLKVSINKFLDTKENEPTVTEDDVRALVELGEEEGTFLSTEKELLHNAIEFDDILVKEILTPRPDVVAISIDTPVEKIRQIFIQEKYSRLPVYEGNIDNIIGVISHRDFFENYVVSDTFNISDIIREPYFVIASVKISNLLKELQKKKVHLAVVLDEYGGTAGIVSMEDIIEEMFGDILDEHDENEVLVEKLDDGKIRLDGKISIEEFSELFNINLPETTYNTISGWISDTFGYLPKKGESMNYEDIKILIEDVRNRRIKKIVIEKS…
NODE_116_length_33196_cov_11.857246	19291	18698	-	Transporter			ttgaaaaagttattaagctatttcataaaaggtttgattgtaattgctccggtaggtattactttgtacttactgtatcagattggtttttttatggacgggattttttctgaaatactgatcatgctaggtgtgtattttccagggttaggaattatgttgtctattggtactgtgatcttggtgggcatgctttctgaaaattggctaaccggaaagttttttaaaatattggatggcgtttttggcaggttgcctgtggtaaaaaccatttatactaccatcaaggatgtgatttcttccttctctgatagcaagaaaggtttttctaagttagctgtaattgatatacctgattttggaggaaaactatttggttttgtcacttgtgaagacatt…	MKKLLSYFIKGLIVIAPVGITLYLLYQIGFFMDGIFSEILIMLGVYFPGLGIMLSIGTVILVGMLSENWLTGKFFKILDGVFGRLPVVKTIYTTIKDVISSFSDSKKGFSKLAVIDIPDFGGKLFGFVTCEDIPEQFDLDNYVVVYLMQSMQWAGNIAAFPKEWVRVIDIPSEQALKFIASAGLIGGVNGKNKFDKG
NODE_116_length_33196_cov_11.857246	19445	19320	-	hypothetical protein			ttggtaatattttctgaaagtatggataatatgaaacgaataagaaaattattatgtggtttagcattgcttcaacaaccctgttatggtattaaatatattaaaattgttaaatatctatattaa	MVIFSESMDNMKRIRKLLCGLALLQQPCYGIKYIKIVKYLY
NODE_116_length_33196_cov_11.857246	21343	19514	-	Glucosamine--fructose-6-phosphate aminotransferase [isomerizing] (EC 2.6.1.16)	FIG00000038	isu;Inteins isu;Sialic_Acid_Metabolism isu;UDP-N-acetylmuramate_from_Fructose-6-phosphate_Biosynthesis	atgtgcggaatagtaggatatgttggtaagcaacaagccgtacccattttaatagaaggactaaaaaaacttgaatatagagggtatgattcagcaggagttgcggtaattgaagagggaaaaatcacgcttagtcggagtacaggtaaattgcgcatgttagagggaaaaattaaaaatgaaccgattaaaggtcatattggtatcggtcatactcgttgggcaactcatgggcgtccttccgatacaaactctcatcctcacacagattgtacaggtaaatttgctatggtgcataatggcatcatcgaaaattatttagaattaaaagaaatgttgcaagaaaaagggcacgtttttaaatctgaaacagataccgaggttttaccacatttaatt…	MCGIVGYVGKQQAVPILIEGLKKLEYRGYDSAGVAVIEEGKITLSRSTGKLRMLEGKIKNEPIKGHIGIGHTRWATHGRPSDTNSHPHTDCTGKFAMVHNGIIENYLELKEMLQEKGHVFKSETDTEVLPHLIEEFYNGNLVEAVEKMISKVNGSYATVLLSQDNPDNLVAARKDNPLIVGIGEGEYFFASDIPAVINHTRKIMIIEDGEIAVLKADGVQIFKDGVKVEKEIEEITWDIEAAEKGGYDHFMLKEIHEQPKALRETLTGRIAPDYSGVDLKEVTLTPEQVKNIRKVAIVACGTAYHAGLVGKYIIEKMVRIPVEVDIASEFRYRDPLIDKETLVIVVSQSGETADTLAALREAKRKGARIVAITNVVGSSIAREAHDVIYTWAGPEIAVA…
NODE_116_length_33196_cov_11.857246	22582	21851	-	Putative predicted metal-dependent hydrolase		isu;Restriction-Modification_System	ttgaataatcaaataatgaaagcagaacaaataaagttaggtgataaagttgtaacttattctatcaaggaaagtacccgagctaaacatgtcaggctaaatattagtttagaagagggattagtaataattatccccacaaaatatagggttgagcagatagaggaggtaattcggaagaaagaaaaatggattttgcaaaaactaagtcatttcgatgaagtagttgaaaatatagaaaaagtaaaagagcaaggcgctaatgttctacgttacctaggaaaagattatcccatagtgatgatttttgatgcttcttcgcctatcactgtatctatttcagatgaaaaagcttatttcactatgccggaaaacaaacgagaattattgtcaaaagtg…	MNNQIMKAEQIKLGDKVVTYSIKESTRAKHVRLNISLEEGLVIIIPTKYRVEQIEEVIRKKEKWILQKLSHFDEVVENIEKVKEQGANVLRYLGKDYPIVMIFDASSPITVSISDEKAYFTMPENKRELLSKVIESWYRLIAKEFFNQRVKTWAASMAVSYNKVFVKNQKTIWGSCSSQKNLNFNFRLILAPLEIVDYIIIHELAHLKIMNHSKGFWKIVEQYCPEYKKYIAWLKINGTKLIL
NODE_116_length_33196_cov_11.857246	23015	22725	-	Flagellar biosynthesis protein FlhB		idu(1);Flagellar_motility idu(1);Flagellum	atggaggaaagaaaaaaagccgtggcattacgatatgaaaaggataaagataacgcaccagttgtaacggctgtagggcaaggtgtagttgcagagaaaattgtagatatggccaaacaacataatgttcctatcactgaaaataaaggtttggctcaggcgttaatggatattggggtaggggtggaaataccagcggaattgtatcaggtagtagcagaagtatttgtttacgttgctaaaatagataagaaatataaacaggattctttgcttcagggggagttttga	MEERKKAVALRYEKDKDNAPVVTAVGQGVVAEKIVDMAKQHNVPITENKGLAQALMDIGVGVEIPAELYQVVAEVFVYVAKIDKKYKQDSLLQGEF
NODE_116_length_33196_cov_11.857246	24155	23028	-	hypothetical protein			atggtgattgagcggatatccggaccaaaaccggtgcataacacaaacgatcataatagggaaatggctaagggttctttgttccgggggagggttgttgaagtcggggaggaccatgtagtaataaatgtaaacggtcagagagtacaggcgaaaagccatgtgcctttgaataaaaatgaagtggcactgtttcaagtaaaggataatacaaatggggtactggttttaactaaattaggtatcacggacgagccaacggtttcccgggatttatcatccatcataaaggaattaggtattgcagaatcagaaatatccagaaaagttgtgcaacattttttagataataaattaatgttagaaaagcccctcatagagcagatcataagagatttg…	MVIERISGPKPVHNTNDHNREMAKGSLFRGRVVEVGEDHVVINVNGQRVQAKSHVPLNKNEVALFQVKDNTNGVLVLTKLGITDEPTVSRDLSSIIKELGIAESEISRKVVQHFLDNKLMLEKPLIEQIIRDLQRLPQGLHDNFIKTQTWLYAANILGSNLHKTLLTLFTDNEESLKLIDGLVKFLTSMNFPEQDIPPELGQQLLTSFHKNLMQYEAELGEENSQLKELLFNLLVAQRSLNQSSIENHHFPQMYYFPIPIKLLDTNVSAELYLLMKDKESQGFQEETSLIFSIVSENLGKIWFDIKYKNKSLNINVFTGSPEVTQYIKNTSPLLLDRLDFQVQSINCVTKKFDSVFELVNNMSGEFRYRAIDTKV
NODE_116_length_33196_cov_11.857246	25618	24281	-	Phosphoglucosamine mutase (EC 5.4.2.10)	FIG00009682	icw(2);Bacterial_checkpoint-control-related_cluster icw(1);Sialic_Acid_Metabolism icw(1);UDP-N-acetylmuramate_from_Fructose-6-phosphate_Biosynthesis	atgggggaattgtttggaaccgacggtgtacggggtatagctaataaagaattgagccccgagttagcctttaagttaggccgggcaggtgcttatgttttggccaaagaacataaaagacctaaatttattatcggtaaagatacaagaatttccggggacatgcttgaaagtgccctagcggcgggtatttgctctgtaggggcagatgttttacgggtaggagttattcctactccgggaatcgcttatttgacacgggaattagatgctcaggcaggggtggtaatatctgcatcccataatcctgtagaagataatggaattaaattttttggtagcaatggctttaagctacctgatgctttggagcaggaaattgaagatattatttcctca…	MGELFGTDGVRGIANKELSPELAFKLGRAGAYVLAKEHKRPKFIIGKDTRISGDMLESALAAGICSVGADVLRVGVIPTPGIAYLTRELDAQAGVVISASHNPVEDNGIKFFGSNGFKLPDALEQEIEDIISSGKDIPCPIGAEVGRITYLHDGAARYAAFLKESSGSDLSGLKIVVDCANGAAFQVAPGVLSDLGAQVIPIFHEPDGTNINANCGSTHPEALMEMVKKHGANVGIAHDGDADRMLAIDEKGNLVDGDQIMLICGLHLMSQGNLKDNKMVITVMSNLGLHLALKKAGIEILETKVGDRYVLEKMVESGAILGGEQSGHIIFKEYNTTGDGAATALQLLKVMAETGKPLSELAAQMVRLPQVLVNVRVKDKSGLTNNKAVLEAINNAEQL…
NODE_116_length_33196_cov_11.857246	27391	25718	-	NAD(FAD)-utilizing dehydrogenase, sll0175 homolog	FIG00010169	ff	atgacattacgtttaactaatttacgtttagacctagaaatggatgaatcatctttaataaacctggcggctcggaaacttaatattagcctcaatcaaataaaggcgttgaatatagtaaaaaaagctcttgatgcccgaaaaaaagataaattagttttcgtttatacggtagatgtagaactaaataccaagaaatctataaaagttaatcctccttttgtggattatgctcctattagggaagaagatactttacctatgggagattgttttttaccctttccacctgtaattgtggggagtggtccggctggtttatttgctgctttggtgttagcatcccggggttaccgccccttgattttagagcgaggcctagatgtagacagccgacat…	MTLRLTNLRLDLEMDESSLINLAARKLNISLNQIKALNIVKKALDARKKDKLVFVYTVDVELNTKKSIKVNPPFVDYAPIREEDTLPMGDCFLPFPPVIVGSGPAGLFAALVLASRGYRPLILERGLDVDSRHRKINNFWNNGELNTNCNVQFGEGGAGTFSDGKLTTRVKDKRVGFILEQLVKAGAPEEMIFINKPHIGTDLLRVVVKNLRQNLIELGATVIFDAKVTDLSISQNKLTSIKVNKNTEIPAQVGVMAIGHSARDTYEMLYKSGVAMEDKPLAIGLRVEHEQRFIDQSQYGKFAGHPKLGAADYALAYQDKEKGRGAYSFCMCPGGHVVAAASEEGGVVTNGMSEHARDGQNANSALVVTVDVPDFGEGCLKGIEFQRKYEKKAFEIGGG…
NODE_116_length_33196_cov_11.857246	28595	27405	-	Uncharacterized secreted protein associated with spyDAC		icw(1);Bacterial_checkpoint-control-related_cluster	atgaaaaaacatataacaaataatttttattataaagtaatatctctattattggctattcttttatggctttatgtgagtcatcaggagaatcctttaacagaacaagtattttcggtaccattagaaattagagggttggagaaaaagctggtggttacagataaacctgacactgttaaagtacgcattcagggaaaaaggcaggatgtgagcgaagttacatctaaagaagttatcgcttatgtagatatgacgggggttgatgtagggcaatatccaagagatatttatgttaccttaccttcgaaagctcaggtagtatccgtaaatccttctaaggttgagattagtgttgacttagttgatagtatacaagcacctgtgagtgtggagttt…	MKKHITNNFYYKVISLLLAILLWLYVSHQENPLTEQVFSVPLEIRGLEKKLVVTDKPDTVKVRIQGKRQDVSEVTSKEVIAYVDMTGVDVGQYPRDIYVTLPSKAQVVSVNPSKVEISVDLVDSIQAPVSVEFTENNLAQGYMALSPVLTPSQVVISGSGDKLDDVSRVFVEVDLTNAKTNYHERLPVKVEDKWGNLIQGWVEVLPTDVEVVVPVVNELPGKVLPLEISLSGKTAEGYKITRIVSEPAVLTAYGDLNELEQIHTLSTSIIKIDSANEDIIETLDVVVPEGITLLEESKITVIVKIEKVEQKAFNDLPINLRNIPKGLEVVSQMGNANVIIEAADDMLEKLETKDIQIYIDLANLKPGEHRVPVQVNLPANVSLTGIKPGEVVVKLE
NODE_116_length_33196_cov_11.857246	29403	28597	-	Diadenylate cyclase spyDAC; Bacterial checkpoint controller DisA with nucleotide-binding domain	FIG00006310	isu;Bacterial_checkpoint-control-related_cluster icw(2);Bacterial_checkpoint-control-related_cluster	gtgctcttgaattggaattatttaaatgttataacaactgtaatagatattgtaatagtagcttttgtattatataaacttttcatgcttatcagaggcactagggccgtccaactaataaaagggattttatttttacttattgcttcaaatattagtgatttattaaatttgtacactattaaatggatattagataaaacctgggctactatttttgtagcattagcagtagttttccaaccggaactgcgtagagcattagaacaattgggccggggacaattttttactcgaccaataccttatttaggtgcacaagatatgtcaaaactaattgatgaagttgtaagggctatgctggtattagcaaaagataaaacaggtgcgttgataatt…	MLLNWNYLNVITTVIDIVIVAFVLYKLFMLIRGTRAVQLIKGILFLLIASNISDLLNLYTIKWILDKTWATIFVALAVVFQPELRRALEQLGRGQFFTRPIPYLGAQDMSKLIDEVVRAMLVLAKDKTGALIILERETGINDYIETGIKIDGIISNEVLVNIFVPQTPLHDGAVIIRGDRVVAAGCFLPLSDNPYLSKSLGTRHRAALGISEITDAVALVVSEETGTISLAHEGKLTRFLEEKTLKELLQEILVPTPQPTSHFWQRRV
NODE_116_length_33196_cov_11.857246	29732	30472	+	Division initiation protein		icw(2);CBSS-227882.1.peg.6980	atgttaaatttgagaaaacattatgctattacaattgcctgctttcttacagggttgcttttagctatagcattaagaacccagacagcttttcaagatggccagagctcaagtaaaaatcaaaacatgatcgatcttatcgatggcctagaacaagaaaccgtcaccttagaagatactattgattctatacgtaaacaaattgaccaaatacaacaacagcaatctactggagaaggaattttggtaagtttgcagaatcaaattcaacaactaaggttacaagcagggcttgctgatatttccggttctggaattactattattttggatgataataatgccggggcagaagcagctaagattaataatcctgctttatatgacccggaaaatttt…	MLNLRKHYAITIACFLTGLLLAIALRTQTAFQDGQSSSKNQNMIDLIDGLEQETVTLEDTIDSIRKQIDQIQQQQSTGEGILVSLQNQIQQLRLQAGLADISGSGITIILDDNNAGAEAAKINNPALYDPENFIVHDKNLLYIVSALRGQARALSINNQRLVNTSDIRCVGTVIMVNSTRLAPPYEINVIGNPSLLEATVKNSDEYIYLNSLNMPVKIIRSDNISLPAYKGSYTINYTQAVKEGEK
NODE_116_length_33196_cov_11.857246	30473	30835	+	FIG025307: hypothetical protein	FIG00025307	isu;CBSS-227882.1.peg.6980	atgtggttaccaatagtcggattaattttgggcttattagttggttctgtactaacaataactgttcctttgatatatgctaaatatatgtccgtagcagttttagctgccttagactccttattaggtggtatcaaaggtattctagaagattcttttgatgggccagttcttttaaccggattctttaccaatgctttaatggcagcattacttgcatatctaggtgataaacttggtgtagatttatatttagccgcagtctttgccttcggatttcggttattccaaaacttaggtgcaattcgccgagacctaattttccgctatcgtaagaaaaaaaattcaagaattaacaattaa	MWLPIVGLILGLLVGSVLTITVPLIYAKYMSVAVLAALDSLLGGIKGILEDSFDGPVLLTGFFTNALMAALLAYLGDKLGVDLYLAAVFAFGFRLFQNLGAIRRDLIFRYRKKKNSRINN
NODE_116_length_33196_cov_11.857246	30858	31529	+	Division initiation protein		icw(2);CBSS-227882.1.peg.6980	atgattaaaagagcatggcacgtaccattgtctattgcattttttttatttggtgttttagtttttactcaatataatacccaattagcacttttaaatagcctttccatgcaaaagccagaagatttattaataatagttaaaaatcttaatgagaaaagaaataacttaagtacggaagtaagtagtttaactaaattaaaagataccttagaaaaaaaagcttcagcaggttatagcttaaccaccagtttagaaaacgaattaaaacaattaaaaattatcacaggagttactcctatcgaaggtcccggaataacaattagtattgttggtagctctaatcttatgtatttagatttacttgatgtagtaaatgaactttgggtctccggagcc…	MIKRAWHVPLSIAFFLFGVLVFTQYNTQLALLNSLSMQKPEDLLIIVKNLNEKRNNLSTEVSSLTKLKDTLEKKASAGYSLTTSLENELKQLKIITGVTPIEGPGITISIVGSSNLMYLDLLDVVNELWVSGAEAISINDQRITLNTLISQGESTNNQTVITIDNKPLLSPIVINAIGDTDTLEKGLTFTGGIIDNLNTLYQVYPIIKKEEIIRIPQAKNILY
NODE_116_length_33196_cov_11.857246	31674	32360	+	Branched-chain amino acid transporter			atgcgtaggtatttttgggaaggtgttgtggaatccatacctttagctattagtttaggttgttacgcattggtatttggcatattagcccgacaaagtgggttaatagtaactgaaatatttttcatgtccgcttttgtatttgccggggcatctcagtttgccatccttcccctgattcaagataatgcatccctattcactatgatatctaccacttacatagtaaacttaagacattaccttatggcagcatcactcagtaccatgtggcccaacctaaaaaactataaaaaagcttttctagccttttttttaattgatgaaaattttgcactagcagcccgtgataaccgtgtccgcaaaggaatgatttattattatactggttctggaatc…	MRRYFWEGVVESIPLAISLGCYALVFGILARQSGLIVTEIFFMSAFVFAGASQFAILPLIQDNASLFTMISTTYIVNLRHYLMAASLSTMWPNLKNYKKAFLAFFLIDENFALAARDNRVRKGMIYYYTGSGIMLYSFWVFPSTLGAWIGNFICQPEKWGLDFAFPAAFLGLLIPLIKKKIDFIVAVIACILSIFGALLLPGSWYILIAGIGASFIGFLLAELRRLIR
NODE_116_length_33196_cov_11.857246	32493	32317	-	hypothetical protein			atggcgggggggacgaagctgagccatcttttaataaatggtggcatgttatcatctgacaccataagtaaaggcatgcgggttaagtatgtgacaacagtcatgccaattatcaataagataattttgttactcatcttattaacctccttagttcagcaagcaaaaaaccaataa	MAGGTKLSHLLINGGMLSSDTISKGMRVKYVTTVMPIINKIILLLILLTSLVQQAKNQ
NODE_116_length_33196_cov_11.857246	33161	32862	-	FIG00528359: hypothetical protein			gtgatattaccaagagactatacccctgaggaaatagtagaatttgtggtaagttacacgaaacaagataaaaggaaaatatttatcaaatataatagagaaacaacaaagagtaaagctatttgttcctttttaatgaggcgcttttgtaatttttctcataaagatatctgtaaaacaatagggaatatgacacaagcaagaatatctagattatgttctataggttatgaaataatcttgcaggacgataaatatatagatattattaatgactttataggtaaaaaggtatcgtaa	MILPRDYTPEEIVEFVVSYTKQDKRKIFIKYNRETTKSKAICSFLMRRFCNFSHKDICKTIGNMTQARISRLCSIGYEIILQDDKYIDIINDFIGKKVS
NODE_12_length_93727_cov_11.950722	1215	466	-	RNA polymerase sigma factor for flagellar operon	FIG00009068	icw(3);Flagellar_motility icw(3);Flagellum isu;Transcription_initiation,_bacterial_sigma_factors	atggaagatgtaaaaaaatgtgggaataatcctcaatcaagaagtgactcagtgagacaggaattaatcattactcatattccgttagttaagtatattgtgaatcgtcttactgtgaagattcctcatttcttggatgaagaagatttgcaaagttttggtttaatgggcttaattgaagcggcgaataaatttaaacctgaaaatggggttaaatttgagacatatgctacgtatcggattaagggagccattattgatgagataagaaaagcaaattggttacctaggtctatgtttcaaaaaatacaattagtatcgcaaacttataataaattagaacaaatgggtgttactgtaaaggatcaagaagtagcaagtaatgctggtatgacgtta…	MEDVKKCGNNPQSRSDSVRQELIITHIPLVKYIVNRLTVKIPHFLDEEDLQSFGLMGLIEAANKFKPENGVKFETYATYRIKGAIIDEIRKANWLPRSMFQKIQLVSQTYNKLEQMGVTVKDQEVASNAGMTLDELYDVMQSLSCLSFFSLNEVIGGDGEGVTVIEMVADTNTLEPEAVVEDKELKTALKKGLEKMEERDRLILDLYYNQELTLKEIGEVLDISESRVCQLHGRALLRLKASMGELGYA
NODE_12_length_93727_cov_11.950722	1900	1235	-	Flagellar protein			gtgttattgaaagatgtattagaaataaaacaaagaattgaagttatgccggaaaatgatacaaaacattatgtttcctctgtacaagatattaataatgggaagatatttattgatataccatatatgtctggcagacctattagtatcagaaaaggaataaaagtgaatatcacatttaataaagaggatgcattttatagatttgttactcatatagagaagtatcatcctgagaatataggatgttatgaagtaattttgccagaaaaagtggatcgtattcaacggcgagaattttatcgattgcaagtgtttatagatgccacttaccacattgtcatgccagaatcaagaactattgctaagaatccttcaccagacgatgaaaaaaatgga…	MLLKDVLEIKQRIEVMPENDTKHYVSSVQDINNGKIFIDIPYMSGRPISIRKGIKVNITFNKEDAFYRFVTHIEKYHPENIGCYEVILPEKVDRIQRREFYRLQVFIDATYHIVMPESRTIAKNPSPDDEKNGKLLDISGSGANLMIMEEVKKENKLLVKFCLGEVGSLSILCEIKRIDEVVIESKKAYHVGLKFININRKNQDTLIKYILNKHATQRSQR
NODE_12_length_93727_cov_11.950722	2782	1913	-	Flagellar synthesis regulator FleN	FIG00001155	idu(1);Flagellar_motility idu(1);Flagellum	gtgaaagaccaagctgctgagttaagagatgtagtcaggcgcaataataatcaaactaataatgagggctttagtcctcgtaccattgccgttacttcgggtaaaggtggcgttggtaagtctaatatagttgtcaaccttgcggtgcagttaggtaaaatgggaaaaaaagtagttattttagatgctgatcttggcttagcaaatgcagaaatattacttggcgttgctccagcatatagtatatatgatgttatcattggggagaagaccatagaagagattgctgtggatgcaccttgtgatattacattgattcccggaggaaatgggtttcaagaacttgctaacttagaacgtgatcagttagaaaatatgctcacaagcttaaagcgttat…	MKDQAAELRDVVRRNNNQTNNEGFSPRTIAVTSGKGGVGKSNIVVNLAVQLGKMGKKVVILDADLGLANAEILLGVAPAYSIYDVIIGEKTIEEIAVDAPCDITLIPGGNGFQELANLERDQLENMLTSLKRYVEGFDYLLIDTGAGISKNVLGFVAAAQEVIVVTTPEPTSLTDAYTMIKILSKYKIHPAVSVIINRAKNLAEAQQTMQKIDIVTAKFLQIEVIHLGNLYEDKLVGNAVKSQQPFILAYPNSRASRDIHHIACGLLDIKGENVSGMNRLITKLMQLFG
NODE_12_length_93727_cov_11.950722	3854	2763	-	Flagellar biosynthesis protein FlhF	FIG00000950	icw(4);Flagellar_motility icw(5);Flagellum	ttgaagataaaaaggtacctggcaaaagatatgagtgaagcaatccaaataatcaagcgtgatctaggtcccgatgcaattattataaatagccggaaaattcggcaacctggttggcgaggcttattgggatataaaatatgggaagtcacggcagctttagacaaggtagagactttagaaaaacaagattttaccaagataatcagtaggaagaaagatgctgatcgagattctgatcaaatgaaagatattataaggcagtcgttttataaaaaggaactagaacctttaccttatgagaaaattattcctaaatggcagcggattcttacggacatggaaataaaaaaagaactgattgatcaattattaaaggaaattaaatcagatatagat…	MKIKRYLAKDMSEAIQIIKRDLGPDAIIINSRKIRQPGWRGLLGYKIWEVTAALDKVETLEKQDFTKIISRKKDADRDSDQMKDIIRQSFYKKELEPLPYEKIIPKWQRILTDMEIKKELIDQLLKEIKSDIDFRNNNEIIQSFVLNFSALLAPLYQEVSKKKIFVFIGPTGVGKTTTLAKLAAQHSINNQKKVGIITIDTYRIGAVEQLKTYGEIMSLPVEVVMTPKELQESVIKMSDKDIILIDTTGRSYKDTAQIHELKEFVDKVPDSEIFLVLSSTTKEKDLYKNIECYRSMNFSRLIFTKIDETDVLGNILNVTLDIKIPIAYITDGQNVADDIDIMYPDKLARLIFRGVDLSERPSC
NODE_12_length_93727_cov_11.950722	5923	3851	-	Flagellar biosynthesis protein FlhA	FIG00029709	icw(3);Flagellar_motility icw(5);Flagellum	ttggctactaggtcatcaactattgattttattgcgaaaaacaatgacttggtaatcgcaggtcttataattggcattattttaatgattatcatcccattgccttcagtccttttggatattttacttattgttaacatgacagttggtttggtaataatgcttattagcttatttaccactgaaccattacagttctcggtttttccctcattactattgattactacgttatttagattagctttaaatatatcatctacccgacttatattagcgacagcaaatgctggaaaggtaatttcatcctttggtgattttgtagtacaaggcgattatattgttggctttattgtttttataattattatggttgtacaatttgtagttattaccaac…	MATRSSTIDFIAKNNDLVIAGLIIGIILMIIIPLPSVLLDILLIVNMTVGLVIMLISLFTTEPLQFSVFPSLLLITTLFRLALNISSTRLILATANAGKVISSFGDFVVQGDYIVGFIVFIIIMVVQFVVITNGASRVAEVGARFTLDAMPGKQMAIDADFNAGIINEEQAKERRVTIQQEANFFGAMDGATKFVKGDAIAGIIITIINVIGGLIIGRLNMGMEISEALKTYTLLTIGDGLVSQIPALLISTATGIVVTRSASGSSFGKDVSKQMVTFPKVIALASAILFILGLVPAFPNLLFMTLAVATFSLSYALLQEDKKNQTQMQEAKDQEAIQEQKQGPENVLNFFKVDPLEIEIGYDLVSLTDELQGGDLLERLSAVRRQCATEMGIYVRPIR…
NODE_12_length_93727_cov_11.950722	7095	6028	-	Flagellar biosynthesis protein FlhB	FIG00003476	icw(5);Flagellar_motility icw(4);Flagellum	atggctccggataattcttctgctcaggaaaaaactgaagaggcttcgcccaggaggcgagaagaagccagaaaaaagggacaggtagcaaaaagtatagaattaaatgcgagtttgaatttgttaggaagtgttataattcttatcgcattacaaacatattatacccgaaatttttatgcttattttactaattacttttctcatgggttacatgttaaggatgcagatttgtttgtaaagcttttagaagctattaatatgttttttcgtttaatatggcccatatttttaggaacttttctaattgcattaattaccaatttagctcaagttggttttgttttttcaggagaagctattaagcctaaattagaaaagataaatcccatttcgggc…	MAPDNSSAQEKTEEASPRRREEARKKGQVAKSIELNASLNLLGSVIILIALQTYYTRNFYAYFTNYFSHGLHVKDADLFVKLLEAINMFFRLIWPIFLGTFLIALITNLAQVGFVFSGEAIKPKLEKINPISGLKRIFSQKTLVELIKNIFKILLITTVIVIAIKKRFSEFLTVSDMEIGQFLVFSGQVVTSVAISVIITYMIIAILDYSYQRYEFNKSLRMSKQEVKEEFKQTEGDPHIKSKIKEKQRQMASRRMMQEVPTSTVVITNPTHFAVAIKYEHKETDAPMVVAKGADLIAGKIKELALENNVPLVENKPVAQFLYRNVEVGENIPEELYQAMAEILAIVYQKRKRIL
NODE_12_length_93727_cov_11.950722	7737	7099	-	Flagellar biosynthesis protein FliR		icw(1);Flagellar_motility icw(1);Flagellum	atgttgtctattattatatttccaactttaagtgaaaatatttttattcctattaacaacatagtacagttaataaacgccatcataggtgaagtattagttgggttgatagcaggtttagctgctaatatggtttttacagcaatccgcgtaggaggacagtacttagatttacagatgggctttgctatggctcaagtatttgatcctattaatggaacacaaaacaccttagttgctcagttattaaatattttggggattttgttattcttctccgtagatgctcatcactcgctgattcttgctctggcaaaaagctttgattatgttggggtgggtggtgaaatgttttctgggtcacttacgtattcttttattcaagtttttcttatcatg…	MLSIIIFPTLSENIFIPINNIVQLINAIIGEVLVGLIAGLAANMVFTAIRVGGQYLDLQMGFAMAQVFDPINGTQNTLVAQLLNILGILLFFSVDAHHSLILALAKSFDYVGVGGEMFSGSLTYSFIQVFLIMIKYALKIATPVILVLLITDISLGLISKTVPQFNVLMMGFPIKIGLGIITLMLFMPAFGTLVGTLFKVMEREIMIIFKGF
NODE_12_length_93727_cov_11.950722	8148	7879	-	Flagellar biosynthesis protein FliQ	FIG00108124	icw(8);Flagellum	ttgaaccaagaatttgtcatacatcttgcaagggaatccttaatgctcattatcttattagcggcaccggctttaggagcaggtcttttggtgggggttgttattggaatattacaggcaacaacacaaattcaggaacaaacattatcctttattcccaaaattgtggctatttttattgtaataataatagcctcttcctggatgatgaatctgatcacatcttttacaataaatatttttagccagatacctaaccttgttaagtaa	MNQEFVIHLARESLMLIILLAAPALGAGLLVGVVIGILQATTQIQEQTLSFIPKIVAIFIVIIIASSWMMNLITSFTINIFSQIPNLVK
NODE_12_length_93727_cov_11.950722	8995	8240	-	Flagellar biosynthesis protein FliP	FIG00138353	icw(2);Flagellum	atgaacaaaagtaaaatgcttataatgctactggtattagtttttgttatgttattacctaattatgtttacgcagaacctcttccttttcccaatattgaccttaaggtgcaaagcacggatagtcctcaagaagtaatggatagtgtgaagttattaattattttaacgcttttatcattacttccagcttttttgattatgatgacttgctttaccagaattgttattgtgttatcatttatgcgtacagccttagggacgcaacaaataccaccaaatcaaattattatcggattagcattatttttaacaatatttatcatgaacccggcatatcagaaaatcaatgagcaagcaattaaaccatacatagcggaagaaataagtcaagaagaa…	MNKSKMLIMLLVLVFVMLLPNYVYAEPLPFPNIDLKVQSTDSPQEVMDSVKLLIILTLLSLLPAFLIMMTCFTRIVIVLSFMRTALGTQQIPPNQIIIGLALFLTIFIMNPAYQKINEQAIKPYIAEEISQEEALKIGSIPLKEFMMKQTREKDLALFVNIAKIDKPQNTKDVPMQVLIPSFIISELKTAFQMGFLVFIPFLVIDMVVASILMSMGMMMLPPVMIALPFKILLFVMVDGWYLVVKSLVESF
NODE_12_length_93727_cov_11.950722	9374	8982	-	hypothetical protein			atgaatgaaatatggggaacatttattaaattattaattgcacttcccttagtgctaattttgttagttgttgttctccgatacagcataagcggttatcaagggcgcttaaaaatgaatagtaatatgcagatagtagatcaaagagcattaaatgcgcgaactatattatatatggtcaatgttcaaggaacttattatttgttaggatgccaagagaataatatagtattgattgataagttagaaaattatgaggaacatgtaaaaaacgaggatagcactaaggattttaataatctcttcgcaaaaaaactaacagaagtttatgattccgttaaggaaaaagttaatttgaagaaaggttatgacggaaaagatgaacaaaagtaa	MNEIWGTFIKLLIALPLVLILLVVVLRYSISGYQGRLKMNSNMQIVDQRALNARTILYMVNVQGTYYLLGCQENNIVLIDKLENYEEHVKNEDSTKDFNNLFAKKLTEVYDSVKEKVNLKKGYDGKDEQK
NODE_12_length_93727_cov_11.950722	9764	9375	-	Flagellar motor switch protein FliN		idu(1);Flagellar_motility icw(6);Flagellum	atgggagatttattactcactcctaaagagatagaagcttttttattgaggcaggaaggtttagggaaaaaagttcaaaaagtaaggtttcctcttctaaagcaatcagaagtagttaactcagttaatgacattaaaatgctgaatgacataaaactgaacatagtagtggaagttggagtagctactataactataagagagttgttaggattaaaagtgggcgatactattgaattggataaattagttggagaaatgatgaatgtttatattaatgaacgaattttggggcggggagaaactttagtgataaatgaagagttttgcattcgcttaaataatctagttgacaataaaaaagtagcaaatgtgaaagaggaatcataa	MGDLLLTPKEIEAFLLRQEGLGKKVQKVRFPLLKQSEVVNSVNDIKMLNDIKLNIVVEVGVATITIRELLGLKVGDTIELDKLVGEMMNVYINERILGRGETLVINEEFCIRLNNLVDNKKVANVKEES
NODE_12_length_93727_cov_11.950722	10247	9777	-	Flagellar biosynthesis protein FliL		isu;Flagellum	atggctaatgagtctcaggaagaaaaaaaagaggaaaagaaaagtaataaaaagaaaaaacttattttaggttttataggaatttttgtccttgtattggtagcagttgggtttactcaacgagaaaaaattaatccagtaattaaagaaaaattttcaaaaccggaacctgttttgacgatgaaatttgaagatgttgttgttaatctaacagataagccaaagtctcattatttaagagttgctattgttatagagtatcaaggagaaaaacttggtacagaaattcaagaaaagtcttataaattaaaagacggtattattacggttattcgatctaaagcatcagctgatttggatgccacagaagaaacctctgctttaaaacatgaactgatt…	MANESQEEKKEEKKSNKKKKLILGFIGIFVLVLVAVGFTQREKINPVIKEKFSKPEPVLTMKFEDVVVNLTDKPKSHYLRVAIVIEYQGEKLGTEIQEKSYKLKDGIITVIRSKASADLDATEETSALKHELINVINQQLTEGKIGSLYFENFIMQ
NODE_12_length_93727_cov_11.950722	10986	10261	-	Flagellar motor rotation protein MotB	FIG00025360	icw(2);Flagellar_motility icw(7);Flagellum isu;CBSS-323098.3.peg.2823	atgcctcgtaagaagaaggggggatctgaagagccgggggctccggcctggatggccactttttcagatttgactacattgctattatgtttctttattcttttatattctttttctgcattagatgtacaaaaattcaaagcttttgttgactcttttaatgggcaaggcattttggattatgggtcagagcctattcagcaagaagatgccagcttagaaacagataacactcctagtgagggtcaaaatgatagtattgatgaagaactgcaggcagtttatgaggaaatctcatcatatttagagaaaaataatttgcaaaatgatatttatgtggaatttattccaagagggttgaaattaactattaaagaacaagtactttttgattctggt…	MPRKKKGGSEEPGAPAWMATFSDLTTLLLCFFILLYSFSALDVQKFKAFVDSFNGQGILDYGSEPIQQEDASLETDNTPSEGQNDSIDEELQAVYEEISSYLEKNNLQNDIYVEFIPRGLKLTIKEQVLFDSGKAELSHKSKDVLDKLAGLFNKLSHDISVEGHTDNIPTNPTYYATNWELSAARAISVVRFFTEKKALDPSKFMAIGYGEWQPIAPNNTPENRQLNRRVVIKVLTKVEAE
NODE_12_length_93727_cov_11.950722	11779	10976	-	Flagellar motor rotation protein MotA	FIG00000438	icw(5);Flagellar_motility icw(10);Flagellum	atgagaaaatttgatggaatgacatccttgggtttgattatagggtcggtacttattataaaagctattattgatggaggagaaatcaagatatttataaatataccttccatcttgattacaataggtggttcttttgcagctcttatcatgaattttacaacgtctcaaattaaaaatgttataaaagtgactaagaatgctttttcagcgcaaatttggaatgcaagcgaattaccaaatatgtttggaactatggcaaatattgcaagaagagaaggattgctagggttagaaaatgagatgggtaatgttagtgatgatttttttcgtaggggcattcaaatggtaattgatggggccgattcggaagaagtaaaaaagatacttgaaacagaa…	MRKFDGMTSLGLIIGSVLIIKAIIDGGEIKIFINIPSILITIGGSFAALIMNFTTSQIKNVIKVTKNAFSAQIWNASELPNMFGTMANIARREGLLGLENEMGNVSDDFFRRGIQMVIDGADSEEVKKILETELDCLQERHQLGQKFFSTWGNYAPAFGMVGTLIGLVQMLANLSDPTTIGPSMAVALLTTLYGSVMANLILNPIAGKLGLRSDEEMFYKGLIIEGVLAIQAGTNPMLIQEMLQAFTASDDFSKDNRVKGEVSANAS
NODE_12_length_93727_cov_11.950722	11981	11766	-	Flagellar protein FlbD		icw(11);Flagellum	atgataaaagttactacattgaataatagagaaatagccataaatcctgatttaatagaaactgtggaggctgttcctcaaactgttctaacgttgactagtgggaaaaaaattttactaagtgacaaaatacaagatgttatagatagatttattaattacaagcagcttattaatatgagcaaatccgaggtgaattgtcatgagaaaatttga	MIKVTTLNNREIAINPDLIETVEAVPQTVLTLTSGKKILLSDKIQDVIDRFINYKQLINMSKSEVNCHEKI
NODE_12_length_93727_cov_11.950722	12907	12062	-	Flagellar hook protein FlgE	FIG00437326	icw(2);Flagellum	atgattagatctttatatgcagctgtttcggggttgaaaaaccatcaaaataggatggatgttattggtaataatatttctaatgtaaatactacagcatttaaaacttctcgagtgaattttgaagatatgttaagtcaaactattcgtggtgcatctgatgagcaggttcaatctttaggagtgaatgctgcccagattggcattggaagtatgatttcaactattgatatgatatttaatcaaggaacaatacaatatacagggcgacctttggatgtagcaatatccggtgagggtttttttgtagtagaaaatgatgaagataagcaatttataacgagagacggttctttttctattgataaaggggggaatttggttaataatcttggttat…	MIRSLYAAVSGLKNHQNRMDVIGNNISNVNTTAFKTSRVNFEDMLSQTIRGASDEQVQSLGVNAAQIGIGSMISTIDMIFNQGTIQYTGRPLDVAISGEGFFVVENDEDKQFITRDGSFSIDKGGNLVNNLGYKVLDSSGDPISFGEEGVESLTIDRLGLITGTTLDGTPIEDIQIGLCFVQNPESLMKEGNNLYSGTVNTKLGGEDSLVDYAGDGDYSEGMSSAGSYGRGILEAMSLESSNVDLSQEFSNMIITQRGYQANSRIISIADQMLEELINLKR
NODE_12_length_93727_cov_11.950722	13400	13002	-	Putative flagellar hook associated protein			gtgaataactttaaaattcatccctattctgtgccagttgcaccattggtgccaccccaaaaaacgattcaaaatgataatactcaaaaagtaacaaatacaagttttggtgaagtattacaaaaagaactaaataaaaatgataacattaagttctcagctcatgcccaaaaacgtctggaagaacgtaagattactttagataaggcttttattaatcaagtaaatgaggcttttgcaaaagtagaagctaaaggagcaaaacaatcattattgttattaggggatgtagctttaattgcaagcgtgaaaaacaaaacaatagtaactgccatggatggtgaaagcatgaatgatcatgtgattaccaatattgatagtgcagtagttattaaataa	MNNFKIHPYSVPVAPLVPPQKTIQNDNTQKVTNTSFGEVLQKELNKNDNIKFSAHAQKRLEERKITLDKAFINQVNEAFAKVEAKGAKQSLLLLGDVALIASVKNKTIVTAMDGESMNDHVITNIDSAVVIK
NODE_12_length_93727_cov_11.950722	13833	13438	-	Flagellar basal-body rod modification protein FlgD	FIG00000646	icw(3);Flagellar_motility icw(3);Flagellum	gtgtatattacaggatttcccgtagttcaggcagaacaaaatgaaaatcaaaaacaaaataccttggggcaagatgaatttttaaaacttttaactgctcaaattcaatatcaaaatcctcttagtcctcaggaaagcaacgattatatgaaccaaatggctcagtttagtattcttgaacagttacaaaatataaatactaagattgataatttttttgagaccgaacaacagtttcagactatttcaatgttgggtaagaacgttactgttggtaatgatggtgatactacaatttctggggtggttgagtcggtgaagtttacagaaaaaggtcctaaggtgattgtagatgggcaagaattctccttgacccaagtccaggaaataggctaa	MYITGFPVVQAEQNENQKQNTLGQDEFLKLLTAQIQYQNPLSPQESNDYMNQMAQFSILEQLQNINTKIDNFFETEQQFQTISMLGKNVTVGNDGDTTISGVVESVKFTEKGPKVIVDGQEFSLTQVQEIG
NODE_12_length_93727_cov_11.950722	15405	13846	-	Flagellar hook-length control protein FliK		icw(6);Flagellum	gtgaataatgttcaaaacctaaaaacatctaataccttaagcctggtgaatttacctacaggtacatctaagtcaggtaaggaacaggatttttttagtataattcaggctatacatgaatctgatggttttcaagatacgaaaatatctcaagattatggaaaaaaaaattccgatacattacaggagacagaaaacggggatgataagagttacttgtatatttcacaattaatgactccgcaggatgtagatcttgctagtaaaagtagtatggaacttattttaggtagcaatgaaaatgaagcaaatcagctaagattacaggagcccttaatggagaatgaaaagagttttttgtatagttcagaattaatatctccgcaggatatagatatt…	MNNVQNLKTSNTLSLVNLPTGTSKSGKEQDFFSIIQAIHESDGFQDTKISQDYGKKNSDTLQETENGDDKSYLYISQLMTPQDVDLASKSSMELILGSNENEANQLRLQEPLMENEKSFLYSSELISPQDIDIASKSSTEFILGSNEKESKHLRSQEAIKENEESFLYSSQLISPQDIDLASKSSTELIVGSNETESNQLSTQELLMENEKSFLYSSELISPQDIDIASKSSTELILGSNENELKHLRSQEAIKANEKSFLYSSKLMSQDTNKDIISNNELFRVNNESELNHLISQKFLKNSDKVNDYLSIVTNSRNNNQQITQKQLVNFTEITEKKITDDLKNDKAFSIKKENASAELLTGTAIKQEILFNGGTQENVRVSEIPTKINTIIKEHVADK…
NODE_12_length_93727_cov_11.950722	15865	15443	-	hypothetical protein			atgaaaatagtaccttttcgtttagaagcagtcttaaatacgaaaattgcaaaaggaaatgagctgaagcaagagtttgcaaaattacaattagaactgctgcagtctgaagagatacttaagggttttgaagatgagtgggataagtcacatcaaaatcctaaaaaaatatgtgggagtaacttattgcacgaacagttttacaaggaattacttatagaaaagatgaaggatcaacgacaggaaattattaggaaaatggagctagttgcaaatttgcgtgaacgccttatgcaaattagtaaagaaaaagaggcaatagaaaaacttaagaaacaacacgaagaaaatcaggaaaaaatgatgttgtatgaacaacagaaatttttagatgaaatt…	MKIVPFRLEAVLNTKIAKGNELKQEFAKLQLELLQSEEILKGFEDEWDKSHQNPKKICGSNLLHEQFYKELLIEKMKDQRQEIIRKMELVANLRERLMQISKEKEAIEKLKKQHEENQEKMMLYEQQKFLDEIAVIRYGK
NODE_12_length_93727_cov_11.950722	17191	15872	-	Flagellum-specific ATP synthase FliI	FIG01955945	isu;Flagellar_motility icw(7);Flagellum	atgcatagcttatctagtgattttgaaaaatatcatgatattataaaacaagcaaaactaataaagcaaattggtaaggtaataaaagttgtgggtttaactatagaagtagatggtattgaacctgctattggagcgttgtgtgaaatttgcccggatggattagggaatattactttggctgaggttgtgggatttcggaattacacaagtattctaatgcccttaggagacgtacaaggggttaggccagggagtaaggtttatgttaaagggcaatctttaaatgtcaaagtggggaccgaacttttaggaaaggtattagatggtttaggaaatgttatagaccagagtgaatttttagggactgagattagcattaataacattccacccaat…	MHSLSSDFEKYHDIIKQAKLIKQIGKVIKVVGLTIEVDGIEPAIGALCEICPDGLGNITLAEVVGFRNYTSILMPLGDVQGVRPGSKVYVKGQSLNVKVGTELLGKVLDGLGNVIDQSEFLGTEISINNIPPNPLARKPINQIIQTGIKAIDCFLTCGKGQRLGIFAGSGVGKSTLMGMLARSGDADINVIALVGERGREVKEFIEGDLGPEGLKKTILVVATSDQPALVRVKAALVATAIAEYFRDLGKSVMFMMDSVTRFAMAQREIGLAVGEPPTTRGYTPSVFALLPQLLERTGNDSNGSITALYTVLVEGDDLNEPIADAVRGILDGHIVLTRELAHKNHFPAVDILQSASRLMNQLVSGEEKMLAAKVRNILANYKQVEDLINIGAYVSGSNK…
NODE_12_length_93727_cov_11.950722	17852	17184	-	Flagellar assembly protein FliH		isu;Flagellum	atgcaatcctcgtctaagatatttaaaagttgggatatcaaagaggaggctggagatttcctcttggattcggtagcttctcaggagaataaaaaggaacttccttcatatttggaagaagaagtaaatgcaattatcaataaagccaaaacacaggcagaagaaattattaaaaactcctatcatgagggattgcaacaaggttttgatgagggctttgcttcaggaaatgtggaaggtcgcgctaaagctgaggaaatgtatatgctggccttaaaggttctggctgatgttgaaaaatatcgtaaagaaagattggaaaaattaaattctgagataataaagttggctatcaccatgacagagaaaatcatatgtacccaattaacattggatgaa…	MQSSSKIFKSWDIKEEAGDFLLDSVASQENKKELPSYLEEEVNAIINKAKTQAEEIIKNSYHEGLQQGFDEGFASGNVEGRAKAEEMYMLALKVLADVEKYRKERLEKLNSEIIKLAITMTEKIICTQLTLDEQVITNIASSALREVIEPKHVTLYVNSRDEEELVKQKEKLSNELIGGVDFRIITNDNLTVGSCYVETDKGSVDASVDTQFNELKKALKNA
NODE_12_length_93727_cov_11.950722	18852	17836	-	Flagellar motor switch protein FliG	FIG00000610	icw(9);Flagellum	atgtctaataatacgaaacttaagggagcacaaaaaatcgctgtctttatgcttgctttagggatagatggttcttctaagttattgaagcaatattttacggaagatgaaattgaaagaattagttttgaaatctctcaaatggcaaaaatcactgagagtatgcgtaaagcggtgattgaagagtttctagaattagccgaagcccaacgctatatgttaaacggtggtgtcaaatatgccaaagaattgttagaaaaaactgtcggccctcagagggcaaaagaaattcttcatcgtcttgtagaagtaaataaaaaaattcctttttctagtatgagaaaagtagatcctaagcgtttagtaagcttgatagctgatgaacatccccagactata…	MSNNTKLKGAQKIAVFMLALGIDGSSKLLKQYFTEDEIERISFEISQMAKITESMRKAVIEEFLELAEAQRYMLNGGVKYAKELLEKTVGPQRAKEILHRLVEVNKKIPFSSMRKVDPKRLVSLIADEHPQTIAVILSYLEPTQASVVLSNMTDDMKVDVVKRLATMEKAAPEVVDEIDRILTRKLESISEIDYKETGGIDTLVNILNRVDRSTEKNILTELGHQNSVLVEAIRQRLFVFEDIIVLDDMSLRRVLREIEQKDLALALKGANEGLTKRIFGNLSQRVGEMLKEEIEYMGPVRLKEVEEAQQKIVQMIRKLEEAGEVTINRGDEQDAILV
NODE_12_length_93727_cov_11.950722	20426	18867	-	Flagellar M-ring protein FliF	FIG00017343	icw(2);Flagellum	atggcattaacggacacaggagaaagattgaaaactaggtggcaaggattttctactcggcagaaagttttatttggattagcgggagtttgttttttgatttcattaatattcttggcacaatggtccaatcaaacaaatatggttcctttattttctgatttggatacaaaggatgcggcagcggtggtagaacaacttaaaatgctaaatgcagaatatgaactaactcatcaaggttctacaatactggttccagaagaggctgtttatgatctgagattgcaaatagctaccagcggagttatacaaagtggcggcattggatttgaactttttaatcaaacgaatttaggtattacagatttcgaacgtcaactaaattttcaacgagcccta…	MALTDTGERLKTRWQGFSTRQKVLFGLAGVCFLISLIFLAQWSNQTNMVPLFSDLDTKDAAAVVEQLKMLNAEYELTHQGSTILVPEEAVYDLRLQIATSGVIQSGGIGFELFNQTNLGITDFERQLNFQRALQEELRRTIVQLEEVDQARVHLVLPEKSVFVEEESPSTASVALKIKSLKKLSQEQVRGIVLLVSNSVEGMQPENVTVIDMTGNVLSDHVAGDYAGDFTAQSLKRYEIKKAFESQMEEQLQTMLEKILGPGKAVAMINVDLDFDQREKRTVTYGNQVIRSEAGVTEEANLPLGATGVPGVESNVPEYPAESSGNDQGTSESSNREEYTRNYEVDTTEEKLVLTPGEIKKISAAVAVDGVLTSEKNIEIQNLVAAAIGLQPERGDQLTV…
NODE_12_length_93727_cov_11.950722	20765	20475	-	Flagellar hook-basal body complex protein FliE	FIG00078127	icw(4);Flagellum icw(1);Flagellum_in_Campylobacter	atgaaaatcactaatatgccttcggtgcaaaatattattcccatggaaagtgataaaaccaaggaatcacaggaaagttttggctctttgtttagtgaaatgttaaaacaagtggaaaatgcggagaatagcgctgataatcagactaaaaagatgatgttaggtgaagtggataatatacatcaggtaaccatagctagcgaacaagcgaaactcactttagaattggtagtgcaagttcgcaataaggttattgatgcgtatcaggaaattatgcgtatgcagatataa	MKITNMPSVQNIIPMESDKTKESQESFGSLFSEMLKQVENAENSADNQTKKMMLGEVDNIHQVTIASEQAKLTLELVVQVRNKVIDAYQEIMRMQI
NODE_12_length_93727_cov_11.950722	21219	20779	-	Flagellar basal-body rod protein FlgC		icw(3);Flagellum isu;Flagellum_in_Campylobacter	atgaaaatatttagaggtatggacattagcatgtcagctttgactgcagaaaaattacggctggatgttatcgcaaataacgttgctaatgtgaacactactaaaactccccaggggggcccatttaaacgtagtatggttgtttttgaagaaaaattggatagggaaatgtcccgtttttcttcgtcaagaacagggcaaaatggtttaggtgttggggtaacccgcattgttaaagatactaaaacacctccacgtgtggaacatgatccgactcatgttgaggctgatgaaagcggaaatgttacatattcaaacgtggatatcactaaagaaataatcaatatgatgaatgctcagagggcttatcaggctaatctgactgccttcaatacttcc…	MKIFRGMDISMSALTAEKLRLDVIANNVANVNTTKTPQGGPFKRSMVVFEEKLDREMSRFSSSRTGQNGLGVGVTRIVKDTKTPPRVEHDPTHVEADESGNVTYSNVDITKEIINMMNAQRAYQANLTAFNTSKEIALKALEVGRG
NODE_12_length_93727_cov_11.950722	21636	21223	-	Flagellar basal-body rod protein FlgB		icw(5);Flagellum icw(3);Flagellum_in_Campylobacter	atggtgaatttatcgtcctttaacaaaatgatgaatattatagaaaaaggtttagatacagcgagcactaggaatagagtgatcgcaaataatattgccaatgttaataccccgggatataaaaagtctgtggtgcggtttgaggataagttgaaacaggttttaacagaaaatgcgtcagaacggttaaataccacaaatgcacggcattttcctgtaagagatgggcgggatattaatccggaagttattaaaaccagaggaacgacccaacgtcaagatgaaaacaatgttaatatggaagttgaagtaaataccatggaaaagaataccattttatataatgctttgatagatcaattgaatgatcgattaagcaatttaaggtatgtaattact…	MVNLSSFNKMMNIIEKGLDTASTRNRVIANNIANVNTPGYKKSVVRFEDKLKQVLTENASERLNTTNARHFPVRDGRDINPEVIKTRGTTQRQDENNVNMEVEVNTMEKNTILYNALIDQLNDRLSNLRYVITEGRR
NODE_12_length_93727_cov_11.950722	22505	22059	-	hypothetical protein			gtggataaggtattagaaatttacaaggaaatattattttcctacgagaagtatcaggatattctaaatatacagggaaaagcggtaaaaaacggtaaacatgaggtggtgggagaaaattattcccagatccaaagcctacaattagacattgaagctcaacaaaaaagcttaattaatcaatataaattgtttaatgtaacacctgataacatcaaaaagcatattactgcggagcagtatactaaattagaaaactatataaataatatagatagaattcttaaggaatgcactaatgaaaatgaaaataatcaacaacttcttaaaaaccaaatggcagaaaaaggtcgggagttgataaatatatataaagggaaaaaaatagcaggtgtatat…	MDKVLEIYKEILFSYEKYQDILNIQGKAVKNGKHEVVGENYSQIQSLQLDIEAQQKSLINQYKLFNVTPDNIKKHITAEQYTKLENYINNIDRILKECTNENENNQQLLKNQMAEKGRELINIYKGKKIAGVYSTKIQDVAKIIDRNI
NODE_12_length_93727_cov_11.950722	22830	22498	-	Flagellar biosynthesis protein FliS	FIG00000784	icw(6);Flagellum	atgttatacgatggtgcccttaagtttatgtatcaggctttagatactttagaagagaaaaactatgagaaaacaaattgctacttaattaaagctcaggatattatcagtgaattaatgattaccttgaatatggatgctggtgatatggctcagaatttatattcattatataattttatgtacgctagcttagttcaggctaacatcaaaaaagataaaaaaataattaatgatgttattggtttaatgcaagatttaagaggagcatgggacgcaatcaccagaagtgaagatatggcgaaagcaagtggagtagattttcgtggataa	MLYDGALKFMYQALDTLEEKNYEKTNCYLIKAQDIISELMITLNMDAGDMAQNLYSLYNFMYASLVQANIKKDKKIINDVIGLMQDLRGAWDAITRSEDMAKASGVDFRG
NODE_12_length_93727_cov_11.950722	23263	22808	-	hypothetical protein			gtggataaggtattagaaatttacaaggaaatattattttcctacgagaagtatcaggatattctaaatatacagggaaaagcggtaaaaaacggtaaacatgaggtggtgggagaaaattattcccagatccaaagcctacaattagacattgaagctcaacaaaaaagcttaattaatcaatataaattgtttaatgtaacacctgataacatcaaaaagcatattactgcggagcagtatactaaattagaaaactatataaataatatagatagaattcttaaggaatgcactaatgaaaatgaaaataatcaacaacttcttaaaaaccaaatggcagaaaaaggtcgggagttgataaatatatataaagggaaaaaaatatcggcaaactca…	MDKVLEIYKEILFSYEKYQDILNIQGKAVKNGKHEVVGENYSQIQSLQLDIEAQQKSLINQYKLFNVTPDNIKKHITAEQYTKLENYINNIDRILKECTNENENNQQLLKNQMAEKGRELINIYKGKKISANSGSNPFSGEINYYVIRWCP
NODE_12_length_93727_cov_11.950722	23666	23256	-	Flagellar biosynthesis protein FliS	FIG00000784	icw(6);Flagellum	atgatgttaaataataatccctatcaaaaatatcggcaaactcaggttcaaaccctttctcaggggaaattaattattatgttatacgatggtgcccttaagtttatgtatcaggctttagatactttagaagagaaaaactatgagaaaacaaattgctacttaattaaagctcaggatattatcagtgaattaatgattaccttgaatatggatgctggtgatatggctcagaatttatattcattatataattttatgtacgctagcttagttcaggctaacatcaaaaaagataaaaaaataattaatgatgttattggtttaatgcaagatttaagaggagcatgggacgcaatcaccagaagtgaagatatggcgaaagcaagtggagtagat…	MMLNNNPYQKYRQTQVQTLSQGKLIIMLYDGALKFMYQALDTLEEKNYEKTNCYLIKAQDIISELMITLNMDAGDMAQNLYSLYNFMYASLVQANIKKDKKIINDVIGLMQDLRGAWDAITRSEDMAKASGVDFRG
NODE_12_length_93727_cov_11.950722	25361	23682	-	Flagellar hook-associated protein FliD		isu;Flagellum	atgtcttctattcaatttagtggaatagcatcgggaatcgatacagcgtcgttaatagatcaattaatatatgcggaaagtcgacctgtacttttaatgacgcaaaaaaaagaaacttatcaagaacaagttaatgcctggagtgatataaaaacacggcttacaaatttaaactccaagatatctggtttgcaattagaatcaaatttttatgcaaaaaacgtgacaagtaatgatgaggatattgttactgtcagtgcaagtgctgatgccatgactggtacgtacaatataaatgtaacttctgttgctacagccactaaagtggaaagtagtggacgaatggggactgggattgatgtaaatgcggtattaaacgaaagcggtctgggaacttca…	MSSIQFSGIASGIDTASLIDQLIYAESRPVLLMTQKKETYQEQVNAWSDIKTRLTNLNSKISGLQLESNFYAKNVTSNDEDIVTVSASADAMTGTYNINVTSVATATKVESSGRMGTGIDVNAVLNESGLGTSITAGTFSINGVEISVDPETESLNDIVNKVNTNVAGVTASYDSGIDKLTFMSGSDIQLGSGGDTSNFFEATWVSGKSGNNIESSVALGTVQVNDILDAARFGTALNSTATGSFKINGIEINYDTTEDSMSDILRRINTSEANVNATYDPLADKIKLETQETGGISISMEDVSGNFLTATGLLNATQDLGDNAVYSIDEINGGMELTSTSNSIEEVIPGVTFTLNDAGSTKFNITNNNDVTVNKINDFVAQYNSVMGLITSKLAKEAV…
NODE_12_length_93727_cov_11.950722	25727	25377	-	flagellar protein			atgaaaattggtgctgggggattacaaattcaagcgacccaggaaattaataagataaaacctgatgagcaggagcttaaaaaacagcctttacaggttgaggaagtaaaaggtacaggggtaaaaccttctcaggaggaagttattaaagcggtagaacaattaaatgattcctcaaagctaggtgataaacatttgaaatttcaaattcacgaggaaactgatcgtgtgatggtgaaaattttagatgaaaaaggtgaagtattaaaagaaataccgccagaagaaacattggaaatggcggctaagattcaaaaatcagtgggattattaatagacaattatatttaa	MKIGAGGLQIQATQEINKIKPDEQELKKQPLQVEEVKGTGVKPSQEEVIKAVEQLNDSSKLGDKHLKFQIHEETDRVMVKILDEKGEVLKEIPPEETLEMAAKIQKSVGLLIDNYI
NODE_12_length_93727_cov_11.950722	26916	25795	-	Flagellin protein FlaA	FIG00000816	icw(4);Flagellum isu;Flagellum_in_Campylobacter	atgagaatttataataacattagtgctatgactgcatatcgttcattatccaagacagatggtgcaatttcaaaaagtatgaccaaattatctactggtttaagaattaactctgcagctgatgatgcggcaggcttgacaatctcagaaaaaatgcgtaaccagattaaaggtatgaatcaggcaattaggaattcgcaggatgggcaatctatgatgcagactgctgaaagtgctatgagccagcaacatgaaattctgcaaagggtacgtgaattgactctccaatccaataatggtactgtaacagattcagataaagaaactatacagaatgagatttcccaattagttacccaaattaatgacattgctactcagacacaatttaatggtaaa…	MRIYNNISAMTAYRSLSKTDGAISKSMTKLSTGLRINSAADDAAGLTISEKMRNQIKGMNQAIRNSQDGQSMMQTAESAMSQQHEILQRVRELTLQSNNGTVTDSDKETIQNEISQLVTQINDIATQTQFNGKSLLKGTVGVKMSGGDSSLDDVAGVSGINVDGAAQDSTYTFSTSGNYAIMSGDNKLQKIDLGAVATAFSGGTISFDELGVSITTSGVDLSTLDATTIVTASSGDQTSFQVGAENGQTLAIAIGDMQTSSLGAGASTNVTSLSNVDVTTQSFTDNLAVIDQAISDVSTERSTMGAYMNRLDYAMNNLQTAAENTQASESRIRDLDMANEMLTFTRNNILSQASTAMLAQANQKPQAVLQLLG
NODE_12_length_93727_cov_11.950722	27293	28420	+	hypothetical protein			ttggctggcaattatgaaatagaaattttttcacaaaatagtatttataataaatccataaatacttctaattatgataggaagttgaaagtttacttttcaataccacaagaaggtgtaaatgaagatacaggattattattattcatagcaggattcgacggtcagtcctcttctaatgtttataaaaaaatgagagataaattttcagatgagtataatttagtaacaatacaatgtgattattttggatatgagttcatgcaatctacaaaaaaagtattcccaccaattattgataaagctaaactaaaaaaaatattttcttttgaagattttacagaaacttacaagaatggtcagttagatattactaccttcttaaagttaggtagtaaa…	MAGNYEIEIFSQNSIYNKSINTSNYDRKLKVYFSIPQEGVNEDTGLLLFIAGFDGQSSSNVYKKMRDKFSDEYNLVTIQCDYFGYEFMQSTKKVFPPIIDKAKLKKIFSFEDFTETYKNGQLDITTFLKLGSKYNINVTFKEDLSKENIDNFNDMGILQTIDNLVALLNVISILSNNNYHFNSKKIIVYGHSHGAYLSYLCNAFAPDLFSFIIDNSAWLVPYYLVGKDRHIFSKNGNLTIAVVFDYLAKKIIDDTEILNLDFLYSKFKNNCSIISYHGTTDNLISCHDKSLFCSKVNKCIYNEISKEKVDNNIFKSTNHGLDADFLKLFHFTMNNFNIKFDKAPYFDLQEEVIFETSKHKYIINYKNILPQVHIL
NODE_12_length_93727_cov_11.950722	29196	28510	-	N-Acetylneuraminate cytidylyltransferase (EC 2.7.7.43)	FIG00001311	icw(1);CMP-N-acetylneuraminate_Biosynthesis icw(1);Sialic_Acid_Metabolism	atgataaattatcatacgattttaggtatcataccagcacgtggggggtcaaaaggtgttcctagaaaaaatattcgcaatattgctggaaagccccttatttcttggacaattgaagaagctaaaaaatcaaaatatatagatagattgattctgtcatctgaagatgaagaaattattagtgtggcaaaaacatggggatgcgaagttccttttatacgtcctctggagttggccaaggataatacccctggaattgagcctgtattacatgctttaaaaatgtgttcaggatatgattatgtggttttactgcagcccacttctccattgcgtagtaatattgatatagagaaatgtattgaactttgcatagaaaataaagctgattcatgtgtt…	MINYHTILGIIPARGGSKGVPRKNIRNIAGKPLISWTIEEAKKSKYIDRLILSSEDEEIISVAKTWGCEVPFIRPLELAKDNTPGIEPVLHALKMCSGYDYVVLLQPTSPLRSNIDIEKCIELCIENKADSCVSVTEPDKSPYWIYNLDANGRMHQLIETELSYTRRQNLPKTYVLNGAIYVARIKWLLENKTFITDKTIAYIMPKERSLDIDTELDISFMEFLKRPI
NODE_12_length_93727_cov_11.950722	30272	29205	-	D-glycero-D-manno-heptose 1-phosphate guanosyltransferase		isu;Capsular_heptose_biosynthesis isu;Capsular_Polysaccharides_Biosynthesis_and_Assembly	atgaaatggcgaaaaagtgagcagttagaaaaaattcttgtatcaccggatgataatctggcaaagagtttaccgtgtatggatgagacgggattacaggtgcttttagtaataaatgagtttaataaattgctgggtattattacagatggggatgtgaggagagctttattaaatggatatgatttaaatactcctttaaataaaataatgcatattaacccgcgtactttatctgctaatacccctttaagtgtggcaaaagatataatggtgaatctttgcattaaacacataccgttaacaggtaaagatgggaaaataaaggatattattatttggtcagattgttttcaaaagaatattactaaacataaagaaaaagtaattattatggcg…	MKWRKSEQLEKILVSPDDNLAKSLPCMDETGLQVLLVINEFNKLLGIITDGDVRRALLNGYDLNTPLNKIMHINPRTLSANTPLSVAKDIMVNLCIKHIPLTGKDGKIKDIIIWSDCFQKNITKHKEKVIIMAGGKGARLDPFTKILPKPMIPLGDKPIIEVIMDKFYKQGFFDFNLTLGYKAEIIKMYFAETNNRSYKVNYIYEEQPLGTAGALTLLKDDIDETFIVTNCDVIFEVDYHDLLEYHHNEKNQITIVSCLKDFTIPYGVLKTDGQQLLDIDEKPSFHYLVNMGLYVLEPEVLNMVMNDEFIHMTELIMRIKDKGRKVGVYPYYGKWFDVGQWEDYRNTLRQFGSLE
NODE_12_length_93727_cov_11.950722	30934	30278	-	4-amino-6-deoxy-N-Acetyl-D-hexosaminyl-(Lipid carrier) acetyltrasferase	FIG00006734	icw(1);N-linked_Glycosylation_in_Bacteria	atgaaaaaaccagtaattattttaggttctggaggacatgccaaagtacttattaatatattaaaactatgtgatataaaaatatttggtataactgatcctgagacgccgaaaagttatggtctttatgaagatataacctacttgggggatgataatagtattagtgaatattcacctgataaattgcttctggtaaatggcttaggttcagcaggtaaatgcgacaaacggaaattattgtttgataaatttaaaaatcatggttattctttcgcgagtcttatacacccatcagcaataatagcaccagatgtcaaattatctgaaggtgtacaggtgatggctggagctattattcaaccaggatcgattattggaaaaaatactatcattaat…	MKKPVIILGSGGHAKVLINILKLCDIKIFGITDPETPKSYGLYEDITYLGDDNSISEYSPDKLLLVNGLGSAGKCDKRKLLFDKFKNHGYSFASLIHPSAIIAPDVKLSEGVQVMAGAIIQPGSIIGKNTIINTKVSVDHDCQIGSHVHLAPGVTLSGNVKVGDETHIGTGANIIQNINIGRNSLVGAGSLVLNNIPENSKAFGVPVKLNNNIKENLR
NODE_12_length_93727_cov_11.950722	32016	30931	-	N-acetylneuraminate synthase (EC 2.5.1.56)	FIG00008273	isu;CMP-N-acetylneuraminate_Biosynthesis isu;Sialic_Acid_Metabolism	atgatagatacttcaaaggtttttgtaatagctgaagcaggggtaaaccataatggatcattagatatggctttacagcttattgatgctgcggtaaatgctggggcagatgcagtaaaatttcaaacctttaaagctgaaaaacttgttaacataacggcacctaaagctgattatcaagcaaaaacaacagatgaaaatgaaaaacaatatgatatgttaaaaaagctagaattggatgaaaacacccatcgagtattagtagagtattgtcaaaaacggggaatttactttttatctacgccttttgacttagaaagtgttcgttttttagctaatgaattggatttgcctatgataaaaatttcttcaggtgagattactaatggaccattattg…	MIDTSKVFVIAEAGVNHNGSLDMALQLIDAAVNAGADAVKFQTFKAEKLVNITAPKADYQAKTTDENEKQYDMLKKLELDENTHRVLVEYCQKRGIYFLSTPFDLESVRFLANELDLPMIKISSGEITNGPLLLKAGQTQKPIILSTGMSTLGEVELALGVLAFGYINYDATPSLNAFNDAYCSEVGQRVLREKVTLLHCTTEYPAPYRDVNLRVMDTLRYAFGLSVGLSDHTQGWAIPIGAVARGAKVIEKHFTLDRNLPGPDHKASLEPDELKIMVRAIRQVEDALGKTVKFAEQSERKNMNIVRKSLVAARDIKKGEVFTCKNITVKRPGDGVSPMEYWSWVGRPANKDYKQDEVIKR
NODE_12_length_93727_cov_11.950722	33176	32013	-	UDP-N-acetylglucosamine 2-epimerase (EC 5.1.3.14)	FIG00000482	icw(2);CMP-N-acetylneuraminate_Biosynthesis icw(2);Sialic_Acid_Metabolism	atgagtaccagaaggaaaatttgtgttgttacaggtacccgtgctgaatatggactcctttactggttgatgaaggagattcaaagtgacccagatttagaattgcaagttattgctacgggaatgcacttatcccctgaatttggattaacttaccaagttattgagcaggatggctttactattgatgaaaagattgagatgctgctttcaagtgatacttctgtaggtgttgctaaatcaattggactagctacaattggctttgcagatgcttttgctaggttaaaaccagatataattgtgttattaggagatcgctatgagattttagcagcagcacaggcggctttggtggcacaaattcctattgctcatgttgcaggtggagatactact…	MSTRRKICVVTGTRAEYGLLYWLMKEIQSDPDLELQVIATGMHLSPEFGLTYQVIEQDGFTIDEKIEMLLSSDTSVGVAKSIGLATIGFADAFARLKPDIIVLLGDRYEILAAAQAALVAQIPIAHVAGGDTTEGAFDEAIRHSITKMSHLHFVTNELAAKRVRQMGENPEYIYNVGSPGIDQIKRHKLLNKEQLEHELDFAFEDKNLLITFHPVTLDETPADCQFQELLKALDKLGSNIGMIITKPNSDTQGRKITNMIDEYVAKNFHVKAYTSLGQLRYLSTIAQVDAVVGNSSSGLYEVPSFKKPTVNVGDRQKGRLQAASIINCKPEVSSIKRAIEEAFHKDCSHTINPYGDGNSTERILAKLKEINDPKSLLKKHFFGVNFQ
NODE_12_length_93727_cov_11.950722	34457	33282	-	Bacillosamine/Legionaminic acid biosynthesis aminotransferase PglE; 4-keto-6-deoxy-N-Acetyl-D-hexosaminyl-(Lipid carrier) aminotransferase	FIG00150184	icw(2);N-linked_Glycosylation_in_Bacteria	atgatgagtaagatagatttaaatgaaattgttttagctataaagagttgtattcctgaagaacgagattttattgctctacatgaaccatgttttaatgggaatgaatgggcatatgtaaaagaatgtcttgatacaggttgggtatcatcggtggggaaatttgtagacctgtttgagaagcagttgacagaatttacgggaagtaaatatgcaattgcggtagttaatggtactgctgctttacatatggctttaaaactagttggagtagaacaaaacgatgaagttcttgtgcctgatcttacctttattgccactgcaaatgcagttacttattgtggggcggtaccccattttgttgatatcgaagaaaaaacactggggcttgattcatat…	MMSKIDLNEIVLAIKSCIPEERDFIALHEPCFNGNEWAYVKECLDTGWVSSVGKFVDLFEKQLTEFTGSKYAIAVVNGTAALHMALKLVGVEQNDEVLVPDLTFIATANAVTYCGAVPHFVDIEEKTLGLDSYKMESYLKEIAEIRLEECFNKITGRRIKAVVPMHTFGHPVDLDQLIEVAEKYKLEVVEDAAESLGSYYKGRHTGNWGKVSTLSFNGNKTITTGGGGAILTNDEALAKLAKHITTTAKVPHKWAFNHDMIGYNYRLPNINAALGCAQLEQLSDFLDKKRALAERYRQAFSNIEGITFFTEAEFVKSNYWLNALLLDKDLVDKRDSLLELTNGNGLMTRPVWTLMHKLPIFKISPCMDVSVAKSLETRIINIPSSVFLSDS
NODE_12_length_93727_cov_11.950722	35464	34454	-	UDP-glucose 4-epimerase (EC 5.1.3.2)	FIG00022300	idu(3);Rhamnose_containing_glycans idu(3);CBSS-296591.1.peg.2330 idu(3);Lactose_and_Galactose_Uptake_and_Utilization idu(3);N-linked_Glycosylation_in_Bacteria idu(3);Lacto-N-Biose_I_and_Galacto-N-Biose_Metabolic_Pathway	gtgcaatttaaaaataaaaaaattctaattaccggtgctgatggttttattggttcacatttaactgaagagcttgttaaattaggttgcgatgtgcgagcatttgtattatacaactcttttaattcctggggttggctagatcataccctaaaagatattaaagagaacctagaagttttttcaggagatattcgtgacccctatggagtaaaaaaggcaatgaatggttgtgatatagtattacatttggctgctttaattgccataccttattcatatcattcgcctgatacttatgtagatacaaacataaaagggtctttaaatatagtacaagcagcaaaagaattgggtgtggaaaaagttgttcatacatcaacaagtgaagtatatgga…	MQFKNKKILITGADGFIGSHLTEELVKLGCDVRAFVLYNSFNSWGWLDHTLKDIKENLEVFSGDIRDPYGVKKAMNGCDIVLHLAALIAIPYSYHSPDTYVDTNIKGSLNIVQAAKELGVEKVVHTSTSEVYGTARFVPITEEHPLQGQSPYSASKIGADQIVMSFYNSFNTPVAIIRPFNTYGPRQSARAVIPTVITQIASGKRKIKLGALHPTRDFNYVKDTVRGFISMAEADKSVGEVINIGSNYEISIGDTVQLIAEVMGVEIEIETDQMRIRPEKSEVERLWADNTKAKKLLGWEPVFGGRDGFKRGVEETAAWFCNPENLKQYKADLYNI
NODE_12_length_93727_cov_11.950722	37432	35546	-	Motility accessory factor	FIG00002392	isu;Flagellar_motility	atgtccttagctgataatattattacattaaaaaaaatcaatccagttatttgggaaagattaaaaaaatatgaagaaaaaataaatgactcaaatattcaagtagtaatgtcaaaaaaagatattcctacaataatgataaaacaacaagaacgagaaatgtttttacatagtaaatatgacccaataaatgaagcaaaaagatttatcgagcagtatacagaggaagagatggaaaagtatgatcatatctttttttatggtttgggcatgggatatcatgtagaagaattgatgaaaaaatatcctaataaatcttttacaatgtatgaacctaatccaataattttttatcaatatatcgtagacaaaaatcttggagcattgccaattaaaatg…	MSLADNIITLKKINPVIWERLKKYEEKINDSNIQVVMSKKDIPTIMIKQQEREMFLHSKYDPINEAKRFIEQYTEEEMEKYDHIFFYGLGMGYHVEELMKKYPNKSFTMYEPNPIIFYQYIVDKNLGALPIKMLKNIFVEEKPEEVSLFLNHFITKVSEKTLFVILPSYERVFSNQYQAFLKEFIQKAKDKRTSMNVNLAFEERWTLNSVINFSNLLKTPNILHDFDKNIFKNKPALLVSAGPSLNEEIENIRYIKENGLAYIFTVGSAINALVNNNIYPDATCVYDPTYKMQFIYKNIIEKNIDTIPLIYGSSVGFETVKIYPGPKIHMIVNQDTISPYYLSYNNEKNLNIVSDAPSIAVVTLELLAKLGFNPIILVGQNLSFKNNEHYAKGISDDES…
NODE_12_length_93727_cov_11.950722	38027	37419	-	hypothetical protein			atgcaattaaacataattaatcaaaattttcaatttcataatgaagaagaaagtatagagagtttattagataaaattaaagaaatgttagaagagaataatatacttctgactcatatggttattgacggggtagaagtttttactgattttcaagattatatttttaaatacctaaaagatattaatcttattgaggtgaaaacaaaaactataaaagaaatattagatgagatggtaattacggctaatgaatatcttaatagagcaattccagacgtaagagtattggccaatgagttttaccaggcagctgatgatgaaagatggaatcgctttttacaattaattgaaggagtggaatggttattgcaatttatgtctcaaatagtggataat…	MQLNIINQNFQFHNEEESIESLLDKIKEMLEENNILLTHMVIDGVEVFTDFQDYIFKYLKDINLIEVKTKTIKEILDEMVITANEYLNRAIPDVRVLANEFYQAADDERWNRFLQLIEGVEWLLQFMSQIVDNKFIYKNWDKYMEIITRLESEMYNLEDAIKLEDSTLIADIVNYEFIPILELLQNEIKITIDNEGIGYVLS
NODE_12_length_93727_cov_11.950722	38495	38259	-	Carbon storage regulator	FIG00002453	icw(1);Carbon_storage_regulator isu;Carbon_Starvation	atgctggttttgacacgaaaaaaagaccaggcagtagtcatcggagatgacattataataagaattgtcgatgttaagggagatacagtaaaaatcggtattgatgctcctaaagatattactgtacaccgagaagaagtttatgaggagataaaagcagaaaataatagagcatcaagagtaaataaaaatgcgctctctgaactatttaaattaactaaaagaagtaaaacataa	MLVLTRKKDQAVVIGDDIIIRIVDVKGDTVKIGIDAPKDITVHREEVYEEIKAENNRASRVNKNALSELFKLTKRSKT
NODE_12_length_93727_cov_11.950722	38936	38514	-	Flagellar assembly factor FliW		isu;Carbon_storage_regulator	atgataaccaccacaaagaaaatagaaaatgagtgtgttcaaatggaagttatttttaataaaggcttggttggatttgaacatattactaaatatattttatgtgtagataaagaaaacgaagtgtttttttggatggaagcaacagataaatcaaatttatcatttttattaataaatccctttgtattttttcctaattatgattttaagttgaatgatatggatataaaggaattagatgttaaagggatagaggatgttttagtatttaatactgttactatttcggaaaaagtagcagatacaactactaatttgatggcgcctattgtgataaataaaagtacttttaaaggtaaacagataatattgaatgataaaagatacactacaaaa…	MITTTKKIENECVQMEVIFNKGLVGFEHITKYILCVDKENEVFFWMEATDKSNLSFLLINPFVFFPNYDFKLNDMDIKELDVKGIEDVLVFNTVTISEKVADTTTNLMAPIVINKSTFKGKQIILNDKRYTTKHKIFQQT
NODE_12_length_93727_cov_11.950722	39870	38956	-	Flagellar hook-associated protein FlgL		icw(1);Flagellum	atgagagtaaccaatgctatgtattataaaaattggttaatgaatttggaacgaactaatgaacgtatgcaacgtaatgaaatgatgacatcctccggaaaaaaaattctttatttagatgatgatcctacagggctaagtcaggttattagtataaaagaacagattactaaacaggaagagtatctgagagctattgatgatggtatggggtggttaaatacgacagaatcagttttagcgaccgtttctgattctcttgcaaaagctcaggaattagctatggaaggtgcaaatggaactctttctcaaaatgaagatgaagatttagctcatcatatagatatgattattgatgatattattagctttgcaaatagtaaatatgggggtaaatat…	MRVTNAMYYKNWLMNLERTNERMQRNEMMTSSGKKILYLDDDPTGLSQVISIKEQITKQEEYLRAIDDGMGWLNTTESVLATVSDSLAKAQELAMEGANGTLSQNEDEDLAHHIDMIIDDIISFANSKYGGKYIFSGKKTVFNKDDEPHMKPFEKSANGVDYYGTNKVDGSINREISDGNSVEINYAGDELFVDSKVFGSLFDLKDTLNSGDQDAIATAIEPVKNAFEEIVSFRARLGYKINNLEVAQEQHEMQKLNLESILGDLEGADIAESITNLKKEETAYQAALMIGSQMMQMSLLDFLR
NODE_12_length_93727_cov_11.950722	41143	39887	-	Flagellar hook-associated protein FlgK	FIG00000650	isu;Flagellum	atgtcaaacttttcaggactgggtattgccatacgtggtatgcaagctaatcaaactgcattggaagtaacgagtcataatattgctaatgttaataccgaaggttatactcgtcaggaaacggttttccagactggcattcctactcaagggacacttagtaaggtgcaaattggtagtggtgttattgttacagatgttaaacgtgtaacagatatttatttagaacaaagaatacaaaatcaaaatgctcatacttcttattgggatagtatatcgaatattttacataaggttgaaggggatatcgtaagctttgatttacccaaaaaaataaattcattttttgcctcatggcatgaattatcattaaacccggaaactgatgatgctaaatat…	MSNFSGLGIAIRGMQANQTALEVTSHNIANVNTEGYTRQETVFQTGIPTQGTLSKVQIGSGVIVTDVKRVTDIYLEQRIQNQNAHTSYWDSISNILHKVEGDIVSFDLPKKINSFFASWHELSLNPETDDAKYLVQQKGEALVDTVNTIRSHMVSIQDEIDDTTDNQIVNTKDIIGQINDLNKEITFHMQRGNTPNDLLDKRKILLQDLVGITGATVTYKNDETVTVELNGTQLVGDESEGQEDAVTIDSVAKYCSTGGLLDVKEKVDSYIDLLDQFTSDLMSTVNGVYGNFFETENNVLSLSSEVENASNINSEKALEIYNLMSEPLSSNQFNGKTLNQAVSSLLTKIGSETKIADIQKITNEDMLIEMENDLASVSGVSLDEELSKMIKFQRAYEAS…
NODE_12_length_93727_cov_11.950722	41649	41158	-	hypothetical protein			atggataataatcttatatctctaaaaaacaaaatggaagagaaaattgacattttgcatgaaatgctagaacttactaacaagcagcggagtgctcttaaagttcgggacatagcaacatttcaaagtcttacggaagaaatgactgttgtttataataagtttacggagctggaaactgactttcataatatatatacaggatataaaaaattgtccgggttaccttcggatatttctttattatttgtagtggaaaaacttcccttaaaagataaaaatgaatttaaagacttggctacacagctagttgagttaggagaaaacttaaaatcagtaaatgagggtaatttggctattataaaaaattctcttatgggcattagaaaagctctggat…	MDNNLISLKNKMEEKIDILHEMLELTNKQRSALKVRDIATFQSLTEEMTVVYNKFTELETDFHNIYTGYKKLSGLPSDISLLFVVEKLPLKDKNEFKDLATQLVELGENLKSVNEGNLAIIKNSLMGIRKALDIVTPRNNKVYGGGGKLKDKDLSSAVLDKTV
NODE_12_length_93727_cov_11.950722	41957	41664	-	hypothetical protein			gtgaagataaacggaggattttcaccatttcaggtgacaaaagcatatgctaagcagaaaaaagatgcaactcctgtaaaaaaagcagaggtgtcaaaccaagatcgcattgagatttctaaagaagcccgtgatttacaaaatttaaaggctagaatggaacaagtccctgatgtccgagaagaaaaagtggctaagcttaaaacgcaaattcaaaacggtgaatatacgattgatattgacaaattggcagagaaaatggctggggaaatgatgcaaagtgcaaaaacttaa	MKINGGFSPFQVTKAYAKQKKDATPVKKAEVSNQDRIEISKEARDLQNLKARMEQVPDVREEKVAKLKTQIQNGEYTIDIDKLAEKMAGEMMQSAKT
NODE_12_length_93727_cov_11.950722	43057	42017	-	Chemotaxis response regulator protein-glutamate methylesterase CheB (EC 3.1.1.61)	FIG00017306	ff	gtgcagaaaatacgtgtgcttgttgtagatgattctgcggtaatgcggttaagaataaaaaatattttagaaaaagataaagatattgaaactattggtattgcacgtaatggagcggaagcgttagaaaaaataaaagagttaaaaccgcaagttattactatggatgtagagatgcctgcaatgaatggcttagaagcattaaaatatatcatggaacatcatcccttaccagtaatcatgttgagtgctctaacaaccgaaggggcggaggaaacccttaaagccttagaattaggagcagtagattttatccaaaaaccaggaatttcagatacgaataatctgttaatctttgaacaagagttaccggaaaaaattaaagtagccgtaaattct…	MQKIRVLVVDDSAVMRLRIKNILEKDKDIETIGIARNGAEALEKIKELKPQVITMDVEMPAMNGLEALKYIMEHHPLPVIMLSALTTEGAEETLKALELGAVDFIQKPGISDTNNLLIFEQELPEKIKVAVNSVVRSKKIAPPRIKKVAVSPYKNDIAVVAIGCSTGGPAALQQIIPFLPANFPAAVIVVQHIPKGFTKPLADRLDKISDIKVMEAGDGMEINPGCVYIAPAGHVFSVRKKRQRVEVVLDAHETKSRFRPSVDDMMTSLSQIYGKKVLGVILTGMGNDGKEGMIAIKNAAGKTLAEAQSSCVVYGMPKAVIEAGVVDEVADISNVFENILKMVKES
NODE_12_length_93727_cov_11.950722	45116	43077	-	Signal transduction histidine kinase CheA (EC 2.7.3.-)	FIG00000571	isu;Flagellar_motility icw(1);Two-component_regulatory_systems_in_Campylobacter	atgttttccgaagaagaaataggagttttttttgatgagttgcaagaaaaaatagatattattagtgaaggtcttttagagttagagggaaaaggattagatttagagttagtcaatgagatatttcgagccgctcatacaattaagggttcttccgggattatgggatttgaaaaaatggctaaccttacccatgaaatggaaaatgtcttagatcaattacgtaatgaaaaattagaggtaagctcggagttagttacggttttatttgcttgtttagatagtattaagacattacaagatgaaatacaaaatggaaaagaaaaaactaatgtagatgatttaattgggatgttgcatgatttgttagagaactcgggtaatgttcaaagtgaagct…	MFSEEEIGVFFDELQEKIDIISEGLLELEGKGLDLELVNEIFRAAHTIKGSSGIMGFEKMANLTHEMENVLDQLRNEKLEVSSELVTVLFACLDSIKTLQDEIQNGKEKTNVDDLIGMLHDLLENSGNVQSEAKEELGEETVSIGEFTSEEIKYIKENELKGLQPYVVRISLVYDCMMKSIRAFVLFDALAGIGKVFRTIPSRDALDDESMGNEIVAIVLSSHERDNIQDLVNTIPDVVSVKVDDLIFEEPSKKENVENSKEIVEEANNRELEDTVIMEKVEKSVAQTVRVDVRKLDTLMNLVGEMVIDRTRLSQLSNTLENQYGTEGYVGVLGEISTHLARVTTELQEEIMKARMLPIAQVFNKFPRMVRDLAQKFGKDINLNVEGKETELDRTVIEV…
NODE_12_length_93727_cov_11.950722	45627	45118	-	Positive regulator of CheA protein activity (CheW)	FIG00000652	idu(1);Two-component_regulatory_systems_in_Campylobacter	atgtctacagtaagaaaaatggagaatgttgttgaagaattagttgtatttaagcttttagaacagaattttgctattgatatttcttcggtacatgaaattattcgcatggaacatattactcgggtaccccggacacctgattttgttgagggagtgataaatttacgaggaaaaattgttcctgttattgatttgaaaaagcgttttggcttaaaaagtgaggtagaagttactgcagattcacgcattattattgtggaagtagatggaacaactattggtatgattgtggacggtgtgagagaagttatacgtttggcacggtctgaaatagagccaactccgccagtgcttaataatgatattgatgctacatatattcgtggggtagggaaa…	MSTVRKMENVVEELVVFKLLEQNFAIDISSVHEIIRMEHITRVPRTPDFVEGVINLRGKIVPVIDLKKRFGLKSEVEVTADSRIIIVEVDGTTIGMIVDGVREVIRLARSEIEPTPPVLNNDIDATYIRGVGKVNDWLIVLLEIKNVLNDTNKENLNNSMVLSKANGGE
NODE_12_length_93727_cov_11.950722	46182	45916	-	hypothetical protein			gtgaatgtggtgctcaatgattatttaaaactgtcatcaagtattgaaggggttattaaacgagaggataaatttcacacggttcttctttttccttgtgggtctgatgtagtattagaagaggtttgtatcagtaacggaaaatttaaaattaaggaagttcctcccgggtattatcaaattgaggtaattagtgagagggaaaaaattaagatagagatggttaaggttttacaaagccagcatttaattatttatgtaatataa	MNVVLNDYLKLSSSIEGVIKREDKFHTVLLFPCGSDVVLEEVCISNGKFKIKEVPPGYYQIEVISEREKIKIEMVKVLQSQHLIIYVI
NODE_12_length_93727_cov_11.950722	48228	46345	-	Fe-S OXIDOREDUCTASE (1.8.-.-)	FIG00897713	ff	atgttcttacctatgactcgtgaagaaatgaacttaagagagtggcattatttagactttcttattgtgtctggagatgcttatgtagatcatcccagttttggagtagcaattattggtcggttattagagagcatgggctataaagtaggaatcattgctcaacctgattggagaaaattagagacatttacggttttaggtgtaccaagatatgctgtcttagtaacagcaggtaatattgactctatggttaatcattatactgccgcgaaaaagcctaggtcagaagatatatatactcccgggggacaaaaagcgaaacgccctgatcgggcaagtattgtatatgctaatcgatgccgggaagtatttaaagataaacctattattttaggt…	MFLPMTREEMNLREWHYLDFLIVSGDAYVDHPSFGVAIIGRLLESMGYKVGIIAQPDWRKLETFTVLGVPRYAVLVTAGNIDSMVNHYTAAKKPRSEDIYTPGGQKAKRPDRASIVYANRCREVFKDKPIILGGIEASLRRFAHYDYWDDKIRRSVLIDANADLLVYGMAERQIREIAQILSQGGKIEDCYSVQGTAFVVNDLSKVDDYLEVSGYEDVVKDKRTFAQSFIIQNKEQNPFEGQKIVQAHGDIFLVQNKPAKPLSSEELDNVFKLPFTRKCHPSYEKLGGVSALNEVEFSIMSHRGCFGGCSFCALTFHQGRIIQSRSPESIIEEAKILTENPDFKGYIHDVGGPTANFRRPACTRQSSKGACKHRQCLHPEPCPNLIVDHREYIDVLRNL…
NODE_12_length_93727_cov_11.950722	49701	48277	-	Protoporphyrinogen IX oxidase, aerobic, HemY (EC 1.3.3.4)	FIG00068302	icw(2);Heme_and_Siroheme_Biosynthesis	ttgagcggggtgatttcaataaagaaggtagttatcgtaggtgggggaatcgccggcttggcagctgcatacactctacaggaaaaacctgaccaggtgcaatatactttgatagaaaaaaatcaggaacttgggggaaaaattattaccatcaataaagatggttttcttgtagagggtggaccagattgttacctggcagaaaagccttccgttacggaaatggcgcgtaaagttgggttagaagatagtttgttgggaactaatgaggaaaataaagggacgtttgttttatcacaaggaaaacttcataatctgcctgaggggctaatgttgatggtgcccacgaaaattgttccctttgccttaagtcccttaatctcctggtgtggtaaaatc…	MSGVISIKKVVIVGGGIAGLAAAYTLQEKPDQVQYTLIEKNQELGGKIITINKDGFLVEGGPDCYLAEKPSVTEMARKVGLEDSLLGTNEENKGTFVLSQGKLHNLPEGLMLMVPTKIVPFALSPLISWCGKIRMSLDLFLPKKKQFSDETLKSFVVRRLGQEALDKIAEPLIGGIHGGDPVTMSLKASFPRFLDMESKYGSVTRAMLAARKRVSKVKPNPSNKLPKTYFVSLKDGMGELVKAIEQRLSGEIIKGKSVTKVEKSQQGYRVYIEDEKPISADGVIFAIPAHDAAKLIGNLDSVIAQKLIETPMASSATISVGYRRKDIPSVLNSFGFVVPNIEKRKINAVTYSSIKWDYRVPSNEFVLLRTFVGGAKNSHLAHASEVEILQMVKQEFKEI…
NODE_12_length_93727_cov_11.950722	50670	49744	-	Ferrochelatase, protoheme ferro-lyase (EC 4.99.1.1)	FIG00000345	isu;Heme_and_Siroheme_Biosynthesis	atgaatttgacaggagttatattattgaattttggtggacctgataatatggaagctattgaaccttttgtttctaatatcctgggtgggaaaaaagttcctcaccaagttttagaaaagataaaagaacgatataggcttattgggggcagttccccattggtcaacataactcaaaaccaggccataaaattagaagaagaattaaataaaacaggggaaaaatttaaagtttatgttgggatgctccactggcatccgtttatctatgaaactttagaaaagatggtacaggatggtgtgaaaaagatagtggtattaagcctggcgccattttactcccgggtgagtacgggggcatataaaaaagccattgaagaagctctggacaaatatgat…	MNLTGVILLNFGGPDNMEAIEPFVSNILGGKKVPHQVLEKIKERYRLIGGSSPLVNITQNQAIKLEEELNKTGEKFKVYVGMLHWHPFIYETLEKMVQDGVKKIVVLSLAPFYSRVSTGAYKKAIEEALDKYDFNFELLYVNQWHTEPLYIEAMEERIKEDLGKFRDKEEVQIIFSAHSLPIQHILDGDAYQEQFQEAVQAVVKKLGKAEWYLAYQSKGGGQGEWLGPEVEKVMDNLVLKDKKDILLVPIGFVSDHVETLYDIDIDMKNYADFLGINFHRCNALNDSPKFIKVLANITQKSLSSHYLI
NODE_12_length_93727_cov_11.950722	51741	50683	-	Uroporphyrinogen III decarboxylase (EC 4.1.1.37)	FIG00000428	icw(1);Heme_and_Siroheme_Biosynthesis	atgtcaatcttgaagggagaatttatggaaaagaatgatacttttttaaaggcatgtcgtagggagaaggttgagtatacacctgtttggttaatgcggcaagccgggcgttatatgaaagaatatatggagattcggagaaagtatactttcttagaaatgtgtaaaaatcccgaattggcaacagaagtgacactacaaccaattaataagctgggggtagatgccgctattttgtttgcagatatcctcttaccccttgaaggtatgggaattgatttagagtttgccaaaggggaagggccagtaatacataatcccgtacgtactgctaaagatatagaaaatatgcgtgtgatagatgcccaagaagctactccatatgttatggaagcaatt…	MSILKGEFMEKNDTFLKACRREKVEYTPVWLMRQAGRYMKEYMEIRRKYTFLEMCKNPELATEVTLQPINKLGVDAAILFADILLPLEGMGIDLEFAKGEGPVIHNPVRTAKDIENMRVIDAQEATPYVMEAIRMIRKELVGRVPLIGFSGAPFTLASYIIEGGSSKEYINCKRMMWQAPELWDALLDKICEVIIRYLRAQIEAGAQAVQLFDSWVGVLNTEDYRKYVMPYSKRVIDGVKDMGVPIIHFANDAATLLDLVKKAGGDVIGIDWRINIDDAIKRLGDDVAVQGNIDPMMLFASPQVIEEKVKDILERVGNRPGHIFNLGHGINKETPVENVIAFVEAVHKYSRR
NODE_12_length_93727_cov_11.950722	52692	51961	-	Putative phosphohydrolase			gtgaaagtatttggtatatcagatttacatttatcctttcttgaagaggttacgccagggacatggtcggaagtaggagaacataagtccatggagatatttggagaaaagtgggctaagcattatcaaaaaatatacgaaaactggattaatttagtaaatcacgaagatgtagtgttagttccgggggatatatcatgggggttaaaacttgaagatgctctacatgacctgaagtttttaggtgaattacccggtaaaattattctggtacaaggcaatcatgattattggtggcaaagtgtttcacaggtacgaaaagcccttccttctaacgttttagccctacaaaataatagctttactatcggagatactagtatttgtggaactagaggg…	MKVFGISDLHLSFLEEVTPGTWSEVGEHKSMEIFGEKWAKHYQKIYENWINLVNHEDVVLVPGDISWGLKLEDALHDLKFLGELPGKIILVQGNHDYWWQSVSQVRKALPSNVLALQNNSFTIGDTSICGTRGWVCPNANRFTEHDEKIYLREIQRLELSLKNADSKVKRKIVMMHFMPTNEKQEKNEFIKLMHEYNVELCIYGHLHSSAHKQRLADHKWGINFSLVSADYLDFIPKLLWEEK
NODE_12_length_93727_cov_11.950722	54100	52778	-	Ferredoxin-dependent glutamate synthase (EC 1.4.7.1)	FIG01303823	isu;Glutamine,_Glutamate,_Aspartate_and_Asparagine_Biosynthesis isu;Ammonia_assimilation	atgagtagagcgctaattaataaggtaagtgattctgtagttaaaacaattatgaccgatatatatgatgaaaatatgtgggaatttatttctgcttctaatagagtggggcaacaggtgatagttgaaactaatatgagatcacaagagggtaccacaataaacaggccactgggtccgcccaaaaactttccctccttggatgacttaatgtttagctttgcccaattagacccaatgcctacgccattagaaatacctgttgatactactgttttaattggtaaaaaggcaaaaaaaccttttacgattgctctgcccatgatgatagcaggtatggcttatggagaagcattgagcgcaaaagcaaaatgggcgttagctaaaggggctgccaag…	MSRALINKVSDSVVKTIMTDIYDENMWEFISASNRVGQQVIVETNMRSQEGTTINRPLGPPKNFPSLDDLMFSFAQLDPMPTPLEIPVDTTVLIGKKAKKPFTIALPMMIAGMAYGEALSAKAKWALAKGAAKAGTASCNGEGPFLSEERKAANIYIYQYHRGDWNKTPDILQNCHAIEIQFGQGAIGGVGHVMPANKIDRELRQKFKYPKGKDAVAHSRQLEAANIEDVPKLINKLREISGGVPIGAKMAASKKLERDLEVICNAGIDYIALEGAEAATKGSAPILQDDFGVPTVYAVSRAAEWLQKNNYKDKVSLIACGKIRTPGDALKAIALGADACYIGAIALFAMAHDQVLKALPFEPPTQLVWYDGKYEDKLIKEKAAQALEKFLKSCQAELE…
NODE_12_length_93727_cov_11.950722	54355	54552	+	DUF378 domain-containing protein	FIG01316596	ff	atggacaaactagctctcattttagtaattatcggcgctctcaactggggattaattggtttattacagtttgatttagtcgctgccatttttggtggtcagtcagccctcttaagccggattatttatagcttggtaggattagcaggaatctgggcaattaccttattattcaaggaaagaacagcagtaaaataa	MDKLALILVIIGALNWGLIGLLQFDLVAAIFGGQSALLSRIIYSLVGLAGIWAITLLFKERTAVK
NODE_12_length_93727_cov_11.950722	56381	54639	-	Fe-S oxidoreductase	FIG00687982	ff	atgaaaattttacttacttctcttaatgccaaatatattcatacttccttggcattgtattatttgaaggcttattgcactaacttatcatgggaaatggaaattaaagagtatacgattaatggaaaaggatctgatattgtagcggatatttatcgtataaaagctgatatggtaggattttcttgttacatttggaatattgagcagacccttcagatttgtcagaccttaaaaaaagttaatcctagtatacaaataatcttgggaggacctgaggtatcatataatccgcaggaagtgctaaaccagcatgactatattgattatataatttttggtgaaggagaaattacctatcgtgaattattagaatctatagaggcgaaccatcctctt…	MKILLTSLNAKYIHTSLALYYLKAYCTNLSWEMEIKEYTINGKGSDIVADIYRIKADMVGFSCYIWNIEQTLQICQTLKKVNPSIQIILGGPEVSYNPQEVLNQHDYIDYIIFGEGEITYRELLESIEANHPLDDISGLALRKNETVKVNKERSLIEDLDVVHFPYDTDILNTLKDKIVYYESSRGCPFQCQYCLSSTIHGVRFFSLERVKRDLENLVACKVKQIKFIDRTFNCDKIRTREIIEWILQLSTEGTNFHFEVAADILDDDIINLLSYAPDGLFQLEIGVQSTNKETLSIIKRKMDFTKVESVVKRLREPNNVHLHLDLIAGLPREDFLSFNNSFDHVYNLKPHQLQLGFLKLLKGSKLREKAGEYGLVYQDNPPYEILKNAELSYDDLLVL…
NODE_12_length_93727_cov_11.950722	57430	56570	-	hypothetical protein			atgaatattcttttagatggagtaatagaagagaagcgtgaagaggtcaaagatctaattgaaaatatttttagtagagtatttaatgatgaagatattttttttcttgaggagataaatattccaaatgatttttcagaaacaattaataaaacgttaaaaaaatacttaattaatagagtttatgaatctaaaggatatatggttgtaggaaaaacaatatcacaacatggtaagagttcaattttattgaacaataatttatataaaaatgggataatatcttctcaagaggatgaagttaaattttttatgcaaaatcttactatatttcatgaattaatgcatgcaaaaatagattcggaaatttacagaaaatttggtcattttgaagaatat…	MNILLDGVIEEKREEVKDLIENIFSRVFNDEDIFFLEEINIPNDFSETINKTLKKYLINRVYESKGYMVVGKTISQHGKSSILLNNNLYKNGIISSQEDEVKFFMQNLTIFHELMHAKIDSEIYRKFGHFEEYNDNFVKAFNLWDEYNAVKNTTEVCYHESQITYAEYLVKLVTNEYYNVKDVLKEVDKYEDVYTIIWGYLDKVTACLVTVFGIYDGLINRGEDYESYFNNEIERFKSIMNTTFLKDIYDKIWVALKSINGIPDEDDIFRLEECLFEIVFKFLSQN
NODE_12_length_93727_cov_11.950722	59255	57705	-	GMP synthase [glutamine-hydrolyzing] (EC 6.3.5.2)	FIG00506451	idu(1);Purine_conversions idu(1);Staphylococcal_pathogenicity_islands_SaPI	gtgtcaatgaatgaaaatcaagaacatgaattggtattggtcttagactttggtggacagtataatcagttgattgctagacgtattagggaatgtaatgtatattgcgaaatggtgccatatactacttctatagaagtaattaaagacaaaaagcctaaaggaatagttttttccggtggaccgtctagtgtttatgctgaaggtgctcctaaaattaatcaagatatatataatttaggtattcctattctggggatttgttatggtatgcaattaatgtcccatgatttaggggggggagttgaagctcctattgcaaaagaatatggtaaaaccccattaaaagttgtaaaagatagtttgttatttaaaggctttcccagcgaaatacaatct…	MSMNENQEHELVLVLDFGGQYNQLIARRIRECNVYCEMVPYTTSIEVIKDKKPKGIVFSGGPSSVYAEGAPKINQDIYNLGIPILGICYGMQLMSHDLGGGVEAPIAKEYGKTPLKVVKDSLLFKGFPSEIQSWMSHGDYVAAPPSGFTVTASTNHTPVAAIEDKEKGLFGVQFHPEVRHTPQGMDMLKHFLYDVCKCSGEWTMSSFVDEHVAQIRELVGDRKVLCGLSGGVDSAVAAVLVHKAIGDQLTCVFVDHGLMRKNEMEKVKEAFTGKFNMNVIYVDVAERFLGKLAGVTDPEGKRKIIGEEFIRVFEVESAKIGEIDFLVQGTLYSDVIESGTETAAVIKSHHNVGGLPEDMKFKLIEPLNTLFKDEVRALGLEMGMPEEIIWRQPFPGPGL…
NODE_12_length_93727_cov_11.950722	59817	59284	-	Hypoxanthine-guanine phosphoribosyltransferase (EC 2.4.2.8)	FIG00000355	icw(1);Purine_conversions isu;Cell_division-ribosomal_stress_proteins_cluster isu;Folate_biosynthesis_cluster	ttgtataataaagtggagaagatattgataagcgaggagaaaataaaaaataaagtgcaagaattaggcgaattaataacccgggattaccagggtaaaaatatatttgtggttggtattctaaaaggatctattcaatttatgagtgatcttattagaaagattgaattacctttagaaattgattttatggcagtgtcaagttatggtaaatctactgagtcatctggtactgtgcgtattattaaggatttagatgtgagtattgaggaaagagatgtattaatagttgaggatattatcgacacaggtcttactcttgattacttagtagagaacttacaatcaagaaagccggctagtttaaaaatatgtacatttttaaataaaccggctaga…	MYNKVEKILISEEKIKNKVQELGELITRDYQGKNIFVVGILKGSIQFMSDLIRKIELPLEIDFMAVSSYGKSTESSGTVRIIKDLDVSIEERDVLIVEDIIDTGLTLDYLVENLQSRKPASLKICTFLNKPARRKLNSKVDYCGFDIPDEFVVGYGLDYAEKYRNLPYVAVYNPEAE
NODE_12_length_93727_cov_11.950722	60051	60758	+	hypothetical protein			ttggcagatcaaaatataaaaagaaaaaaaactataattatacgcaatattgccatattatcgttattattatgtgtatcttttttaggttttaatttttatcaggaaaataccaaagttattcctgaagaattattggcccaagcgcttaacaatactttagaagccaaatcatatcgttaccaaactaaatctacctttgtactaaatggagatgaaaaaatctttagtgaccttaccggagaaaaatcagatgaaactacttttcatgtaaaaggaactatgttaaaaacccccatagatttatatcagattaaagataccacttataggttagattctctcactaacaaatggataataacagaaaataattctttactcaaagaatcattatta…	MADQNIKRKKTIIIRNIAILSLLLCVSFLGFNFYQENTKVIPEELLAQALNNTLEAKSYRYQTKSTFVLNGDEKIFSDLTGEKSDETTFHVKGTMLKTPIDLYQIKDTTYRLDSLTNKWIITENNSLLKESLLMAELNPLSNFYFKDIISASYLGKEKINRRATYKLECIPVIESRWLDNYFKDLKYTLWIDKKDKLLKKAMVTANSKENQSGTIAIEIEIYDYHEKIDIKPPII
NODE_12_length_93727_cov_11.950722	62477	60825	-	Heat shock protein 60 family chaperone GroEL	FIG00000056	icw(1);Staphylococcal_pathogenicity_islands_SaPI icw(1);GroEL_GroES	atggcaaaacaaattgtttttcgtgaagatgctcgtcatgccttggaaagaggggttaacgcattagctaatgctgttaaagtaactctaggacccaaaggtcgtaacgttgttttagaaaagaagtttggctctcctttaattactaacgatggtgtaactattgctagagaaattgagttggaagatccactagaaaatatgggtgcacaattagttaaagaagtagctactaaaactaatgatgtagccggtgatggtaccactactgctactttacttgctcaagctatcattcgtgaaggtttgaaaaatgttgcagctggtgctaatcctatgggtgtaaagaaaggtattgaaaaagctgtagaggctgcagttgctgaattaaagaaagat…	MAKQIVFREDARHALERGVNALANAVKVTLGPKGRNVVLEKKFGSPLITNDGVTIAREIELEDPLENMGAQLVKEVATKTNDVAGDGTTTATLLAQAIIREGLKNVAAGANPMGVKKGIEKAVEAAVAELKKDSKIVDSKEAIAQVASISANDKVIGNLIADAMEKVGNDGVISIEESQSFETTVEVVEGMQFDRGYVSPYMITDADKMEAILDDPYILITDKKIGSISEVLPVLEKVVQAGKALLILAEDVEGEALATLVVNKLRGTFTCVAVKSPGFGDRRKALLQDIAILTGGTVISEEVGYKLDNATMEMLGRARQVKVGKENTIVIDGAGDSAEIEARVGQIRRQYEESTSEFDKEKLQERIAKLAGGVAVIKVGAATETELKEKKLRIEDALA…
NODE_12_length_93727_cov_11.950722	62798	62508	-	Heat shock protein 60 family co-chaperone GroES	FIG00009229	isu;GroEL_GroES	atgaatattaaaccattaggtgatcgtgtagttatcaaagcgttggctgctgaagaaacaaccaagagtggtatcgtattaccggatacagctaaggagaagcctcaagagggtgaagttgtagcagttggtgctggaagggctcttgaaaatggtgaaagagctcaaatggaagttaaagttggggataaagtagtttactctaagtattctggaaccgaaattaaattagatggggaagaatatttaattcttaatgcagatcgtgatattttagctattattggttaa	MNIKPLGDRVVIKALAAEETTKSGIVLPDTAKEKPQEGEVVAVGAGRALENGERAQMEVKVGDKVVYSKYSGTEIKLDGEEYLILNADRDILAIIG
NODE_12_length_93727_cov_11.950722	64036	63074	-	Molybdenum cofactor biosynthesis protein MoaA	FIG00002018	isu;ar-104-EC_Molybdenum_cofactor_biosynthesis_moaABCDE icw(2);Molybdenum_cofactor_biosynthesis	atgcttcaagacaactatgggcgtaaaatagattatgtacgattatcagttacagataaatgtaatttgcgatgccggtattgtatgccagaaaaaggagtgcctttaaaaaaccacgatcagattctaagatgggaagaaatgaaccgtatgataaaaatcttcacgcggtatggcattaataagatacgtattactggtggggaacctttgattagaaagggacttttgcattttgttgaatcattaagggagtttaacttaaaagatatcagcatcaccaccaatggtatgttgttaaaaaaaatggctcaggatttaaaagaagtggggatatctagagttaacgttagtttggattctttaaaacgagaaaagtatgcttggattaccagaggc…	MLQDNYGRKIDYVRLSVTDKCNLRCRYCMPEKGVPLKNHDQILRWEEMNRMIKIFTRYGINKIRITGGEPLIRKGLLHFVESLREFNLKDISITTNGMLLKKMAQDLKEVGISRVNVSLDSLKREKYAWITRGGELNTVLEGIHTALEVGLEPVKINAVVVRGFNDDEVLDLAKLSLELPIHVRFIELMPVGYGNIWGKDSFVSTDETRERISTLGELQETGIKGNGPAKMYALKDGKGTIGFISAISEHFCATCNRIRFTADGRIYPCLHSMNFEDCLELLRNGMPDELLEETVQRVINLKPAQHNLGIQRRMMNTIGG
NODE_12_length_93727_cov_11.950722	65955	64039	-	Molybdopterin biosynthesis protein MoeA / Periplasmic molybdate-binding domain	FIG00042691	icw(1);Molybdenum_cofactor_biosynthesis icw(2);Molybdenum_cofactor_biosynthesis	gtggctaagcggagagtttatttagataatttgcctttggaagaggcgcaaaagaaatatgaggtagtgcttaaacaaagaaatattggatcgaaaactgaaacaattcctgtgcaagatgcagcagggagagttactgtcagggctgtgtatgcggtaatttcctctcctcattatcatgcatcggccatggacggtgttgctgtaagggctaatgaaacttatggtgcaacggaaactaagcccgtgcatcttaaaatagataaacaagctatagaggtagacacaggagatcctttacctgaaggttgtaatgcggtaattatggtagagcatcttcattatataaatgaagaaattgtcgaaattattcagcctgtagcaccatggcagcatatt…	MAKRRVYLDNLPLEEAQKKYEVVLKQRNIGSKTETIPVQDAAGRVTVRAVYAVISSPHYHASAMDGVAVRANETYGATETKPVHLKIDKQAIEVDTGDPLPEGCNAVIMVEHLHYINEEIVEIIQPVAPWQHIRTLGEDMVAGEMIVAASHKLSAVDIGALLAGGVLEVEVFSRINLAIMPTGTELVSPGSTLKSGDIIEYNGSMLASAAREWEAIPYILEPTVDDYELLKNKIKDAVKNYDLVVINAGSSAGREDFTADIIRELGEVIVHGVAIKPGKPVILGVIENTPVVGIPGYPVSAYLTFELFVKPLVYRLQGLGTPAVSKVTAYTAKKIVSSLGQEEFMRVKLGKIADKIIATPISRGAGIITSMVKADGILRVPRLSEGYHPGQEVDVEILR…
NODE_12_length_93727_cov_11.950722	67281	66070	-	Molybdopterin biosynthesis protein MoeA	FIG00018218	icw(1);Molybdenum_cofactor_biosynthesis	atgaaggacttgtttcaggtagtcactttagaagaagcgcgtaggttaattgttgaaaattttaaagcagatattgattttgaagaaagggaaataaccagggcattggggcagaatattgcagataacgttttggtggcccagcctgtaccgggatttgaccgttctattgtggatggttatgcagtacgggctgcggatacttttggagcatcagaatctttgcctattttgcttaatcaagtgggaacgattgatatggggtgtaattcagaggtgcatttaaagagaaatgaggctgtagccatagctacaggtggtatgcttcctcatggcgctgatgctgtcgtgatgatagaatatacggaaaaattagatgataacaccatcgaagtggct…	MKDLFQVVTLEEARRLIVENFKADIDFEEREITRALGQNIADNVLVAQPVPGFDRSIVDGYAVRAADTFGASESLPILLNQVGTIDMGCNSEVHLKRNEAVAIATGGMLPHGADAVVMIEYTEKLDDNTIEVAKPVAPGDNVLLQGEDINKGEVIISRGKKIGPYEMGLLAAVGYDIVYVEKPLKVGIISTGEELVAPKETPGAGQVRDINSYVLAGLVEQSGGKPELYGIVKDNKEQLEAVLSKAIEENDLVVISGGSSVGVRDLTLDVLSKGLLFHGVAIRPGKPTLAAVINEKLVVGLPGHPASAAISFYLLVKPLIESGSYENNERTLWATINRNISSGPGREDYVRVKLSSVEQENIATPILGKSGLIRTMAKADGLVKIPLYKEGIAAGERVE…
NODE_12_length_93727_cov_11.950722	67460	67281	-	hypothetical protein			atgcaaaaaattcctcaggaagtatttgaagcggtgaaaaaagcagcagtcgatggtaaattaacctgtgctcaagctactgtgttagggaaagaattacaagttcctttgttaatgattggtgcagctgcggatgaagtagggataaaaattaaaacttgtcaattagggtacttttaa	MQKIPQEVFEAVKKAAVDGKLTCAQATVLGKELQVPLLMIGAAADEVGIKIKTCQLGYF
NODE_12_length_93727_cov_11.950722	68968	67685	-	Sporulation kinase			atgatgataattttcggcatagtagtagggagtgcaggggtagttatattaagaaagacgattattaagcatgaaatatatcttctggatactctcaaagcaatgaaagaaaacccggataatagtgtggattcatctggggaaatacttaattggataaaatctttaaattgggaattggtcgaaacaaaaagctattatcataatattttagcatctttaaatgatgcgatatttatttgtgataaaacaggcacaataaaatacctaaatgtaaaagcagaaaatttactggggataaatcaaaagggcgttttaggtaaacactatgagcaagttattagtaaaaattttatggtaaatcaaaaatattttaatttaagtaaaataggagatact…	MMIIFGIVVGSAGVVILRKTIIKHEIYLLDTLKAMKENPDNSVDSSGEILNWIKSLNWELVETKSYYHNILASLNDAIFICDKTGTIKYLNVKAENLLGINQKGVLGKHYEQVISKNFMVNQKYFNLSKIGDTLNIGITYEDIELDGTLLGNRHVVSLATSILQDAFEQIAGVLLVIKEHTEKKFLEEQVQKSESILLAEQMAAGVVHELRNPLQCIKGFSQLLGEKKYHYEQILTYSEIINTEIDRINVIIKEFLYLSKPPEASLRRVNLNRMIREVVLLMRSEATLKNSLIEDDYGTNIPYIMVDEFQIKQALFNLCYHGLASMPNGGVLKIKSWCDYHLNEVRVQIRDMGVGMDDKTLSWINNPLFSFNLQGAGLSFSLSCRIIKNHGGRIEVDSV…
NODE_12_length_93727_cov_11.950722	69383	69201	-	hypothetical protein			gtgctggtgatacaagggtcgaaacggagctttaattcctgtattacaggggcacaggatatttatggatatttacctcaggaggtaatgtttgaaattgctagtgtagcacctagttacgggggaatatctcatgctctgttagaagatagcataataaggattaaacgagtttcagtttga	MLVIQGSKRSFNSCITGAQDIYGYLPQEVMFEIASVAPSYGGISHALLEDSIIRIKRVSV
NODE_12_length_93727_cov_11.950722	69988	69422	-	5-formyltetrahydrofolate cyclo-ligase (EC 6.3.3.2)	FIG00000252	isu;One-carbon_metabolism_by_tetrahydropterines isu;Folate_Biosynthesis isu;5-FCL-like_protein	atgaaaaaacaattacgggggcaagtaatcaaagctagaatggctctagatgataacactctaaaggataaaagcaaagtcatttgcgataagttttggaattttgagggatttcaaaaagcacaaaatattatggcttatttaccctttagaaatgaagtagatgtaagctttttatttgataagctttggagtgcgggaaaaaatgtcatcattcctgtatgtgatcctaaagaaatagcaattataccatctttattattgaatatggaaagtgatttgcaatctggaacgtgggggatattagaacccaaaccagaagcttttcgaccgatagatcatcaggatatcgattttgtaattgtgcccggagtagcttttgataataaatgtaaccgt…	MKKQLRGQVIKARMALDDNTLKDKSKVICDKFWNFEGFQKAQNIMAYLPFRNEVDVSFLFDKLWSAGKNVIIPVCDPKEIAIIPSLLLNMESDLQSGTWGILEPKPEAFRPIDHQDIDFVIVPGVAFDNKCNRLGYGGGYYDRFIPRLKIETPKVAVAFQLQILPILIPGEYDIPMDFVITEEKEYQR
NODE_12_length_93727_cov_11.950722	70476	70237	-	hypothetical protein			atggaaatagtagaaaaggccttatcatctataggatatgattttaaccaaagtgccttatcaagagaaggggaagacatttatcgtttaaaatgggaaattaaaaaaaacttagggttttctccggaaaaattacaggttcctgctaggttttttgataccaaaactccctggggaaaattagataaaggtttattaaataacatgcataatgaatatttatcatttataaaaggataa	MEIVEKALSSIGYDFNQSALSREGEDIYRLKWEIKKNLGFSPEKLQVPARFFDTKTPWGKLDKGLLNNMHNEYLSFIKG
NODE_12_length_93727_cov_11.950722	71372	70518	-	Tungsten-containing aldehyde:ferredoxin oxidoreductase (EC 1.2.7.5)	FIG00474174	idu(2);Tungstate_strays	atggggaatctaggtttatctacaataactattataggaaaagctgtacatccgattattttagaaataaatgaagatgaggtatcgataaaaaatgctacacccttttggggacaatacccggttaattttattaataaatcatcccgggtcacaatgacgagtgtaatggttattggccctgttggggaaaacttcgttacatacgggaatgttaccgtagataattatcgccactttggcagaatgggactaggagccgtattaggaagtaaaaacattaaagcaattattttaaaaacaaaaggaagggtaaatcgtaatatttctcaggactatttaaaactctatgagagtatttacctcaaggtaattgaaaaaggtggtcctatggaaaaa…	MGNLGLSTITIIGKAVHPIILEINEDEVSIKNATPFWGQYPVNFINKSSRVTMTSVMVIGPVGENFVTYGNVTVDNYRHFGRMGLGAVLGSKNIKAIILKTKGRVNRNISQDYLKLYESIYLKVIEKGGPMEKYRNMGTVANLLPLNEMGGLPCYNLQSNNYEYAPRLSGEAFASGVLVRKLSCGGCPVGCIHLGLYRGGTISNHDYFGELIPYDHEPVYAVGTLLGMSTTQQVLALIRKIEQMGLDVITTGVVLAWATEAFEKGFISIEMLQTTLHFGEVEGY
NODE_12_length_93727_cov_11.950722	71733	71599	-	hypothetical protein			ttgaaacggttggcaattaatgaagcagggaaatgcattgggtgttattcttgtatgctggcgtgtgcccgttatgtatttaatgataccaatcctttgaatagtgcattgtgcgtatcatttaatggaacttag	MKRLAINEAGKCIGCYSCMLACARYVFNDTNPLNSALCVSFNGT
NODE_12_length_93727_cov_11.950722	72757	71879	-	Formate efflux transporter (TC 2.A.44 family)	FIG00010675	ff	atgaatatgggatttgatgcttacgcaccaaaagaaattgcggagaaagttgataatgtgggagctgataaatgtaacggtaatttttggactttattcatgttggccattttggcaggagcatttatcgcgtttggagcagaattttctacgattgtgattcatgatgcaaacacttctgtgggttatactaaatggataggtgggataacttttactcttgggttgttactagtagtttgtgcaggggcagagttatttaccgggaataccttagctgttatggcttttgtaagtaagaagataacaggaaaagctttattacgtaattggattatcgtctatgtaggaaacttaataggtagtttaataattgtgggaatcatgtttttaacagaa…	MNMGFDAYAPKEIAEKVDNVGADKCNGNFWTLFMLAILAGAFIAFGAEFSTIVIHDANTSVGYTKWIGGITFTLGLLLVVCAGAELFTGNTLAVMAFVSKKITGKALLRNWIIVYVGNLIGSLIIVGIMFLTEQYTINNSLVGAKALSIAAGKANLSWTVAFARGILCNTLVCLAVWLSFGGRNVIDKFAAILLPVSAFVASGFEHSVANMYFIPIGLLLKNVPGVASVANIPAEKLANLTVSGAIYNNLIPVTLGNIVGGGIFVGLVYWFIYLRNTRFSGDTKTPDCAKTA
NODE_12_length_93727_cov_11.950722	74303	73092	-	FIG00846124: hypothetical protein	FIG00846123	ff	atgcccccgcgttctatggaggatatagaacgcactatgaattttttgaatgaaaacaagcctattataatcggagagtctgcaacgaaggtgatagaaggggagcctttaagccatccccaatttgatcagatattattatcattgcgagaaaaatttccgcacacttcggtgatcattactactaatgggcgaacattaaatcaaaaaagagcagagttatttcaaaaattaaaaggaattgagattaatctctcgttaaatagtgcgtctgaaaagggaagagagactttaatgcatgataataattgcaaacaaagtattgctgcccctaaaatattaaaagaatatggaatagattttcatggtagcattgtggccatgcctcatttagtaggt…	MPPRSMEDIERTMNFLNENKPIIIGESATKVIEGEPLSHPQFDQILLSLREKFPHTSVIITTNGRTLNQKRAELFQKLKGIEINLSLNSASEKGRETLMHDNNCKQSIAAPKILKEYGIDFHGSIVAMPHLVGWEDIAETIRYLDNNGARTIRVFMPGYANFTYENLKFDAEKMHHELANFINNLANKVATPVLLEPPLILSLHANLAGVIEGSKAASAGLQHGDQVIEVNGKKPRSRVEAWHFSQQTGNIKVLVQRDNEKRTVSWINEKGIKSGVVVDYDIDLERLEEIKGVVQKHKALSTLLLCSTLAFERIEETANLLGLKDSGVRIESVKSIFFGGSIGAAGLLTLDDIIETYENYIVENPLPELILLPREAFDHRGKDLTGRSYWELEEHTGLK…
NODE_12_length_93727_cov_11.950722	74776	74558	-	hypothetical protein			atggctctacataaaaagtataaagataaagtagcatttatagtagtagatgttcaggatcaaagtaagccttcagttacacaactggtaaatatgtttaaaataagttatattccttcactgttttttatcgatagtgagggaaatattgttgagaaccatgtaggcattatggatgctaatgagatggaaaataaaataaagaatttgatcaaatag	MALHKKYKDKVAFIVVDVQDQSKPSVTQLVNMFKISYIPSLFFIDSEGNIVENHVGIMDANEMENKIKNLIK
NODE_12_length_93727_cov_11.950722	75013	74807	-	hypothetical protein			atgcccaggaaaataaagtgggttattattggggctgtgcttatggtggctgctattataatgattaagccttttgcagataacaggttatcacaggatgcagatgagattccgctgcataaaagaatagatgattacagtgtagtataccaggaagcaagagaaaaaaatatgcccatatttttagaattttatggtgaatattga	MPRKIKWVIIGAVLMVAAIIMIKPFADNRLSQDADEIPLHKRIDDYSVVYQEAREKNMPIFLEFYGEY
NODE_12_length_93727_cov_11.950722	76344	75331	-	TsaD/Kae1/Qri7 protein, required for threonylcarbamoyladenosine t(6)A37 formation in tRNA	FIG00134348	icw(1);Bacterial_RNA-metabolizing_Zn-dependent_hydrolases icw(2);Conserved_gene_cluster_associated_with_Met-tRNA_formyltransferase idu(1);YgjD_and_YeaZ idu(1);Macromolecular_synthesis_operon	atgacggtaaatatccttgccattgaaactagttgtgatgaaacttccgcagctgtaattactaatggcaatacgataaaatcaaatataataaattctcagatagatattcataaaaagtttggtggcgtagttccggaaattgcttccaggaaacatttggaagttatttctttggtagtagaacaagcgattgaagaagctggagtagctattagtgacattgacgcagtagctgtgacttatgggccagggttagtaggtgcattgctggttgggctatcctatgcaaaggcatgggcatatgctaataaaaagccccttataggtatgcatcacttggaaggccatatctatgctagtttcttggaatatccagatatcgaacttccggtagtg…	MTVNILAIETSCDETSAAVITNGNTIKSNIINSQIDIHKKFGGVVPEIASRKHLEVISLVVEQAIEEAGVAISDIDAVAVTYGPGLVGALLVGLSYAKAWAYANKKPLIGMHHLEGHIYASFLEYPDIELPVVALVVSGGHTSLVYLPEPGKYELLGQTRDDAAGEAFDKVARSLGLGYPGGPQIQKAAQSGDRNALTFPRAWLEENSLDFSFSGLKSSVLNYLNRCEMKGEPYNVADVATGLQEAIVDVLTQKAMMAARLKGVSTILLAGGVAANSRLREVIKELASKENINVIWPSPILCTDNAAMIGCAAFNKYLRGNFADLTLNAVPNLSLFK
NODE_12_length_93727_cov_11.950722	76570	76421	-	hypothetical protein			atggcaggacatgagtcgcaggtagatttaatgcaaaagtatcctctgccgcagacaccggctgatgtgaaaaaatatttggctttgggatatggtatatttggaataattgttgtagcggtaacttatttcactatgtattttatgtaa	MAGHESQVDLMQKYPLPQTPADVKKYLALGYGIFGIIVVAVTYFTMYFM
NODE_12_length_93727_cov_11.950722	77081	76620	-	Ribosomal-protein-S18p-alanine acetyltransferase (EC 2.3.1.-)	FIG00122145	icw(2);Bacterial_RNA-metabolizing_Zn-dependent_hydrolases isu;Conserved_gene_cluster_associated_with_Met-tRNA_formyltransferase icw(1);Ribosome_biogenesis_bacterial	atgagtgtaaaattacaagtagttcctttgaaggttgaacatttggatcaagttcttgatattgaaagagcatcttttcccactccctggagcagacaatctttcctcggagaattattacataataatttggcatattactttggctgtattagtgatgaaaaattgattggttatgcgggcatgtggattattattgatgaggctcatattactaatgtagctgtgcacccagattttcggaggcgaaaaattggaaaaattcttttattgcatttaatggctcaagccttagaaagaggagttcataaaatgactcttgaggtaaggccatctaatgtatatgcccaaaatttgtatacctgtttgggatttgaaggggtagggcggcgtaaaggg…	MSVKLQVVPLKVEHLDQVLDIERASFPTPWSRQSFLGELLHNNLAYYFGCISDEKLIGYAGMWIIIDEAHITNVAVHPDFRRRKIGKILLLHLMAQALERGVHKMTLEVRPSNVYAQNLYTCLGFEGVGRRKGYYSDNNEDAIIMWKDLILEN
NODE_12_length_93727_cov_11.950722	77791	77078	-	TsaB protein, required for threonylcarbamoyladenosine (t(6)A) formation in tRNA	FIG00000247	isu;Bacterial_RNA-metabolizing_Zn-dependent_hydrolases icw(1);Conserved_gene_cluster_associated_with_Met-tRNA_formyltransferase icw(1);YgjD_and_YeaZ isu;Ribosome_biogenesis_bacterial isu;YjeE	atgaaaatcttagctattgatactgctactaaggtagtgggagcagcggtagttaatgagcagggaatattagctgaaagttggctaaatactggaaaaactcattctcaatgcttgttgccattgattgatgatatgttgaaaaatggaggaattgctctaaaagaaattgatgggtttgctgtaactgtggggccaggttctttcactgggttgcgcattggactttccactattaaagcatttgctcaagcattaaataaacaaatagtagaggtagtgagtttagatgctcttgctcgtaatatgtttggatttgcaggaataatttgtcctatcttggatgcaaggaaaaatgaagtatataatgcaatatatcagggagaaattaacgggata…	MKILAIDTATKVVGAAVVNEQGILAESWLNTGKTHSQCLLPLIDDMLKNGGIALKEIDGFAVTVGPGSFTGLRIGLSTIKAFAQALNKQIVEVVSLDALARNMFGFAGIICPILDARKNEVYNAIYQGEINGIHRISPYRAIDPCQLIEELKEKEEGIIFLGDAVPIYKSLILEKLGDKVFFAPSTKNLLRASEVAGIGLEKFNNGDIVDLYTVKPFYLRASEAEIRWEQLHGRCCS
NODE_12_length_93727_cov_11.950722	78257	77772	-	TsaE protein, required for threonylcarbamoyladenosine t(6)A37 formation in tRNA	FIG00000228	icw(1);YjeE	atgtttaagatcaaaactaattcgcctgaggaaacttttaatttggcggagatttttgctcattacttaaaacctgggactttgattactttggccggggatttaggtgcgggaaaaacattatttgctaaaggagtggctaagggtttaggggttacggagcatgtaactagtcctacatttactatcatcaatgaatatcaggggcggacacctttataccatatggatgtttaccggttagaagatgaagatgaaatatatgaaatgggttttgaagagtattttgaaagtcagggtgttatattaatagaatgggcagaacgtattaaacctgttataccagatcattttatagaagtgattattgagaaaaaatgggatgataatggtagtgaa…	MFKIKTNSPEETFNLAEIFAHYLKPGTLITLAGDLGAGKTLFAKGVAKGLGVTEHVTSPTFTIINEYQGRTPLYHMDVYRLEDEDEIYEMGFEEYFESQGVILIEWAERIKPVIPDHFIEVIIEKKWDDNGSEYRIISFKAVGEEYESLIGEFGKYENLSY
NODE_12_length_93727_cov_11.950722	79671	78529	-	amidohydrolase	FIG01338948	ff	gtgttagctattaccaacggaaaaatcttgacaatggaaggtaagaattttgaaaagggtacactgttaatagaccaaggaaagattttggccattggtgaaaatattttggttcctaaaggggctgaagtgatcaatgcttgtggaaaatttgttatgcctggtttaatagatgctcattgtcatttaggaattttggaggagatataccaaaccgaaggtgatgaccttaatgaaacgactaatccaattacacctcacctaagagctatagatggtattaatcctgaggatcaaggatttattgatgctattttgggtggagtaacgtcggtggggattgccccaggtagtgcgaatgtaatcggggggcaagtggttgccgtgaaaacctacggg…	MLAITNGKILTMEGKNFEKGTLLIDQGKILAIGENILVPKGAEVINACGKFVMPGLIDAHCHLGILEEIYQTEGDDLNETTNPITPHLRAIDGINPEDQGFIDAILGGVTSVGIAPGSANVIGGQVVAVKTYGKIVDNMVLKQVAGLKIAFGENPKRVYGKQKKMPATRMATAGMLRETFVKAQNYASTPKEKDITLEPIVKVLKREMPLHAHAHRVDDIMTAVRIAKEFDMSLVILHGTDSHKIAKELAENNIPVVSGPHLVNRAKVEMKDKTWKTPCMLAQAGVKVALMTDHSVIPIQYLSLCAALAHRAGMPEEEALKAITINPAEILGISDRVGSLAEGKDADIIICNGNILTLEASIETVIINGKVVFKDLGEPA
NODE_12_length_93727_cov_11.950722	80527	79790	-	Para-aminobenzoate synthase, amidotransferase component (EC 2.6.1.85)	FIG00673062	idu(2);Chorismate:_Intermediate_for_synthesis_of_Tryptophan,_PAPA_antibiotics,_PABA,_3-hydroxyanthranilate_and_more. idu(2);Folate_Biosynthesis idu(2);Tryptophan_synthesis	gtgagtaataaaaagttttttggaggaacagttatggcaaatcctttaattggcattacttgtggagaagattatgcttcagacaattactttttacgatggtattatgttaaggcggtggaagcaactggtggagttcccttattgattccaccggtatcacaagatttggctcgaaaaaaatatgtctctattattgatgggttaattttatctgggggagtagatgtggatcctatattttttggtgaagagcctattaagggaatgggggaaataaccccgagtagagataagtttgagattgagatgattaaggatttttattatgagaaaaaacctgttttagctatttgtcgtggcgttcaggtgttaaatattgctttaggggggaataat…	MSNKKFFGGTVMANPLIGITCGEDYASDNYFLRWYYVKAVEATGGVPLLIPPVSQDLARKKYVSIIDGLILSGGVDVDPIFFGEEPIKGMGEITPSRDKFEIEMIKDFYYEKKPVLAICRGVQVLNIALGGNNYQDINSQADNCLKHSQEAPKWYATHGISLVAGTKLSKILQKQEWRVNTFHHQAVRQPAPGFVVSARAKDGIIEAIESRTHKFAIGVQWHPECTWQKDAGSFLLFKSLIAACE
NODE_12_length_93727_cov_11.950722	81129	80779	-	Programmed cell death toxin YdcE	FIG00009628	isu;MazEF_toxin-antitoxing_(programmed_cell_death)_system isu;Phd-Doc,_YdcE-YdcD_toxin-antitoxin_(programmed_cell_death)_systems	atgattgtaagacgtggggacgtattttacgctgaacttaatcctgtgcaaggttcagaacaaggtggtacccggccggttttaatcgtgcaaaatgatattggtaatcaatatagccctacaactatcgtagtagctatcacttctcaaatcaataaagcaaaattgccgactcatattgagataagcggtggaaaaagtggactggataaggattctgttattttaacagaacaagtacgtaccatagataagaatcgtctgaaacaaaaagtgggaatcataagtgaagaattattgcataaagttgatcgtgctctggaaataagtctaggtctagtggaagtataa	MIVRRGDVFYAELNPVQGSEQGGTRPVLIVQNDIGNQYSPTTIVVAITSQINKAKLPTHIEISGGKSGLDKDSVILTEQVRTIDKNRLKQKVGIISEELLHKVDRALEISLGLVEV
NODE_12_length_93727_cov_11.950722	81383	81129	-	Programmed cell death antitoxin YdcD	FIG00008524	icw(1);MazEF_toxin-antitoxing_(programmed_cell_death)_system icw(1);Phd-Doc,_YdcE-YdcD_toxin-antitoxin_(programmed_cell_death)_systems	atgattagtgttcctgaaaatttacttcgggagcttgatggtttagttgatatagaaaacaagaatagaagtgaatttattcgcgaagccatgaaattttatattgcagagcgaaagcgtagggttttgcgggaggaaatgaaaaaaggatatcaggaaatggctgggatgaatttaataattgccagggaatgttttggggcggaaaatgaagcttgcgctagctgtaatgaaaagttggtggagtgtaagtaa	MISVPENLLRELDGLVDIENKNRSEFIREAMKFYIAERKRRVLREEMKKGYQEMAGMNLIIARECFGAENEACASCNEKLVECK
NODE_12_length_93727_cov_11.950722	82698	81553	-	Alanine racemase (EC 5.1.1.1)	FIG00001642	idu(1);Pyruvate_Alanine_Serine_Interconversions idu(1);Alanine_biosynthesis	atgcaaaaatcaagcttccaacatccagtatggcttgaagtagatttgagtgctgtggcacataatatgaaagaaatacgccgtatcgtgaaacctgaggcaaaaattttagcaatagtcaaagctaatgcttatggacatggggcagaaaaatttgcccgcgaggtacttaaacacggggcaaataaattgggagtggctactcttggagaagcggtggaattaagaaaatcaggaattaaagaagcacccatagttgttcttgggtatattccatttgatacagttgaaacggcaatttcttatgatattacccaaactgtatatacgctagaaagagcagtggcaatttctaaagtagcggttaaaatgggtaagaaagcggtaattcatttaaaa…	MQKSSFQHPVWLEVDLSAVAHNMKEIRRIVKPEAKILAIVKANAYGHGAEKFAREVLKHGANKLGVATLGEAVELRKSGIKEAPIVVLGYIPFDTVETAISYDITQTVYTLERAVAISKVAVKMGKKAVIHLKIDTGMGRIGFLPGAEALRDIKKIMDLPGLFVEGIYTHFAVADHGDKSFTLHQLEKFNELTTELSRAGINFPIKHAANSAAVIDIPESHFDMVRPGIIMYGLYPSKEVNMKKIELKPVMTLKAQVSFVKKVGSGFNVSYGRKFTTSKDTIIASLPLGYADGYARILSNQAQVLIGGKRVSVAGTICMDQFMVDATDVPGVKIGDEVVLFGAQGNEKISVEELAQRLNTINYEVVCMLSARIPRLYINEK
NODE_12_length_93727_cov_11.950722	84251	82701	-	NAD(P)HX epimerase / NAD(P)HX dehydratase	FIG00000592	isu;YjeE isu;YjeE	atgaatttagtgacggcacaagaaatgtcaatgattgatgaaacggctattaatcaatatggcatccctggggctgttttaatggagaatgctggattatcagtagttaatgttattaaagatgctttttctcaggataagagaaaaaaaagaatattaatatttgcaggtaaaggaaataatggtggtgatgggtttgtaattgcccgacaccttactaatattggttatgatgttaaggtttttttactatgcaaaacggaagaattgcaaggggatgctaaaactaattggcatattataaaaaagatgaatattcgtcatcaattaatcttgggggcaagagatttacatgtagttaaaattggtttgctttatggtgacgttatagttgatgct…	MNLVTAQEMSMIDETAINQYGIPGAVLMENAGLSVVNVIKDAFSQDKRKKRILIFAGKGNNGGDGFVIARHLTNIGYDVKVFLLCKTEELQGDAKTNWHIIKKMNIRHQLILGARDLHVVKIGLLYGDVIVDAIFGTGFKGEPQGIIAKVIQSINEAEKIVVAVDLPSGMEANTGLVKGACVRASYTVTFALPKIGLVLAPAAGYIGQLIVKDISIPSILIEQQKINRFILDEVWCKQKIPLRQVNSHKGTFGHVMVMGGSPGMTGAAILAASGAMRSGAGLVTILVPSGIHNIIESKTTEVMSKSLPETSKGTVALSGLEIIKELCSKKVLVLGPGLSRNEETQELVRSLVDNLSFPAVIDADALYALAGCGDLIKKSIYPIVITPHPGEMAHLVGLT…
NODE_12_length_93727_cov_11.950722	84633	84214	-	Holo-[acyl-carrier protein] synthase (EC 2.7.8.7)	FIG00000540	isu;Fatty_Acid_Biosynthesis_FASII isu;CBSS-176299.4.peg.1292	atgttacgtggtattggaaccgatattattgaaatagatagagtaaaaaaagcaactcagaatcgtgcaacattaattaccagaattttcacggaacgtgaaatatctatttgtgaggaaaaaccagattattatgcttctttagctgttagatttgcagccaaagaagctgttttgaaagcatttggtacaggtttgagaggttttaaatggaaagatattgaagtgttgaataaccctgttggggcaccggaaatacagttgcataatgaagctttaaaatttgcccgaagtatgggaatagataagatatgcatatcattatctcatagtaaaagtaatgctattgctttttgtattatggaagggggcggagctattgatgaatttagtgacggc…	MLRGIGTDIIEIDRVKKATQNRATLITRIFTEREISICEEKPDYYASLAVRFAAKEAVLKAFGTGLRGFKWKDIEVLNNPVGAPEIQLHNEALKFARSMGIDKICISLSHSKSNAIAFCIMEGGGAIDEFSDGTRNVND
NODE_12_length_93727_cov_11.950722	85044	84916	-	hypothetical protein			gtgtcaagactagaatatcaattttctgatttaactcaagatcaattaaatgatattaatagaattgaaaaagaaattaataaaaataataatgaggaaataattttgctagcatataataaaatataa	MSRLEYQFSDLTQDQLNDINRIEKEINKNNNEEIILLAYNKI
NODE_12_length_93727_cov_11.950722	85259	85131	-	hypothetical protein			atgggattactagaatatcaattttctaaattaacgcaagatcaattaaatgatattactagaattgaagaagaaattaataaaaatagtaataaagaagtagttttgctagcatataataagagttaa	MGLLEYQFSKLTQDQLNDITRIEEEINKNSNKEVVLLAYNKS
NODE_12_length_93727_cov_11.950722	85445	85281	-	hypothetical protein			atgaaagaaaatgttcaagagatgaatacgcgtcaattgcaacaatcattaaataactccagtcaaaaagaacaaatgttaaagcagcaatttcaacaatttcaaaaagcaaaacaaatagaaaaggaaatgaatgtaattaatttaaacaacattaatgaataa	MKENVQEMNTRQLQQSLNNSSQKEQMLKQQFQQFQKAKQIEKEMNVINLNNINE
NODE_12_length_93727_cov_11.950722	87089	85605	-	ATP-binding region, ATPase-like:Histidine kinase, HAMP region:Histidine kinase A-like	FIG00679492	ff	atgaaaaagtccattagaataagactttttacgggaataagtttgttaatagcattttttgtttttctttcatggatattaaacactaattttttagggaaatattatattttccaaaaagaaaaaaacttattagaaagtaatgagctgataaatgaggtttataatggggacccttataccatttctttagaattagagatcttagaacgtatgaaagggcttaatattacaattttggataaaaatcttgatataaagtacacctctagggctagaaatgaaattatctataaaccaataaaaaggttagaacaacgttttttacctgaacggttgattgaatcaaggtggcgggatcttagagcaggaaaagttatcgttagaatcataaaagat…	MKKSIRIRLFTGISLLIAFFVFLSWILNTNFLGKYYIFQKEKNLLESNELINEVYNGDPYTISLELEILERMKGLNITILDKNLDIKYTSRARNEIIYKPIKRLEQRFLPERLIESRWRDLRAGKVIVRIIKDPLLNTNLVYQASLLNNGDVLLLSTALAAIQESADIANRFFLFTGIITMIIGSITAFVFAKRFTVPVLELNDIAQRMSKLDFSKKYIDTTEDEIGELGNSINSLSDQLDESISGLKEANENLQKDIERERKIDEMRKEFVSSVSHELKTPIALIQGYAEGLKMNVNEDEESKNFYCDVIVDETSKMNKIVKDLLELSRIEAGFFQLERRIFDISLLVDHVLHKHDPIFKEKSICVQVEKDFHILADGDSVRVEQVLVNYINNAINHM…
NODE_12_length_93727_cov_11.950722	87760	87086	-	Phosphate regulon transcriptional regulatory protein PhoB (SphR)	FIG01290653	idu(3);High_affinity_phosphate_transporter_and_control_of_PHO_regulon idu(3);Phosphate_metabolism idu(3);PhoR-PhoB_two-component_regulatory_system	atgagtaagaaaattctaattgctgatgatgaagctcgaatgagaaaattagtaagtgattttttaaaaaaagaaggttatgaaattgtagaggcaggaaatggtagaattgcccttgaagttttttctgaggattctggaatcaatttagttatcttggatgtcatgatgccggaatgtgatggctggactgtgtgtagagaaattaggaaaagttctcgtgttcctattattatgttgacggcaagaagtgaggaatctgatgaattgtttgggtttgatttaggtgcagatgaatatgtagcaaagccatttagtcctaaaatactagtagcccgagcccaggctttgattagacgagcggagatgggaagtaaaggtattaagaactttgatggt…	MSKKILIADDEARMRKLVSDFLKKEGYEIVEAGNGRIALEVFSEDSGINLVILDVMMPECDGWTVCREIRKSSRVPIIMLTARSEESDELFGFDLGADEYVAKPFSPKILVARAQALIRRAEMGSKGIKNFDGLEIDENAHYVHVDGMQIDLSFKEFELLVYMVENEGRALSRDQILNAVWDYNYFGDVRTVDTHVKKLRVKLGEKGEFIQTVRGVGYRFEVKE
NODE_12_length_93727_cov_11.950722	88806	87931	-	hypothetical protein			atgaaaattaataagaaggtagcaacagtggtaagtggattattaattggaggcttaatggtaggtatgggtagtatggcatcggcaagtacgactgaaagtgatgctactcaaggctttacaagaaataccagagctaagcaaggaatgatgcaaaaaataacaggtgaaaaaatgaattttgaaatgaagtgggatagaggggggatgggtggcacagaacaagaagctagggaagaaagaatgaagagtcttcttgatgaattggtaaatgagggaaccattactcaaacccaggaggatgagctgctagcacatatacaagaaaaagctgaagaaagaaaagctaagtttgaagaaatgaaaaatatgactcgtgaagaacgtcaagcagctaga…	MKINKKVATVVSGLLIGGLMVGMGSMASASTTESDATQGFTRNTRAKQGMMQKITGEKMNFEMKWDRGGMGGTEQEAREERMKSLLDELVNEGTITQTQEDELLAHIQEKAEERKAKFEEMKNMTREERQAAREANKTERPEPLSEVVKEGIISQEEADAIKAKMHEQRQEERQEAMQTRLNMLVEKEVITENQVDDILAVFEKEVITREADFEKMKDMSEEERQAYMEEMRETKKDVLTQLVDNGTITQEQSDALSKILYNKLGYHKGGKGMFSGKGAKGQRGLFQGENN
NODE_12_length_93727_cov_11.950722	89175	88978	-	Cold shock protein CspA		isu;Cold_shock,_CspA_family_of_proteins	atgtttggtacagttaaatggtttaacgcagaaaaaggcttcggatttattgaaagagaaggtggagaagatgtttttgtacacttttccgcgataaaagccgaaggctataaatctcttgaagaggggcaaagagttcaatttgacattgaagaaggtcaaagaggtccacaagccacaaatgtaactatttcctaa	MFGTVKWFNAEKGFGFIEREGGEDVFVHFSAIKAEGYKSLEEGQRVQFDIEEGQRGPQATNVTIS
NODE_12_length_93727_cov_11.950722	89657	91246	+	DEAD-box ATP-dependent RNA helicase CshA (EC 3.6.4.13)	FIG00001381	ff	gtggaaacaacaacttttgaacaaatggggttaaggactgaattaattcaagctattacccaaaaaggctttgaaagccctactcctattcaacaaaaagcaattcctgcagctttaacaggaagagatattatgggccaagctcaaacaggtaccggtaaaactgcagcctttggtattcctatcttacaaaccatcgagattaacggggggcttcaagggctagtagtttgtcctacccgggaacttgcagttcaagtagcacaggaaattgccactttagcaaaacatttaggagttactactttagctgtttacggtggacaatccatcgatgtacagattaaagctttaaaaaagcatccggagattatcataggtactcctggacgcctttta…	METTTFEQMGLRTELIQAITQKGFESPTPIQQKAIPAALTGRDIMGQAQTGTGKTAAFGIPILQTIEINGGLQGLVVCPTRELAVQVAQEIATLAKHLGVTTLAVYGGQSIDVQIKALKKHPEIIIGTPGRLLDHLRRKTIRLGKLSHLILDEADEMLNMGFLEDIETILSMCPSDKTTFLFSATFPPAISKLAKGFLKDPLVIEIKRQEKTESLIEQRYYEVNPKQKVETLCRILDVEQPPVALIFCRTKKGTDELVSSLEIRGYAANALHGDLSQRERDHVVKKFRQGTIEILAATDVAARGLDISHVTHVINFDIPQDPDSYVHRIGRTGRAGRTGMAITLVEPRELKHLRFIQHITNKKIDRHFLPTLADALERRKQQLASQLLDVSKQPLGDFI…
NODE_12_length_93727_cov_11.950722	91584	91925	+	FIG00588974: hypothetical protein	FIG00588972	ff	atgactcaattaatgaaaaacattggattttctcaagctcttaagttagatgaattagtagattatcagcctggtcaaattatcagcaaaacaattgctcaattgcctgccgtaaacgtaaccttatttgccttagctcaaggggaaggaatcagtactcatacaacttccggcgacgctatggtacaggttttagacggtgaagctgaaatcactataggtgatgcagtcataattgtaaaaaccggtgaaactgtgatcatgccttccgatatcccccatggattagaagcacgggtaaactttaagatgttacttactgtaattaaaaaaactaactaa	MTQLMKNIGFSQALKLDELVDYQPGQIISKTIAQLPAVNVTLFALAQGEGISTHTTSGDAMVQVLDGEAEITIGDAVIIVKTGETVIMPSDIPHGLEARVNFKMLLTVIKKTN
NODE_12_length_93727_cov_11.950722	92632	91961	-	Putative regulatory protein			atgtttgatggcaataattattgtaatattattaataataatggaggtatgaaagtgtcaaaagaaaatgttgcaatggtaaaaaatgttactgctgatccatctgctttgggactttttggtttagctatggtaacgctagtggcatcttctcaaaaactaggttggacagaaggggtagctctggttttgccctgggcaatcttcctaggagcatttgctcaattagtagcaagtttgttggattttaaaaaggataatatatttggtgccactgcatttggtgggtatgcattcttttggtttgctgttgctatgagttggttagttactcttggagtattcggagaaaaagcagctgctactgcagatgtaaaacaactaggtatggcgtttatt…	MFDGNNYCNIINNNGGMKVSKENVAMVKNVTADPSALGLFGLAMVTLVASSQKLGWTEGVALVLPWAIFLGAFAQLVASLLDFKKDNIFGATAFGGYAFFWFAVAMSWLVTLGVFGEKAAATADVKQLGMAFIGYLIFTLFMTIGSMETNKVLLIIFILIDFLFLGLSLSTFGIAEHFAHQLAAWSEFFISMVSFYGSAAVVLNTHMGRIILPVGKPCGILKK
NODE_12_length_93727_cov_11.950722	93228	93103	-	hypothetical protein			atggctgaagggatgcttcataataaattcacatatatgaatattaaagaaaatctaagacaatataaaagtttgttatgcccgggaattaacttcccggggttatttgttttaactgtaatttga	MAEGMLHNKFTYMNIKENLRQYKSLLCPGINFPGLFVLTVI
NODE_12_length_93727_cov_11.950722	93594	93304	-	hypothetical protein			atgtacttaggaaatgatgaatattacttttactatgtgattgagtttttgttagcttcattagtatttgcatttttgatagataaaacacaatttaaaaagtatattaatgagaagtttaaaaggtatcaattacttatattcgcatgtattggttttttattagatggtttagtagtctatttattgcacaagttagaagctaattattttattggtgcaccaattaatggaatttttatggcaatttacatgtatttatttgtattatttttacagtataaaaaataa	MYLGNDEYYFYYVIEFLLASLVFAFLIDKTQFKKYINEKFKRYQLLIFACIGFLLDGLVVYLLHKLEANYFIGAPINGIFMAIYMYLFVLFLQYKK
NODE_1307_length_6441_cov_9.155653	39	857	+	hypothetical protein			atgagacggttacgtatcatggataatcttaaggtaattaatccggttaatagatttaaccagtcagtagttttcgatattattgattccttattaaagtcacaggaactcttattgccttatgctcagttaactccttcgtcgattagtgagtatatgaaaaaatatggaaaagtttttttaattccagaaagaggagttttaaatcaaaaagcaattattattgagaaaaatgatgaagctgataaaaatatatttaacattaatgtgggaaaagcacagatatcttgtgatcagcaagaagtttttatgaatatcaaaaaaatgattcgggatagaaggcatgtggtgattaaaggtacaaaagtattaaaatggaacggttttcctgtagaagcc…	MRRLRIMDNLKVINPVNRFNQSVVFDIIDSLLKSQELLLPYAQLTPSSISEYMKKYGKVFLIPERGVLNQKAIIIEKNDEADKNIFNINVGKAQISCDQQEVFMNIKKMIRDRRHVVIKGTKVLKWNGFPVEARAYIQKGATGKWEITELVAKNEMFSRGSMFEHTSDKLGKALMNIAPGLIDKIEENIINYSLNICTYLEYYLNDLGNCMLDYIIDETGKPYVIYFSGWEQNDFLYSLDKKTWQKYISNSFEYLLYLVNKNNDQGVADELG
NODE_1307_length_6441_cov_9.155653	844	2223	+	hypothetical protein			atgaattgggttaaaattaaaagaattgatgatgttctccctcaaacaatatatcttcctttccagataataagagaaatgccgcaccaagggatcttgcggtttggacaacgacaagtaaaggttttagttcaaggaacttcggaagtaaataatactcaagaaaataatcataatcaatctcacatttttaaggtgccacatagtgttattaaagaattattattggaagaatcattggtttatcaaataaagatttcaggcgatgtaataaatattgggccagtggtagggcttttattaggagaacagcattattattatcaaagcaagtatatgaaagaatatacagatgccttaaatatatatgaaaaagtgggcgggctatattatgctttt…	MNWVKIKRIDDVLPQTIYLPFQIIREMPHQGILRFGQRQVKVLVQGTSEVNNTQENNHNQSHIFKVPHSVIKELLLEESLVYQIKISGDVINIGPVVGLLLGEQHYYYQSKYMKEYTDALNIYEKVGGLYYAFKSGSIDWENQIVYGLFFHYESNTWNFGKFPLPSVVFRRGYRIRGDEIEKLKEITGGKVFNSLRLDKWETYKKLNDNKTLKTYLPETMYLDNINTLINFMKHYDQVILKPAGLSRGRGICIITRKERNSLIIHDYRGARKKSYLISEDELIKFIQKAKFIKRNYIIQAYVNLARINGALFDIRVVMQKDIRNNWVCSGIECRVAGPKELITNISRGGQALPIVQTVKLAFGPTCNPYILKNDIIAIAKKFCKVMDESGECFAEFGID…
NODE_1307_length_6441_cov_9.155653	2508	3833	+	hypothetical protein			atgagaaaaaactttgggattcttatggattttaaaagtggggatagtttaacgattcacccagagactgggaaaaaattaaaagctgaaaaattgaagaaaggttttgtgcgttttggccttaggtcatatgaagtaaagattgaaacatcttatgaaataggagttacagaaatattgttatcaaggaattgctgtgattatttaaaaattcccttagactcccgatacgagataatattatgcgggaatgaaatcatcatggggcctttcatcggcatcttagcagcacgaagggaagcagaacttgaggaaattgtggataacctctctaattacctatatgcttatgaaagcataggaggagcagttttagccttctctttagagggagtacat…	MRKNFGILMDFKSGDSLTIHPETGKKLKAEKLKKGFVRFGLRSYEVKIETSYEIGVTEILLSRNCCDYLKIPLDSRYEIILCGNEIIMGPFIGILAARREAELEEIVDNLSNYLYAYESIGGAVLAFSLEGVHPLKQTINGYVFNPQTKTWDKGLYMYPSVLFRRVGMKKVWRNHFHSLLGNRIFNDYIFNKWEMHQWLSNFPEVKEYLPESIIYQKRQDLIWFLDQYGTAFIKPIYGSQGTGVIKAVKKENRFLFSYSEEGENKEFYGNGRQAKEFLESAVKRKKCIIQQGIPLISYEGKVIDFRLIILKNEYGEWQDLGMIGRYGAPGKVVSNVSRGGSAEVGEATLKKALKLDDAEVWGLRKMMSDVAINAAEKLEASGIHCANLGVDLGVDVNGR…
NODE_1307_length_6441_cov_9.155653	3849	5174	+	hypothetical protein			atgtatgtaaaaaaaatttcaggtttaaaagatataaaacaagtgattttatcacaccaaatggtacgagattacaatattatccccaggaggattttggttaattttggtatcaagaggttggaaaccgaagtagacttctctactgatttgccggaagatatggttggtttatcagaaaaggtagtgaaaaaacttcaaattcccctagggttgccttatgaaatttctttatgtgggcgaaatttatctattggccctgtgattgctttgttaggagtatcaaataaaagtagtctaactcaggaaacacttaataaatttagaaattattatgctaattaccaaagcatcaaaggtttgctttatatttgcgcaggaaatggaattaatgtaaaa…	MYVKKISGLKDIKQVILSHQMVRDYNIIPRRILVNFGIKRLETEVDFSTDLPEDMVGLSEKVVKKLQIPLGLPYEISLCGRNLSIGPVIALLGVSNKSSLTQETLNKFRNYYANYQSIKGLLYICAGNGINVKDKTIEGYYLNPQAQEGEDPWEYGVFPYPNVLYRKAGLKKTLYEDLVQNLGDKIFNGYFFDKWEMWDYLSSYPQLREHLPYTEKLTDAKRLNEMLTLYGAIYLKKIFGFKAKGIIQVKKSHKGYHFIYRLKDEKIIKDNEQVAEFINEINVNKDYIMQQAIPVKKYEQRNFDFRVILQKNKNKVWTCSGIIARFGKKDSIATNFLLSGYALSGHDALKKVYNMNEREAFLKEEEIIKICVEACSVLDNCAGHYGDVGIDVMIDKDLK…
NODE_1307_length_6441_cov_9.155653	5527	5643	+	hypothetical protein			ttggatgtgagtgatagtatgctagatgatgattttgaagaatttgtaatcttactaggtggtcctataggaccattggactctcctgacaatttgcttaaattgctaaatgaataa	MDVSDSMLDDDFEEFVILLGGPIGPLDSPDNLLKLLNE
NODE_1307_length_6441_cov_9.155653	6391	5819	-	Two-component response regulator			atgcctgaagtagacggactaaatgctgttaaatacattttagatcaaggctatgaaccctacattatatttcttaccggttttgactattttgctttaaatgcttttgacttagcggctttggactacatagttaaaccaatacgattatctcgattaataaaggcttttgataaaattgctaaattggaagaaaaagctatgtataaatttcaaggaactaaacacctccttacttccagagataaaattttcattaaatcaggtttatccattatcttaattgatgtagattcaattattatggtagagtacaaaaataaaaaatctattatttattgtaaagatataaaatatgaaacaacagaaaccttaaaaaccctagaaaaaaagttaaac…	MPEVDGLNAVKYILDQGYEPYIIFLTGFDYFALNAFDLAALDYIVKPIRLSRLIKAFDKIAKLEEKAMYKFQGTKHLLTSRDKIFIKSGLSIILIDVDSIIMVEYKNKKSIIYCKDIKYETTETLKTLEKKLNFPQFFRSHTSFIVNIKYISQINSIGDRTYEIVFNQSFPSALISRANVAKVFSLLNIC
NODE_139_length_30124_cov_11.613888	64	357	+	hypothetical protein			atggctttaggatatgtagtattgcaaattgtcgttaatagtcaagatgttaatttagcaaatgctttaagaggaaatggttatggagtgacaagttggatggctgaaggaagagatggtcatagatttgtcctagaagttttagcaaaaagaaaaaatgaagaaagtttattcaaattagtggaatctttaaataaaaacgcctttattatttcctatgaaccccgaaccttcaaggggggattctgggttaaaagattaaaaaaagattttgttccaaataatgatatgtag	MALGYVVLQIVVNSQDVNLANALRGNGYGVTSWMAEGRDGHRFVLEVLAKRKNEESLFKLVESLNKNAFIISYEPRTFKGGFWVKRLKKDFVPNNDM
NODE_139_length_30124_cov_11.613888	1152	505	-	HAD-superfamily hydrolase, subfamily IA, variant 3( EC:3.1.3.18 )			atgaatataaatactattttatttgatttagacggtactattactgattctttacctttaatcaaaagaacatatgcgaaagtttttaaagagatggatattccctggggaaaagatgatgtgatgaatcttattggcttacctttaaaagacattgggcgccaaatggcaggagtaggtaaagaagatgatttttttgacaaatatcaaaaatattatcgactggaacatgatgaatacatgagcctcttttcaggaattatccaaataatagaaactcttaaaaataaaggttttactcttggtattgtcacatctaaaagcctttatggtacaaataaaacgctcaaatttttaaatattgataaatatttttctgtaatagtcaccgctgatgat…	MNINTILFDLDGTITDSLPLIKRTYAKVFKEMDIPWGKDDVMNLIGLPLKDIGRQMAGVGKEDDFFDKYQKYYRLEHDEYMSLFSGIIQIIETLKNKGFTLGIVTSKSLYGTNKTLKFLNIDKYFSVIVTADDPVKHKPNPDPVLLALNKLNKKTENTIYIGDSPFDIEAGNRAEVTTIAVTWGMATEEKLKEYNPNVVVHTREELLDYILKSNC
NODE_139_length_30124_cov_11.613888	1355	1627	+	hypothetical protein			atgatgcccagaattgctgttcaagtaggattagaagaggtatcaaatatgctttcttatcaaggatatcaagtgttaacacttgaagaagttatgggaccagtagatgctataatttattctggtgttacctgtgaatgggagggtattccagcaaccactaatttagcaggccctgatgaagtttataaaaatgaattactaatcaatgctgtaggtatgagtcccatacaagttgtagatttgattcactccagattgggaggagtataa	MMPRIAVQVGLEEVSNMLSYQGYQVLTLEEVMGPVDAIIYSGVTCEWEGIPATTNLAGPDEVYKNELLINAVGMSPIQVVDLIHSRLGGV
NODE_139_length_30124_cov_11.613888	1629	2288	+	Protein-L-isoaspartate O-methyltransferase (EC 2.1.1.77)	FIG00069725	isu;Protein-L-isoaspartate_O-methyltransferase isu;Ton_and_Tol_transport_systems isu;Lanthionine_Synthetases isu;Stationary_phase_repair_cluster	ttgctttattacgatcgtaaggaagcaggtgaatttttaggaaatgccttgattcctaaaataaaagatgataaaaatattgtggttttagggattcccaggggaggtgcagtagtagcggcaaaagttgcagaaaagttggaagcacccctgggtttgattattcccagaaaaattggagctccttttaatcctgaaatggcgattggggctgttacacaagatagtaccctgtcgttaaatgaaggcttaatggaggcttttaatatttcttattcttctttaatacctattatttcatatgagattaaagaaatatcccgaagattaaaagcttatggacaagatggggagatggattttgcgggaaaaacagtggtggtaatagatgatggcatt…	MLYYDRKEAGEFLGNALIPKIKDDKNIVVLGIPRGGAVVAAKVAEKLEAPLGLIIPRKIGAPFNPEMAIGAVTQDSTLSLNEGLMEAFNISYSSLIPIISYEIKEISRRLKAYGQDGEMDFAGKTVVVIDDGIATGFTIRAALKSIKKHDPYRLVLAVPVAPREVVAMLEQRVDLMMCLNTPDPFFAVGQFYEVFDQTEDKEVIQLLENNRKYAGNTMM
NODE_139_length_30124_cov_11.613888	2318	2560	+	hypothetical protein			gtgaagcatactaatacggtagctatagaaaataatttacaaaatgtaaaacaagctttagaatctcaaggttataaaacggtagatatgaatcagagtgtaaatgctagttgtatagttgtcagtggaatggaccaaaattttatgggtatggaagaggttcaaaacaatgtgcccgtagtaattacaaagggaaagtcagcacaggaagtagttagtgatgtaaaaagatttatgtcataa	MKHTNTVAIENNLQNVKQALESQGYKTVDMNQSVNASCIVVSGMDQNFMGMEEVQNNVPVVITKGKSAQEVVSDVKRFMS
NODE_139_length_30124_cov_11.613888	3199	2594	-	Spore protease GPR related protein	FIG00645492	ff	atgaatttctcaatattccctcctaatatattgccccccaaaaaaataaagtatcattacgaaaaccctgtagcccctagtgggttgtctaattttttatcagaacttttatcccgattaaatcctaaaggtgaaaaagaattactattaatgtgtgtgggaactgatagatctacaggagattgtttaggccctttagtaggctggcaattaagcaagcgcaatatcaaattacctatctatggcaccttagatgatcctattcatgcaagtaatttaagtgaaaaactttatatggtaaaaaaaattcataatgaccctatcataattgctgtagatgcttgtttaggacgcttagaaaatgtaggtatgattaatttaggagaaggatctttaaag…	MNFSIFPPNILPPKKIKYHYENPVAPSGLSNFLSELLSRLNPKGEKELLLMCVGTDRSTGDCLGPLVGWQLSKRNIKLPIYGTLDDPIHASNLSEKLYMVKKIHNDPIIIAVDACLGRLENVGMINLGEGSLKPGAGVHKNLPPVGNIYFTGIVNVGGYMEYIVLQNTRLSVVMRISSIISQSIIYSVNKFPRIQEEKKLK
NODE_139_length_30124_cov_11.613888	3411	4463	+	Membrane protein, putative			gtgcaaataaataaaagtgatatgcaaattgccggtgtttttattggaactatcatgggagcaggttttgcatccggtcaggaattaatgcagttttttgtaaactttggatataaaggtatatggggtgttataatatccggagtgttttttgctttcctaggtgctataactattttggtaacaaaatattatgggtttaaaacctataaggatttaattgatagtgtcttgggtcgtaattttgctaaaatattagattggctgattataagttttttatttttaggatttagtgttatgttatcgggtagtggagcgttattcagagaacatttaggtttggatagctggatgggtatagtaatgacggaattattagtgttaataacgttattg…	MQINKSDMQIAGVFIGTIMGAGFASGQELMQFFVNFGYKGIWGVIISGVFFAFLGAITILVTKYYGFKTYKDLIDSVLGRNFAKILDWLIISFLFLGFSVMLSGSGALFREHLGLDSWMGIVMTELLVLITLLARNEGIIWFNSLLVPMLILITLSIALASFNTTMVLIPQKSAETSNMLISNNWLWATVLYVSYNMLGGVVVLVSLSSEEKNCTPTAGIMGGIILLILSLCVVVALMIKREELAVYQIPMLFLAFRVNSFMFYIYGAVLWGAMLTTAVSDAYGLCNRLHIALNMPYSFILSVIFICAIPFSLCDFDVLVARIYPLFGYIGFLIIICLLVQSMKIIIKNL
NODE_139_length_30124_cov_11.613888	4749	5558	+	Spore germination protein			atggtatatttctctacactagatgggaaaaatttaattcctgttactttatccgttaatcctacaaaagagggagcaacaattgcactagaaaagcttttagctggtccggaaaataatttttccctagaaaccattcctaaaggaactaaaataaaaaacatttatttgcaggatgaaattgtatacgttgatttaaccaagaatattaataaagtggcacctgaaaaagcagaaatgacggttcagtcgttagtcatgactttaacagagtttaaagaaattgatgccgtacaaatactaatagatggtcagatacaagaaaaactaggagatattaatattgataagccagtacagcgattagcatcaattaataactatggtggaaaaggaaag…	MVYFSTLDGKNLIPVTLSVNPTKEGATIALEKLLAGPENNFSLETIPKGTKIKNIYLQDEIVYVDLTKNINKVAPEKAEMTVQSLVMTLTEFKEIDAVQILIDGQIQEKLGDINIDKPVQRLASINNYGGKGKNIVKVYFSDANAMYLVPVTVHVSDDNLPLAALKELVKGPADNSGLMKTLWRGTRINSITVQDGIASVDFSSEVLDYGGGATAENMLINSVLLTLTEFENIDAVQFLINGEKIEFLPEGSDISSPIPSPQNINFIQF
NODE_139_length_30124_cov_11.613888	5785	7191	+	L-seryl-tRNA(Sec) selenium transferase (EC 2.9.1.1)	FIG00009265	isu;Selenocysteine_metabolism	gtgtctggaaataatatttataggtggttgcctgcagttgatgaattgttggctcatgaaaaattattagaatatcaggctgtttcaagaactttggtagtagattcaatcagaacagttctggttcgttttaggcaaaaattacataaagagaaagataactacgaaaatgcagagatgcttaaaaatgctgtaatagaggatgttttaaaactaattgaaaaaaagatagaaccggcactaagatccgtaattaatgccactggagtggttttacatacaaatttaggtagagctgtactaagtgaaggggctagacgtgcggtagatatggtaataaagggatattctaatttagaattaaatttagaaactggcttacggggttctcgatattct…	MSGNNIYRWLPAVDELLAHEKLLEYQAVSRTLVVDSIRTVLVRFRQKLHKEKDNYENAEMLKNAVIEDVLKLIEKKIEPALRSVINATGVVLHTNLGRAVLSEGARRAVDMVIKGYSNLELNLETGLRGSRYSHVEELLLKLTGAEACLVVNNNASAVLLALDTLAKGKESIVSRGQLVEIGGAFRVPEVMERSGSKLVEVGTTNKTYAVDYENAITEETGLFLKVHTSNYRVTGFTHEVNLSEMVELGNKYQIPVMDDLGSGCLFDLKSYGVGDEPIVQQVVDSGVDVVTISGDKLLGGPQAGIILGKEKYISLMKKNPLNRALRIDKMTIAALEATLRSYLDMEKAVKEIPILEMLTRPLNVLKEQAEKIERMLSDELKDYLEIKLEKGLSRPGGGS…
NODE_139_length_30124_cov_11.613888	7192	9099	+	Selenocysteine-specific translation elongation factor	FIG00001280	icw(1);Selenocysteine_metabolism	atgcaacgcattattgtgggaacagcaggtcatgtggatcacggaaaaactgtactgaccagaagacttaccgggatagatactgatcggttaaaggaagaaaaagaacggggaatatctatagaattaggttttgctccgttaactcttcccagtgggacgaaggtagggcttattgatgtacctggacatgaacgatttataaaaaatatgatggctggagttgcggggattgaccttgtattattggtgattgcagcggatgaaggaataatgcagcaaacacaggagcatttggatatcataaatcttctagaagtaaaaaaaggtattgtagtaattacaaaagcagatttagtagatgaagaatggttggatttagtacaacaagaagtggca…	MQRIIVGTAGHVDHGKTVLTRRLTGIDTDRLKEEKERGISIELGFAPLTLPSGTKVGLIDVPGHERFIKNMMAGVAGIDLVLLVIAADEGIMQQTQEHLDIINLLEVKKGIVVITKADLVDEEWLDLVQQEVAEALVASVLEKAPMIAVSAMSGQNMPELLQTIDKIAQDIVPKEVTGKVRIPIDRVFSVTGFGTVITGTLWSGRIKVGDTVEILPTGKNVRVRTLQVHGEKVEETTAGHRVAVNLVGIEKEEIERGDVLAAPGLLESSFRVDASLRLLSRVEHSLTQRERVRIHHGTREVLGRVNLLDREELLPGEDCLCQIELETPLMTLRGDHYVIRSYSPMYTIGGGVIIDPVPSKHKRYKDDVIEKLEIKAIGDPKELVEQYLSSSQTGLATNK…
NODE_139_length_30124_cov_11.613888	9311	10570	+	hypothetical protein			atgaatggtgagcaaatgcctacaaacccggcaccctatattaatcaggggagaactatgcttcctatcagagggattttagaacctttagggttttcttttgattgggataataaaaaaagaacagttaccgtatataaagacagtaaaaaagtacaattagtaatcaataataaaaatgcgatcatcaacggagtaaaatatactttggatgcaccggcacaaattattgccgggagaacctttgtacctttacgttttattgcggaaaatttcgatacttatgtagaatgggatggaacggccaggagtgtgaagttatttcaaaatagctatccggtgaagaaaagcattactgtctcagggtactattttaatgctagatccttggatgattta…	MNGEQMPTNPAPYINQGRTMLPIRGILEPLGFSFDWDNKKRTVTVYKDSKKVQLVINNKNAIINGVKYTLDAPAQIIAGRTFVPLRFIAENFDTYVEWDGTARSVKLFQNSYPVKKSITVSGYYFNARSLDDLKNYIDTISDTVHFSYELNTSDRVTEKVYFNQGHELAKENNKEVEMLVFANDREQLKKIMNDATLQKKVIDDIYNFLVLRNYDGVNLDFEFIDKTQSTQFVKFISDLKNKLGSKYHISLSLPPRTSAIETWYNGYDYKALANLVDKIMIMVYDQNYAGGEPGPVAGADWVEKVIKYMQPLIPKEKFILGLGIYGYDWPAEGTGKSVLVQTAINLADSKNVKIQRDEFAQVPYFSYFDDAGANHQVWFEDGISVQTKLELVKKYNISG…
NODE_139_length_30124_cov_11.613888	10938	11240	+	hypothetical protein			atggaactctttacttttgaatctttatcaacgttagctggtgctagtttggtggtatatcttattgttcaatatacgaaaaatatgattacacctaaaatacctactgacgtttatgctgttgtcatgggttcagtggtgttaatattggcccaattagctgagggggcttctattttagattggcgtttatatgtactttccttttttaatggctttgtagtagctgctacggcaggaaaaattaatgatactgctattaaacctccaaaattgaaagaccggtatgagggggaggcataa	MELFTFESLSTLAGASLVVYLIVQYTKNMITPKIPTDVYAVVMGSVVLILAQLAEGASILDWRLYVLSFFNGFVVAATAGKINDTAIKPPKLKDRYEGEA
NODE_139_length_30124_cov_11.613888	11241	12467	+	N-acetylmuramoyl-L-alanine amidase			atgaaagtttgtattgatccaggtcatggcggaaatgataaggcaaatcggggaccaagtgggtttattgaggctgaaggggtattggatatagcttataaaattaaagaaatattaaaagactacccagttgcagtggtacttacacgcaatagtgataccactttgggagcaaaagatagaattgctgaagcgaataaagctcaagcaaatattattgtaagtattcatacaaatgccggtcccccggaagcccatggtgtggagacatatcatagtattaatagccctaaaggaaaatatggtcataagctagctactcttattcaaaaaaatatgctgttagaatgtggtacttatgatagaggagttaaaagtaggaaaggtactaaaggcgat…	MKVCIDPGHGGNDKANRGPSGFIEAEGVLDIAYKIKEILKDYPVAVVLTRNSDTTLGAKDRIAEANKAQANIIVSIHTNAGPPEAHGVETYHSINSPKGKYGHKLATLIQKNMLLECGTYDRGVKSRKGTKGDYYYMIRETKATAVIVECAFHTNPREELLLKKADFRWKCARGISKGILAYFGLKWQVSEQVTPIIEYPRATVEQAQEWAKKRGATNEFINLAPLYWNLAQEHGKVDPAGAYAQAAKETGFGNYGGVIDASFHNLCGLKTTKGGSNTDPAAHQKFNTWEEGVKAHLDHLALYAGALGYPRSDTFDPRHFPFLKGSALTFEELGGSWAPASDYGKSIIWDYLIDLMGTEIVVQSQNFRTLEAENKKNLAQLEASEAKNERLSKLLEEIC…
NODE_139_length_30124_cov_11.613888	12710	13177	+	hypothetical protein			atgattgaaataacaattcataaatacatttctagcactattcaggtctggcttatgctttatacttcattagtaattctcgataaaaagatttcttttaataaagggttattttttgctgtggtttatggtgcctggcctttgttattaagatattattttaataatgtcttatctttaccttttgggatacatatatttttattaatcttctttcacattataatatataaattaattattgataatattacttggttacagtgtatagtgggagtattggtacctattattttaattatgataggtgaatctatattcttattgcctcttatggattttttaaatattagttttaataatttaagtactttattatttgcctatgttgcaggattt…	MIEITIHKYISSTIQVWLMLYTSLVILDKKISFNKGLFFAVVYGAWPLLLRYYFNNVLSLPFGIHIFLLIFFHIIIYKLIIDNITWLQCIVGVLVPIILIMIGESIFLLPLMDFLNISFNNLSTLLFAYVAGFTGDIMLLSVILFLKVKRVIIKV
NODE_139_length_30124_cov_11.613888	13365	14072	+	Two-component sensor histidine kinase			atgttattttttgcggggaaatttaccaatcttttaactgatgaagctaattatgagattgaaaaaattaagtttgagcaaaccagagaagtaaatagaatacttcgggagcaacggcatgattttttaaaccatcttcaagtagtaggtggctatgcggagatggggaattgtctggaaataaaaagatatttaaatgagttaaagggaacgatgaaatatccacagattggtttaaatatgccagatgaaaattcttattttttatctactaaattaatgtatgcaagtgaattaggcattaaagtatctactgatatcaaaaatcagattgattttgatcagaatgcttgtgtagattttgtacgtattattggtaatttaattgataatgccata…	MLFFAGKFTNLLTDEANYEIEKIKFEQTREVNRILREQRHDFLNHLQVVGGYAEMGNCLEIKRYLNELKGTMKYPQIGLNMPDENSYFLSTKLMYASELGIKVSTDIKNQIDFDQNACVDFVRIIGNLIDNAIYELKKVPLKDRELILKSKIVEDNFMYIIFNKGTIISDEIKEQIFDPGFTTKGKNGDGMGLHIVKEIIENKYFGKIELESSQEIEGTKFKCIIPRNSKKVKSA
NODE_139_length_30124_cov_11.613888	15192	14104	-	Phosphoserine aminotransferase (EC 2.6.1.52)	FIG00000445	isu;Serine_Biosynthesis isu;Pyridoxin_(Vitamin_B6)_Biosynthesis	gtgactgaaagagtttttaatttttttgctggtccagcaactttaccattatctgtattagaacaagcacaaaaagagttattaaattataaaggtactggaatgtccattatggaaatcagccaccgatctaaagaatttgaagaagtaatctttggtgcagaatctttaatgaaagaattattaggtatcggtgatgactttaaggttctattccttcaaggaggagctagcacccagttttccatgattcctatgaacttcttaacagaaggaaagaccgctgattatattatgaccggaagttggtctgaaaaagctttaaaagaagctcaaaaaataggacaaactaatatcgcggctaccactaaagaaggtaactataataaaattccttct…	MTERVFNFFAGPATLPLSVLEQAQKELLNYKGTGMSIMEISHRSKEFEEVIFGAESLMKELLGIGDDFKVLFLQGGASTQFSMIPMNFLTEGKTADYIMTGSWSEKALKEAQKIGQTNIAATTKEGNYNKIPSPEEVILSDNPAYVHITSNNTIFGTQWQEFPDFGDIPLVADMSSDMLCKPFDASKFSLIYAGAQKNLGPSGVTVVILRKDFLEIAQPPSASMLKYSTHVDSDSLYNTPPSFSVYMVNLVLQWIKNNGGLAGIEKINQEKAGFIYDTIDASGGFYKGHAEKDSRSLMNVTFTMPNADLEKAFNAEATAAGLIGLKGHRSVGGLRASIYNAMPVEGCKTLADFMKEFQRKNG
NODE_139_length_30124_cov_11.613888	15522	16286	+	Ferredoxin 3 fused to uncharacterized domain	FIG01297554	isu;Nitrosative_stress	atggcgattagaaaaattattcatattgatgaagataaatgtaatggatgtggtttgtgtattcccaattgtgcagaaggggctatccaaattgttgatggtgtagctaaggtaattgcagataaatattgtgatggtctaggtgcttgtttaggtcactgccctcaagatgctttgaaaatcgtggaacgagaggctgataattttgatgaggaagctgtagaagaattattggcaaaacaaaaaatgcttaagggaaatatgattagcaagtcaagtcctatggtaggagggggatgtccgggaagcagagtattaagttttaataatgaaaagagtgtaaataatatcaaaaatacagtttcagcaggtgaagttgatattaacataaaacctcaa…	MAIRKIIHIDEDKCNGCGLCIPNCAEGAIQIVDGVAKVIADKYCDGLGACLGHCPQDALKIVEREADNFDEEAVEELLAKQKMLKGNMISKSSPMVGGGCPGSRVLSFNNEKSVNNIKNTVSAGEVDINIKPQIQQWPIQLMLVPVDASYFKNADLLVTADCVAVAYPNYQLDLLKGKKVVMGCPKLDNNQQYLEKLTDMIKKNDFNSITVAHMEVPCCNGIVQAVDQAVAMSGKEVKVEKVMIGVHGEKKYVS
NODE_139_length_30124_cov_11.613888	16433	17266	+	Glutamate racemase (EC 5.1.1.3)	FIG00000397	isu;Glutamine,_Glutamate,_Aspartate_and_Asparagine_Biosynthesis isu;Poly-gamma-glutamate_biosynthesis isu;Peptidoglycan_Biosynthesis	ttgattataattaatttcataatagaatgggtggtgattataatcatagataaggaattgcccattggagtttttgattctggtctcggaggagttagtgttttagccctggcgagtaaaatgcttcctaaagagaattttatatattatggtgattcagagcatgctccttatggtaccaaaagtgtagcagaagtaaaaaaactttctttagaggtcgcccattacataaggaataaaggaattaaagctctggtagttgcgtgtaatactgctaccagtgtggccataaaagagctaagagaaaaactacctattcccattatcggaatggagccggctttaaagcctgccgtacaaataggtaagtcagggaaaattgtcgtgatggcaactcct…	MIIINFIIEWVVIIIIDKELPIGVFDSGLGGVSVLALASKMLPKENFIYYGDSEHAPYGTKSVAEVKKLSLEVAHYIRNKGIKALVVACNTATSVAIKELREKLPIPIIGMEPALKPAVQIGKSGKIVVMATPITLREDKFQRLLCKYQDQGDIYPLPCPGLVELIEQGKITGKPIEDYLITLFSMLNKDEIATIVLGCTHYIFIKKEIEKIMGDVIIIDGNCGTVKQLKRVLEDNNLLLEQPITKNQVSYFTSADSGKFLPLCEQFFTLAQKEIYV
NODE_139_length_30124_cov_11.613888	17375	19075	+	Glycogen phosphorylase (EC 2.4.1.1)	FIG00000476	idu(1);Glycogen_metabolism idu(1);Maltose_and_Maltodextrin_Utilization	atgaatcaaaataataaatttcctagagttgcatatttttgtatggaatatggtttaaatgaggaattaccaatatatgcagggggattgggagtattagccggtgattatttaaaagcagcatatgatataaacgcccccatggtagcaataggtattctttgggctcaagattatacggaacaatatattggggaaaatggcgtgccttatgatgtatatcctaattatgattatagttttctcaaggatacgggtatttctgtgaaggtacgggtaaggggggcagacgtagaatgtaaagtgaaaatggtagatcaatatggaaatattcctctttaccttttagatactaactttcctggtagtgagcatggttggatgaccagtaaattatac…	MNQNNKFPRVAYFCMEYGLNEELPIYAGGLGVLAGDYLKAAYDINAPMVAIGILWAQDYTEQYIGENGVPYDVYPNYDYSFLKDTGISVKVRVRGADVECKVKMVDQYGNIPLYLLDTNFPGSEHGWMTSKLYGGVDQDRVAAEIILGIGGVRVLRALGIDVDIYHFNEGHAVFAGLELIREKMENEGITFEKAWENTIPQVVFTTHTPVEAGNERHDHGLLQHMEAYNGLNYEQMNQIGGDPFNMTVASLRLSQKANAVSKLHGHTARGMWKGVTTGSPIISITNGVHNKTWQDKSMKEAFDNGMDLWSKHFECKKELINYVKQQEGAQLDPNVLTVGFARRAAPYKRSDLIFRNTDLIEPLLKEKRLQLIFSGKAHPNDQLGKSIISDLVKMSEKYG…
NODE_139_length_30124_cov_11.613888	19208	19666	+	hypothetical protein			ttggatagtggggatacttcaataggagaaaataatctatataaagacaagggtgaaaaaagaagatataaaaaagatgaaaaaaaggttaaagaaattgtaacctatgtagcattaatgtgcctttggggagctttaatttttgccggttattggtatacaaatagtaaactaacccaggataaagcagaattacaaaaatatatggatcaatctttaagtgaagtacaagaaactaactccttaaatatccagatgcttaatgaaaagatggaaaatatggaatcagagttaaaagatattgcctttgttttagaaaaaacaggtgaggagataaatgtttctggaacatctacacgccaagaattaagtaaacgtatggaagctctagataagcaa…	MDSGDTSIGENNLYKDKGEKRRYKKDEKKVKEIVTYVALMCLWGALIFAGYWYTNSKLTQDKAELQKYMDQSLSEVQETNSLNIQMLNEKMENMESELKDIAFVLEKTGEEINVSGTSTRQELSKRMEALDKQLEELRNSLETLKESKSGKN
NODE_139_length_30124_cov_11.613888	19653	20711	+	Conserved protein			gtgggaaaaattaaggtagtattacttttttcattagcccctttattagggatattgataggtatctataataatcatgcagtggttaggattgatactactctcctattaatgccacttcaggagcttcatacgaagatagatgaactggaagcaagtgccttaaatatacaaaaaggaattggaacattacaaaattccttagaggaagaagaacgtttttttcaagaacaaaagaaattgcttcaagaattaacccaaaagagtttgaagcagaaagaaaaatctgatgcagtttatgaagaaatgattatttcccgattgggtgagcccattgaagtatatagtagcaaaaacgtagaaattttaatttttgccatgaaaaaagaaggtttgcgg…	MGKIKVVLLFSLAPLLGILIGIYNNHAVVRIDTTLLLMPLQELHTKIDELEASALNIQKGIGTLQNSLEEEERFFQEQKKLLQELTQKSLKQKEKSDAVYEEMIISRLGEPIEVYSSKNVEILIFAMKKEGLRGYMAKVKIKNPDALKVVLAPENKKNGEKTSTAVKRAGGIFGVNGGGFWNGIKNGTLTMVPLGNTMIKGKLINSFAPSYNDLFFAGFTKEGKLVGGVYKKEEELRKTKVWQGVSFVPILIREWSPLDIPQKWAKQRQPRTVVGQYPNGDLFFIVVDGRQDNWSKGITLEEMQVTLMRLGVMEAFNLDGGGSSSFVYNGKVLNKPSDGNERNVITNIIITP
NODE_139_length_30124_cov_11.613888	21017	20754	-	hypothetical protein			atgaattttaatattgtgcgtgaaaaaccttatgaagggccactctttactgttacacaacgattattacagattcccaaagatgcttatttttctcatatgaaagatgaccctaatcctttatcagaagaagctgcgcaaaaatttgttacaaattatttaagatggaaagatgatcagggtcttgtaggtatgattcgttttcatgaaaatgataatgatattgaattagaggcaactattagatatcagaccaagggttag	MNFNIVREKPYEGPLFTVTQRLLQIPKDAYFSHMKDDPNPLSEEAAQKFVTNYLRWKDDQGLVGMIRFHENDNDIELEATIRYQTKG
NODE_139_length_30124_cov_11.613888	21127	22071	+	Cobalt-zinc-cadmium resistance protein CzcD	FIG00000503	isu;CBSS-36873.1.peg.4752 isu;Cobalt-zinc-cadmium_resistance	atggaaagagatttgagctcttgtgtgcaagataagattatgcaaagtgaacggaaattacttatttctatttttttagtagcttttatacttggggccaagttcgtgggagcatttttaactaatagcttagctctttttagtgattcctggcacttagtaacagatttagcttcactgattattagttggtttggtttaaaagcatctcttaagcctgctacatataaacatacttttggccattaccggcatgggattttaacggctcttattaataatatttctctaatttttatctcaatatttattttatataaagcggtagggcgttttttgcatcccgttgcaatagaacctaagggtatgatgatatttgcaattctgggattagcagta…	MERDLSSCVQDKIMQSERKLLISIFLVAFILGAKFVGAFLTNSLALFSDSWHLVTDLASLIISWFGLKASLKPATYKHTFGHYRHGILTALINNISLIFISIFILYKAVGRFLHPVAIEPKGMMIFAILGLAVNTFIILNLKDNINMNVRSAFLHFMGDALADIGVLTGGIIIYFTGWMGVDTLLSAMLACLILKSALKMSMECINIFLESTPKNISIEQIKERIGSVERVLAVNDVHIWSLSVEVLAMTGHICVEECSLKECEEILHNIQHLLQDEFGIGHSTIQFESSPCSSCFHSKSDHSFSCKMCIDVCP
NODE_139_length_30124_cov_11.613888	24998	22104	-	PAS/PAC sensor hybrid histidine kinase			atgacagaaaaaaatacaaagtttactagtatacgtaccaagcttatttggtcttttattttaattatagttttacccatatctgtaataggtattatgataagttataacatggaaaacattatatatgaaaattttattaattctaccaaatgcgaaatggaaaaagcggacaattatgtgaatatgtattttgaaaatatcaagcgcagttgtgaactcttagcaaatactatcgcagtaaaaaacatagatgaatctatttctacatattatgacaagaccagttctagtggatgggttaaacaaacaccctttgaaaagatgagtaaagttgaaaaagaaatagttaaaacatatgagagttttggcaaaatccaccctaattattcttatttt…	MTEKNTKFTSIRTKLIWSFILIIVLPISVIGIMISYNMENIIYENFINSTKCEMEKADNYVNMYFENIKRSCELLANTIAVKNIDESISTYYDKTSSSGWVKQTPFEKMSKVEKEIVKTYESFGKIHPNYSYFFQGTIYGGFTQWPHAPKVISGYDPRKRPWYVTNINLQENKFSVRSYRPIFDGFMGNPVFNVSNPIINDKGEIIGVQCIDVRGEELTNLVSKISIGRQGYIIITDKYGKILLHPKKPELNLTYFNNIEGLPQKESGYYEVSLDENNKDQKSLVNIYTSKELGWKYLAVVDKNEVMANVNQVRSTLFSLILIFVFISVSLSSIFTRKFSHSIINAGQFAKEIAAGNLDVKYLIHPSTDELGLLINALNDMRDNLILMVKEITGMARQF…
NODE_139_length_30124_cov_11.613888	25203	25128	-	tRNA-Met-CAT			cgcggagtagagcagttggtagctcgccgggctcataacccgaaggtcgtgggttcgaatcccacctccgcaacca
NODE_139_length_30124_cov_11.613888	25338	26474	+	Membrane protein, putative			ttggctaagcataaattgaccacctttaaagtagccgcagcttatattggcaccgtggtaggagcaggctttgcttccggccaagaagttttacagttttttggatattttggatattggggaatattgggtttgattttagcaactgtattgtttgtttattttggatatctaattttgaaattaggtttagaattgcaagcagattctcatgtacctatcatcaaggtaacgggaggaaaatggataggtagcatcattgattttgtcattacctttttcctttttggagctttaaccatcatggcagcaggtgctggagcaatttttagtgaacaattagggttttccggatttttgggaaatattattatgattatcgcaactttagcaacggtc…	MAKHKLTTFKVAAAYIGTVVGAGFASGQEVLQFFGYFGYWGILGLILATVLFVYFGYLILKLGLELQADSHVPIIKVTGGKWIGSIIDFVITFFLFGALTIMAAGAGAIFSEQLGFSGFLGNIIMIIATLATVLLGLSGILSAISFVVPVLMVAVLGISIYTIISIGFNPGISEAAINAGNPAVPFWPLSAIVYISYNLVLAVAVLGPMGKEAGDINVIKKGAIWGGIGLGLGAVAIFLAMLVSMPKAATFEIPMIYVAGRISPILRTIYALVLFAEIYTTAVGSLYGFVARFAQPQSSKLRLLAVGTSFVALLAAQFGFTTLVRILFPIVGYAGFLMLGGILYQQIKPNLGKIAPSISPIPAYKKMEKKNQDKDNKE
NODE_139_length_30124_cov_11.613888	26702	28618	+	1,4-alpha-glucan (glycogen) branching enzyme, GH-13-type (EC 2.4.1.18)	FIG00024930	isu;Trehalose_Biosynthesis icw(1);Glycogen_metabolism	atgaacttttcaaaccatagcgattatgatttatatttatttcatgaagggactaattatcgaagttatcaaatgatgggtgcccatttgtttcagcagaatggggttgagggggctagatttacggtgtgggctccccgtgccagagaagttcgtttagtgggaaattttaatgtatggcaaggacataatcacattatgcaaaaagtaggggactccggtgtgtggtcaatttttgttccagggttaaaaataggggaattatataagtatgagatacatactcataatggagggatatttttaaagtccgacccttatggtttttatgcagaagaacgcccaggtactgcgtctgcgatttatcccatcacaaattataaatggcatgaccaagca…	MNFSNHSDYDLYLFHEGTNYRSYQMMGAHLFQQNGVEGARFTVWAPRAREVRLVGNFNVWQGHNHIMQKVGDSGVWSIFVPGLKIGELYKYEIHTHNGGIFLKSDPYGFYAEERPGTASAIYPITNYKWHDQAWQKEKQNLPVYERPMLIYEVHLGSWKKKDDEFLTYRDLATQLVDYVVEMGYTHVELLPVMEHPFDGSWGYQATGYYSVTSRYGNPHDLMYFIDMCHQKGIGVILDWVPGHFCKDDHGLRNFDGAPLYEHENPVKSENEWGTQNFNFEKPEVRSFLISNALFWLDVYHIDGIRVDAVAAMLYLDYGKNGGHWIPNKYGGNENIAAIEFMQKLNEEVFKHFPHTLMIAEESTAWPMVTWPTHLGGLGYNYKWNMGWMNDMLRYMEMDP…
NODE_139_length_30124_cov_11.613888	28679	29911	+	Glucose-1-phosphate adenylyltransferase (EC 2.7.7.27)	FIG00000717	isu;Glycogen_metabolism	ttggggaagaaagaatgcgtctcaatggtgttagctggtgggcaaggtagcagattaggtgttttgactaaaagattagccaaaccggctgttccttttggaggaaaatatcgtattattgattttactttaagtaattgtaataattcagggattgatacagtaggggtacttactcaatatcagcccttagatttaaattcatatattggaataggtagtccttgggacttagatcgaaaaaatggtggcgtagtagtgctacctccttatgtagatcaaacaggaggagaatggtataaaggtactgctaatgcagtttatcaaaatattgagtttattgaacgatataatcccgagtatttactagttctttcgggggatcacatttataaaatg…	MGKKECVSMVLAGGQGSRLGVLTKRLAKPAVPFGGKYRIIDFTLSNCNNSGIDTVGVLTQYQPLDLNSYIGIGSPWDLDRKNGGVVVLPPYVDQTGGEWYKGTANAVYQNIEFIERYNPEYLLVLSGDHIYKMDYSTMLDFHKEKNAVATIAVIQVPWQEASGFGIMNTNEDGRIAEFEEKPKKPKSNLASMGVYIFSWSVLKKYLLEDEQDEKSSNDFGKNVIPMMLQAKERMFAYAFKGYWKDVGTIDSYWQANMDLLCPEPSLNLNDTRWRIYSVNPTLPPQYIASSARVSHSLVNEGCMVLGEVDNSVLFPGVSVGAGSIIKDSIIMPNVKIGSNVRIEKAIIGSETSIGDGLQIGCDFINYNLDSIQTTNSGIIVIEDNMIITDNIKVANNKCQ…
NODE_1432_length_6061_cov_16.549451	62	1390	+	Mobile element protein	FIG01306568	ff	atgcttgatgaagcaacccaaaatgcgattgcactaaagaagttttccattatcagccctatgctaaacggtcaagtggaacatcagggggaatactgtgcccaagtggcctcctccgtgattgacatgccccactatggcccgaagaattattcaccaaaaaccatttcctcatggtattcagactatctccgtcttggtcttgatgccttaaaacccaaaccaagaacggataaaggtggtagccgtaaggttacgaccgaaatatccgaaagcgcccgccaccatcatctacatgatggtaaaggaaggctttttcctgccagcagatctgtcgctttccacactgactcgctatctaaatcgtacacgggcttccttccaagacacttccgagat…	MLDEATQNAIALKKFSIISPMLNGQVEHQGEYCAQVASSVIDMPHYGPKNYSPKTISSWYSDYLRLGLDALKPKPRTDKGGSRKVTTEISESARHHHLxHDGKGRLFPASRSVAFHTDSLSKSYTGFLPRHFRDSQRYETLCPWQNxSALANRSDVRTIHKEGWxKIQTYLLAYIDDCSRLILHAQFYYSQGFLSLRHSFREAVLRRGIPKLLYTDNGKIYRCANFEYLCANLGVTLLRAEPFTPTSKGKIERFFRSCRLRFLSTLETDKVKDLDHLNTLFWEWLASDYNEKSHSALGMSPLNCFLVQAESVILPTDLSMFNEKFLVQAYRTIKHDATLSLNSVLYETSPAFAGRKINIRYDPDLLERGFEEIFLYSDDKCIGTAKRVHFSDNANMKRR…
NODE_1432_length_6061_cov_16.549451	1390	2193	+	hypothetical protein			atgtttactcaattttttggtctcaaatacaatccctttactaaggaaagccctgtatcagaactctttcagggttctgattttcttgaattagagtcaaggctgaaatatatacagtctactcgtggtatattccttcttaccgcagaggctggtaccggaaagacaacggcgctgcgtaggttctgtgatgggcttaatcctgggttgtataaaccttgttattattcattaaccacggttaccgtcatggatttctaccgtggtcttattattaagctgggtgaagagccggctcataagaaggtgactatgtttgagcaactacagaaactaatttattcttcctatcacgatcaaagaataacacccgttatcatcatagatgaagcacaaagt…	MFTQFFGLKYNPFTKESPVSELFQGSDFLELESRLKYIQSTRGIFLLTAEAGTGKTTALRRFCDGLNPGLYKPCYYSLTTVTVMDFYRGLIIKLGEEPAHKKVTMFEQLQKLIYSSYHDQRITPVIIIDEAQSLSNKVLDDLRILFNFSMDSENPFILILAGQTSLRNRLQMGINTPLRQRINVKYHMQGLKKEELKNYIQTRLKYAGAMDTNLFSDSAIDSIFSITKGAARPVNSLVTSCLIYACANQMHSLDEEVVYEANRDIEL
NODE_1432_length_6061_cov_16.549451	2673	2335	-	Retron-type RNA-directed DNA polymerase (EC 2.7.7.49)		idu(4);Group_II_intron-associated_genes	atgtttgaaaaggcaattaaagaaacagaacgcaaaggatatcagcaactagattattgcagatttgcggaagatatagtaataacagtaaacggacatgagcgtttaggatggttggtagataaggcaggaatacggttgaaagaagaactgcagaaattgaaggtaaccctgaacattgataaaacaaagactgttgatatggagaaaggagaaacctttggatttctgggtttcgagtatcgactagtcaaaaataacaatggcagaaagatagtactgataagacctcaggaaaagaaagtacagaagttcatgggttgtgaatcgtcaaattaa	MFEKAIKETERKGYQQLDYCRFAEDIVITVNGHERLGWLVDKAGIRLKEELQKLKVTLNIDKTKTVDMEKGETFGFLGFEYRLVKNNNGRKIVLIRPQEKKVQKFMGCESSN
NODE_1432_length_6061_cov_16.549451	4946	3801	-	Mobile element protein	FIG01306568	ff	atgacaggcagaaaaaaagaaatcagaacatttggtacaatgacagaagagcttttagaattagtagactggataaaagaaacaaagtgtgaatgtgtagcaatggagagtaccggagtatattggaagccgatatataaccttcttgaattagaagaaataaaaagcttagttgtgaatgcacatcatataaaaaatgttcctggaagaaagacagatgtaaaagatgctgaatggatagctaaacttttaaaacatggattgataaacggaagtttcatcccttcaagagaacaacgtgaattaagagaattattacgatatagaagaagcttaattcgtgaaagaactgctgaagtagcaagattacagaaggtccttgaaggagcaaatattaaa…	MTGRKKEIRTFGTMTEELLELVDWIKETKCECVAMESTGVYWKPIYNLLELEEIKSLVVNAHHIKNVPGRKTDVKDAEWIAKLLKHGLINGSFIPSREQRELRELLRYRRSLIRERTAEVARLQKVLEGANIKLASVASNVLGVSGRAMLEGIINGIESTEQLALLAKGTLRKKIPELQKALNGLVKEHQKMILASQLKHIDFLNEHIDTINEEIDKRLKDKNEYIEILDSIPGIGKRAAEVILAEIGVDMDKFSSAAKISSWAGLTPGCFESAGKRKSAKTRKGNEHLRSTLVEAARSLQNSKDSYLSAQYRRIKARRGANRAAVAVAHSLLVIIYHVIKNKKPYEELGADYLDKIKETNKVDRAKKLLENLGYDITKVA
NODE_1432_length_6061_cov_16.549451	5781	5329	-	hypothetical protein			atgaaaaattttattaaactatctttagtaatagttcttgtcattttattgcctatttttggttgcacaagggcagaaaatgttgaggacagacaaagagcaggcttagaaataaattctataaattcaggcatcggttcagctaacacaaatgataatactcacgacatccaaaggtttagttactcgattgttttaaccaataacgagaaagatgcagtatttattaaagaagtaacattgattttaccaagggaatttgaagaaaaaattgtatctaagctgcttattgcatcagtaaataaatatatagattcgaattctactattgaaattaagggttcattggattttaaggctaatgatatgtctaaagaagatattattaaactcgatccc…	MKNFIKLSLVIVLVILLPIFGCTRAENVEDRQRAGLEINSINSGIGSANTNDNTHDIQRFSYSIVLTNNEKDAVFIKEVTLILPREFEEKIVSKLLIASVNKYIDSNSTIEIKGSLDFKANDMSKEDIIKLDPRILSVKVTNERTINLEK
NODE_1454_length_5999_cov_10.137786	923	63	-	Thioredoxin reductase (EC 1.8.1.9)	FIG00018396	idu(1);pyrimidine_conversions idu(1);Thioredoxin-disulfide_reductase idu(1);Glycine_reductase,_sarcosine_reductase_and_betaine_reductase	atgaataatatatatgacattgcaattattggttgtggtccagcgggcttatcagcagcattaaatgcgcatattagaaaaaaagagattattttgtttggaaatgaattttgcacacctaaaatgcatatctcgccttgggtagataattatttaggtgaagtacatatttccggcaaagatttgagaaaaaaatttttagatcatattcaagaaactggaataaatgtaacagaaaatagaattgatgctgtttaccaaagtaaagaatttaatacgctccagtgcggagatcaacttattaatgccaaaactgtcattattgctacgggtgtatcctttggtaaaaaacttgaaggtgaagaggaatttgtaggtaagggtgtaagttattgtgct…	MNNIYDIAIIGCGPAGLSAALNAHIRKKEIILFGNEFCTPKMHISPWVDNYLGEVHISGKDLRKKFLDHIQETGINVTENRIDAVYQSKEFNTLQCGDQLINAKTVIIATGVSFGKKLEGEEEFVGKGVSYCATCDGLLFKDKIVAMLAYSQEGLDEIKFLADVCKEVILFPLFKGEFHSFPPNVKVEKTSPTKINGNGMASSIMTQKGEIPVEGVFIFREAVPPAQLVPGIAIDSGAIKVNKNMETNLSGIFAAGDCTGKPFQLSKASGEGQIAALNAVHYIDTH
NODE_1454_length_5999_cov_10.137786	1076	1264	+	Ferredoxin		idu(6);Soluble_cytochromes_and_functionally_related_electron_carriers	atgaacatttttgtggattcagcattatgtatatcttgtagcctttgcattaatacatgtccagacgtttttacatggaataaagaagatcaagcaaacgcaaataactcaaacataagtgaagataacataaataaagttagagaagctatagatggatgtcccacagaagcaattaaagaaaaatga	MNIFVDSALCISCSLCINTCPDVFTWNKEDQANANNSNISEDNINKVREAIDGCPTEAIKEK
NODE_1454_length_5999_cov_10.137786	2454	1321	-	Flagellar motor switch protein FliN	FIG00002041	idu(1);Flagellar_motility idu(1);Flagellum	atgtcaaacaagattctagatcaagcagagattgatgcacttctaaactccaattatgtagatgagcatgtagatgaggctgtagatgaggctgtagatgaaaacatgattgagcatgaacaagaatatgttcatgaaacattatctgttgaggaccttgatgctttaggcgagatagcaaatatttcaatgggatctgctgccacagtattatcagaattagttaatcaacaggtggtgataacaaatcctaccatcactcaaatgacgtatgcagagttggtacaacaattaccagacccttatatggctattgaagttcagtttacaaaaggtttgaagggagcaaatcttctagttttaaaaaatgctgattgtgaaatcctagcaaatatgatg…	MSNKILDQAEIDALLNSNYVDEHVDEAVDEAVDENMIEHEQEYVHETLSVEDLDALGEIANISMGSAATVLSELVNQQVVITNPTITQMTYAELVQQLPDPYMAIEVQFTKGLKGANLLVLKNADCEILANMMMGEPPVANNVVMDEIHMSAATEAMNQMIASSATAMSQVFNTSVDISPPDLILIDENSNNIDIKDMDLVVIKFNMTIGDVVNSELIQMMPISTAKEQARLLFDVINVTDHQEVINDAPTNVGSENINQSNEKPISNMIATTYPEEAYYTEQEFSGGDKNFDLILDIPLKVSVELGRTKKPINEILQYQSGSILELNKLVDENVDILVNGTLVAKGEVVVINENFGVKITNIISPKERIMQLRNKV
NODE_1454_length_5999_cov_10.137786	3434	2460	-	Flagellar motor switch protein FliM	FIG01290464	icw(1);Flagellar_motility icw(1);Flagellum	ttggctgaagtcctctttcagcatgaaattgattctcttattgaatcattagcctcaggggtaattaatccagaagattataaagtgggaaatgatggtaatgtaaaaagccatgactttcatcgcccaaataagttttcaagggagcaattaaggactctagatttacttcataatagctattcaagaattttaagcaactttttatctgcgtatttacgtgatagtattagagtgagattaactacaatagaacagttaacgtatgaagatttcgtaaggtctattcctagtcctacattattgacagtgtttactttagaacccttaaaaaggacagcgatacttgaaactagtatgcattatgtttttcctattcttgatctaatgttaggaggt…	MAEVLFQHEIDSLIESLASGVINPEDYKVGNDGNVKSHDFHRPNKFSREQLRTLDLLHNSYSRILSNFLSAYLRDSIRVRLTTIEQLTYEDFVRSIPSPTLLTVFTLEPLKRTAILETSMHYVFPILDLMLGGKPYLPDKFRDLTEIELSILRKIHTKVLEQYSFAWSDIAEIRTSIEVMETNPKFSQTITPNETVAVITFDTFIGPIKGLINLCIPFIALDPVMPKLTAHYWLSEIGGSDEKEAFHLEQTVSKVKLDLSAVVGEMNISVRDFLQLGEGDVLQLNRSINEDMDLYVNDLLRFKVKPGVTGAKLAVQVTTCVEGE
NODE_1454_length_5999_cov_10.137786	3831	3454	-	Chemotaxis regulator - transmits chemoreceptor signals to flagelllar motor components CheY	FIG00000426	icw(2);Flagellar_motility idu(1);Two-component_regulatory_systems_in_Campylobacter	atggctaaaaagattttgattgttgatgatgctgcttttatgagaatgatgctaaaaaacattcttgtaaaaaatggttatgatgtcgtgggagaagcagaaaatgtttcagttgctatagaattatttaaatctacacagccggatttggtaactatggatataactatgcccaagattagtggaatagaaggcgtaagggaaattcttaaaattaatccgcaggctaatattattatgataagtgcaatgggacaacaagccatggttatggaggctattcaagcaggagcaaaggattttatagtaaaaccattccaacaagaaagaattgttcaagcagttgaaaaagttcttcaacgagctaatcttgcctag	MAKKILIVDDAAFMRMMLKNILVKNGYDVVGEAENVSVAIELFKSTQPDLVTMDITMPKISGIEGVREILKINPQANIIMISAMGQQAMVMEAIQAGAKDFIVKPFQQERIVQAVEKVLQRANLA
NODE_1454_length_5999_cov_10.137786	4546	3932	-	Chemotaxis protein CheC -- inhibitor of MCP methylation	FIG00002947	isu;CBSS-323850.3.peg.3142	gtgaagtcattagagagtttaacgcaagttcagttagatgcaatccaagagctagggaatattggagttgggaatgctgctacttctatggcacaaatgctaagtagcaaaattgatattagtcttccaaatgctacagttatacctctggaacaaatgcatgagtttttttggaatccagaaaaatggatttcttgtgtttccgtaaaatttgaaggagaagctccatgttactttatgtttatgtttgaacaacaaattgcgtatgatttaattgatttgatgctagggcaaagtataggaactactaaagctattgatgacatgggagattccattttgaaagaagtaggtaatattgtttcaggtgggtttgctatggctttgagttccatgaca…	MKSLESLTQVQLDAIQELGNIGVGNAATSMAQMLSSKIDISLPNATVIPLEQMHEFFWNPEKWISCVSVKFEGEAPCYFMFMFEQQIAYDLIDLMLGQSIGTTKAIDDMGDSILKEVGNIVSGGFAMALSSMTGLEFVVTIPSLASDMFGAILSSIVISNNQIDDNFFLFETELSNGEQEVLGKIFLFPEPGSLEKILNQLGLE
NODE_1454_length_5999_cov_10.137786	5340	4564	-	Chemotaxis protein methyltransferase CheR (EC 2.1.1.80)	FIG00000452	ff	atgacatatagtgacttctgtattaatttaaagaaaactctcggtattgatttatcaggctacaaaagccgtcaaatggaacggcgcataattaatttaatgggacgacaccaatgcagtgattttagcaaatacctaaatttaataaaaacagatacaaatgctagaaaacaatttattaatcatcttactataaatgtaacagaattttttcgtaatccagacttatttaaatttcttgagaattttattttaccttcattggtacaaaaaagtaacttgtttagaatttggagtgctgcttgttctaatggtgctgagccttattccttagctatcatgatgcatgaattatttcctcagaaaaaatattatattgaagcaactgatattgatgag…	MTYSDFCINLKKTLGIDLSGYKSRQMERRIINLMGRHQCSDFSKYLNLIKTDTNARKQFINHLTINVTEFFRNPDLFKFLENFILPSLVQKSNLFRIWSAACSNGAEPYSLAIMMHELFPQKKYYIEATDIDEQILSVASQGKYYDESIKKLPKARVDKYFDIKDDAFSIKSIIKKNISFRRHNLLSDAYPENFDLIVCRNVIIYFTPEAQDFCYRNFAQALKNNGVLFIGASENFLNYKQYGFERIHPCFYRKISIS
NODE_1454_length_5999_cov_10.137786	5883	5404	-	Chemotaxis protein CheD	FIG00005647	ff	atgaatcattttgttactatcggcgtgattaaagtaactaaatgtccaggaaagctaacaatattgggattagggtcttgtgttggagtttgtctatatgacccggcggaaaaaataggtggtatggcccatgttatgttgccagatagttctcaatttagcaatattcctaaaccttcaaagtttgctgatttagctatacctatgttagtagaaaaattactcagttttggggcacaaagaagtagattagttggaaaactagctggaggagctcagatgttttcaactaatgataattctataataatggatatcggtgaacgaaatattattatggtaaaacatacactagaaaggctaagaattcgtgtgctctcagaagatttaggtggaaat…	MNHFVTIGVIKVTKCPGKLTILGLGSCVGVCLYDPAEKIGGMAHVMLPDSSQFSNIPKPSKFADLAIPMLVEKLLSFGAQRSRLVGKLAGGAQMFSTNDNSIIMDIGERNIIMVKHTLERLRIRVLSEDLGGNKGRTMVLETNDCSVTIKKIGEEPRNI
NODE_153_length_28534_cov_11.623056	31	819	+	Sporulation kinase			ttgatatctgcagaaaaaataaatattgaagatgaagagtgttttcttgttgttacaaaggatgttacggaacttaaaaaattaaaaaccgaaatatccagacttgaaacattaaacctaattggagaaatggcagctggtatggcccatgaaattcgtaatccgatgaccaccgtgcggggcttcctacagttactacaaaataataaacaatatcccaacaatcaggattactttaatcttatgattagtgagcttgacagggcgaattcaataataactgactttctttccttggccaaacataaaatattaagtcttaaggttcaaaacattaacagaattatttactcattattgcccttaatcaaggctgatggtattatttcagataagtat…	MISAEKINIEDEECFLVVTKDVTELKKLKTEISRLETLNLIGEMAAGMAHEIRNPMTTVRGFLQLLQNNKQYPNNQDYFNLMISELDRANSIITDFLSLAKHKILSLKVQNINRIIYSLLPLIKADGIISDKYVTLINNKIPEILLDEDEIRQLILNLTKNGLEAMQPGGNLTIKTFSDGENVVLAVKDEGQGIEPEVLKKIGTPFITTKEYGTGLGLARCYSIAQRHNATIHIETSPDGTTFFVRFPLLNDVSSHNNEAAQ
NODE_153_length_28534_cov_11.623056	2148	1024	-	Multi antimicrobial extrusion protein (Na(+)/drug antiporter), MATE family of MDR efflux pumps	FIG00000402	idu(3);Riboflavin,_FMN_and_FAD_metabolism_in_plants idu(3);Multidrug_Resistance_Efflux_Pumps	atgaaacttgaaggagggaaaatttctaattcacatttgatatttctaataataggttttactgtaggaacctccgtacttatccccccaggaattgctgctaagcatgatggttggctggctattttagcaggactatgtataggtttaatttttaatattatttacgcaaccttggcaataagctttcctggtaagacattaatccagtttaatgatataatatacgggccttttttaggaaagtttatttccataggatacctgtggttttttttacataccgacagtttaattataagaacattaggtgatttttctacaacaaacttaccccaaactcccatggaggtatttgttatttgttttatgttaatctctgcctcagcagtacgaaac…	MKLEGGKISNSHLIFLIIGFTVGTSVLIPPGIAAKHDGWLAILAGLCIGLIFNIIYATLAISFPGKTLIQFNDIIYGPFLGKFISIGYLWFFLHTDSLIIRTLGDFSTTNLPQTPMEVFVICFMLISASAVRNGIEVITRCSLVLVSFMVFFIFGTTILLLKDINITNLLPILDLPLIEFIKGSHSAAIYPFSQQVIFLMVIPFLNNPNQVKKPMIIALIIAGIILLINTIINISVLGDIATISSYPSFQSIRMINILNGLTRLEIVVAINFSTMIFLKISVFYYCTVLGIAQLLKLRSYQPLVFPVGILITIISISQFDSAVEQFTFLANIFPYYSSIFQFVIPLLSLIIILIRGLQKNERSHHKEFHLHRHR
NODE_153_length_28534_cov_11.623056	2423	2968	+	FIG062788: hypothetical protein	FIG00581777	ff	gtggacattggattattacaaacgcaaaatatgcttcgagaaaaaggcatattaattagtttttcaggccgtttttcacaaggaattattgtagaattaggggaagctgtgaaaaattatatggaaaatgaacaaacgccaaagacggatatacataaagtttttgctgttttcattgagctttctcaaaacataaaaaattataccgcaagcaaagaaggaactgatgcatatagtattattgctaattcaagcattgccaatattggcaaatgtgaagatgggtactttatttgggctggtaatattattgaaaatgatgatattgagcccctgagggaaagattaaatcatttgatgaaacaagataaagatgaattaaaaaaaatttataaggaa…	MDIGLLQTQNMLREKGILISFSGRFSQGIIVELGEAVKNYMENEQTPKTDIHKVFAVFIELSQNIKNYTASKEGTDAYSIIANSSIANIGKCEDGYFIWAGNIIENDDIEPLRERLNHLMKQDKDELKKIYKEQIKKEISPDAVGAGIGLIDIARKASLPIQYSMEKVDSKYSFYEILVRV
NODE_153_length_28534_cov_11.623056	2983	3372	+	FIG057251: Fe-S oxidoreductase	FIG00764586	ff	atggaattattgcatattgaatctacaaaagtaacaccaggcattgattttgatcctaaaacaaatcgattaagtataaaagggcagtcttatcctgaaaatgcttttaaattttatgaacaggtatttaattgggttgatgaatatctaaagaaagagataggtgaaataaaagtagaaatagattttaattttccttacataaacactagtagtgcaaaatgcattatgatgtttttagaaaaatttgagaattattacgcagaaggtaaaaatattattgttaattggtactatgatatggaaaatgagagtgaacttgaatgtgccgaagaatttaaagaggatgtaatgattccttttaatataattcctattgaatctatctaa	MELLHIESTKVTPGIDFDPKTNRLSIKGQSYPENAFKFYEQVFNWVDEYLKKEIGEIKVEIDFNFPYINTSSAKCIMMFLEKFENYYAEGKNIIVNWYYDMENESELECAEEFKEDVMIPFNIIPIESI
NODE_153_length_28534_cov_11.623056	3423	5264	+	Serine phosphatase RsbU, regulator of sigma subunit	FIG00017431	isu;SigmaB_stress_responce_regulation	atgtttaattcaaaagaaaagaaaactgaaataaaaaaatatgataatgaactttttgataataatactctaaaaataattgttattgcgagtattattattataatctccataattattacgggttctatgagttttattataactgaaaaacaagtggtaaaaaaattaaagtcaaaagacttagtctatattgcgcagtctatatccgctaaaatagatggcagaatagggagagctaatgaaacttcaatcatactctcaaaggatcctgttatcttacaatgggttcgtaatggagaagttgagaaagatcttgaaggatacgccaaacaaaaaattattgatattgttagcgaatttgattataacaattcttttattgtaagtactgttact…	MFNSKEKKTEIKKYDNELFDNNTLKIIVIASIIIIISIIITGSMSFIITEKQVVKKLKSKDLVYIAQSISAKIDGRIGRANETSIILSKDPVILQWVRNGEVEKDLEGYAKQKIIDIVSEFDYNNSFIVSTVTNHYWSEEGKIIDTMSESDPDDSWFFEKISSKEPVTIEVDYNNERQGTFVFINALMGNVNKPLAVTGVGLNLKDIAQEFQKYYSSGQNDLWLVGNKGTVFISGNLNEVGKNITEFVPVDIWQKANTNNPNEGSNIIEYKHTNGEIYDLIFQSLNSTDWHLVFQVPRSESLSIISAIKINTAIGSLFTIILLIIIFYLISKNIANPYKRAVLLSQELEKKVDERTRELSEKNTRIIESIEYARMVQSSVFPPPREIKEVFEDFFILWQ…
NODE_153_length_28534_cov_11.623056	5293	6903	+	FOG: GGDEF domain			atgcaagatcaattatttaaaaaagaatttgaagtcttaaaatcagcagaagaaatcttaaacagtgatgattacaaaaataatgaattactttcaaattatggagaactgcttaataattatagaaagttattaaaatttgcaagaaagataatgaaaataagtgatatacaaggattggaactaaaaactcagggaattgctataaataatttattaaataatataaatcaaggctttttaacatttggtaaagacttgcgggttaataaggaatatagtttagaatgtaataatatattcaaaaaaaatattaataatgtaaacatactagaattattatcacttgagaataaagaacagaaaaaacaatttgctcaagcttttcaaataatattt…	MQDQLFKKEFEVLKSAEEILNSDDYKNNELLSNYGELLNNYRKLLKFARKIMKISDIQGLELKTQGIAINNLLNNINQGFLTFGKDLRVNKEYSLECNNIFKKNINNVNILELLSLENKEQKKQFAQAFQIIFNTKDENIKLKTIKNLPHMIKINNNFINIKYQLIDTDEIESGSKKMMLVLTNINDKRKTEDQIMYLSYHDKLTDLYNRAYVENVIPQLKDELPVSVIMADMNGLKLTNDVFGHDHGDKLLINLAHVFNKCCRKGDIIARWGGDEFIIILPGAGKNFSKKICDRIKEMCAKVEHDPIELSVSLGYATMETPNITILELISIAENMMYNEKVVESKETRKKMILSVKKILEYKRDDFTNHVERIKYAADNFAKVLKLGPESLEVNKLSL…
NODE_153_length_28534_cov_11.623056	7898	7023	-	Beta-lysine acetyltransferase (EC 2.3.1.-)	FIG00012793	idu(1);Lysine_degradation idu(1);Lysine_fermentation	atgataaacaaaaatagacaataccttggggatgacattcccaagattattaataaagttacatcagattttaacgccacgctgcaagtagatttattaaataaaagacttaaattacttaattaccaaactgaaaattttattagcttaactaattttttaataaaaacatcatatcagtataagttagataaaataattatctttgctaaagaagatgatttaaatgaatttttcaatgcaggctttatcttagaaactttcaatccttattatttccgtggtaaccccatgttttatcttgcaaaatttctcacaaaagaaagagaaaaatcagatgatacactaaagaaagatgacattataaaattagctactaataaaagaatatatgaaaat…	MINKNRQYLGDDIPKIINKVTSDFNATLQVDLLNKRLKLLNYQTENFISLTNFLIKTSYQYKLDKIIIFAKEDDLNEFFNAGFILETFNPYYFRGNPMFYLAKFLTKEREKSDDTLKKDDIIKLATNKRIYENHHLPDRFTLRQATKEDIPDLINLYKKVFTSYPTPIYEKEYLKKIMDNDSFFIIITNETGKVISAISAEIDIKNSCAEITDCATLPEYRSNKLMYHLVIEIEKEMKKMNLISLYTIARAISPGINVVFSRNDYKYFGRLIKNCHICGSYEDMNLWVKKL
NODE_153_length_28534_cov_11.623056	9100	7895	-	Lysine 2,3-aminomutase (EC 5.4.3.2)	FIG00134830	icw(1);Lysine_degradation icw(1);Lysine_fermentation	atgaaaaacagaattaccaatttggatgatctaagaaagtttattaatcttaccccaaaagaagaaattggaattaagaacagtctaacagatctacgaatggctataacaccgtattatgcatctctaattgataagcatgacccctcatgcccaatccgtaaacaggctattcctactgaaaatgaacttcaaaaatcaatttgtgacttagtagacccacttcatgaagaagcggattctccggttcctggcataactcatcgttatcctgatagagttttactactcgttactgatcaatgtagcatgtattgtagacattgcaccagaagaagacttgctggtgctactgataatcatttaccagtaaaacaaattgataatgcaattaaatat…	MKNRITNLDDLRKFINLTPKEEIGIKNSLTDLRMAITPYYASLIDKHDPSCPIRKQAIPTENELQKSICDLVDPLHEEADSPVPGITHRYPDRVLLLVTDQCSMYCRHCTRRRLAGATDNHLPVKQIDNAIKYIRNNRQIRDVLISGGDPLCLSDKQLDSILSKIYSIPHVEVIRIGTRTPVVLPQRITDSLVKVLKKYHPLWINTHFNHPKEITQEAIMACNKLSDAGIPLGNQSVLLKGVNDCPHVIKKLVQKLVSIRVRPYYLYQCDLSTGIEHFRTSVSRGIEIIEHLRGHTSGFAVPTYVIDAPGGGGKIPVNPQYLISQSQDKVVLRNYEGMITTYTEPSDTQSICKECGICKQYPSSCNTGVAELLDNKSTSIFISDNNNIHQERNKHVVGK…
NODE_153_length_28534_cov_11.623056	10293	9418	-	Pyridoxal kinase (EC 2.7.1.35)	FIG00001020	isu;Pyridoxin_(Vitamin_B6)_Biosynthesis	atgaagagatcagtaaacagggtagcagccattcatgatttatcggggtttgggagatcatccttagcagttgtaatacccatattatcaactatgggcatccaagtttgttcaatgcctacagcagtcctttccactcaaaccggaggatttgacgggtacagttttattgaccttacggattcaatggaagaatttatagatcattggaaaaagatagaactagattttgattgtatatacagcggttttttaggatcaccacgacaaattaatattatctctaattttatagatgatttttcctcaaacaaccctttggttgttatcgacccggttatgggtgataatggaaaactatatagtaccatggataatgaaatggtaacaaatatgaaa…	MKRSVNRVAAIHDLSGFGRSSLAVVIPILSTMGIQVCSMPTAVLSTQTGGFDGYSFIDLTDSMEEFIDHWKKIELDFDCIYSGFLGSPRQINIISNFIDDFSSNNPLVVIDPVMGDNGKLYSTMDNEMVTNMKKLIEKADIITPNFTEAAYLLDESYHLDINDIKIKDWLVRLSKMGPKTVIITSVPDTNKSKNTSVIAYNKEDGRFWKVSCVYIPAHYPGTGDIFTSVIVGSILQGDSLPVALDRGVQFITAAIRASYGNKYPEREGVLLERVLGNINMPVIASSYELLE
NODE_153_length_28534_cov_11.623056	10417	10953	+	Substrate-specific component PdxU2 of predicted pyridoxin-related ECF transporter		isu;ECF_class_transporters	atggctaacactaacgtaaaaaaacttgtcttttccggtctgatggctgctttggtagttgttggaacaatggtaatacaagtacctactatcactaaagggtacattcatattggtgatagtatggtttatctttgtggtatttttctaggccccgtatatggaggtttagcagcaggaattggatcatttcttgctgatttattctcaggttatgctttatacgcaccggctacatttgtgattaaggccttggatgctatgattgttggatttatttatttaaaacttactaaaaacagtgattccacgtctaaaaaacttggcatattttctatcgcagcatttttcggtggtttaattatggtgagtgggtatcttgcttatgaaagcttcttg…	MANTNVKKLVFSGLMAALVVVGTMVIQVPTITKGYIHIGDSMVYLCGIFLGPVYGGLAAGIGSFLADLFSGYALYAPATFVIKALDAMIVGFIYLKLTKNSDSTSKKLGIFSIAAFFGGLIMVSGYLAYESFLYGFNAALAGVLANITQALGGGILVAPVLSIMEKAKIVPNIAERSI
NODE_153_length_28534_cov_11.623056	11129	11248	+	Butyrate kinase (EC 2.7.2.7)	FIG00007694	ff	gtgtctaaggaattaggtaaagcttatgatgaagtaaatcttattgcagtaaatatgggcgggggaattacggtaggtgctcataaaaacggtaaagatagactctattatttctcttaa	MSKELGKAYDEVNLIAVNMGGGITVGAHKNGKDRLYYFS
NODE_153_length_28534_cov_11.623056	11397	11666	+	hypothetical protein			atgaaagtaataaaaaattgttccacatgcgaatataattatcaggggatttgtgtagataaaaaaaagggtgaagaaatttctaagttagttgaaatagaagaaatggattgctggattattgaagaagaataccatgatgacttaatagaaagactaccgctagacatgaaaaaagaatatgtctacaatattgatactaaaataactcttcaagatattataaaattcattgaggaaaatgaaggaacagtttgtgaatgtgactag	MKVIKNCSTCEYNYQGICVDKKKGEEISKLVEIEEMDCWIIEEEYHDDLIERLPLDMKKEYVYNIDTKITLQDIIKFIEENEGTVCECD
NODE_153_length_28534_cov_11.623056	11734	13032	+	Gamma-glutamyl phosphate reductase (EC 1.2.1.41)	FIG00000365	isu;Proline_Synthesis	atgagaatcaaagaaattgcaacttccgcaaaaggtgcctcaattaaacttgcggcaacagggatagaattaaaaaacaaagctcttgaagaaattatgataggtttatcaaataataaggatagaataattgccgccaataaagtggatttggaaagaagtgagaaagaaaatttagcacttcctcttttaaagcgtctaaaatttgatgaaactaaaatcaatgatgtgattgatggcataaatagtttaattaaattacctgatccagtgggacatactttagccgctactcaaatggatcaaggtttagaattatataaagttagttgtcctattggggttattggcgtaatttttgaatcacggcctgatgctctggtacaaatttctaccctt…	MRIKEIATSAKGASIKLAATGIELKNKALEEIMIGLSNNKDRIIAANKVDLERSEKENLALPLLKRLKFDETKINDVIDGINSLIKLPDPVGHTLAATQMDQGLELYKVSCPIGVIGVIFESRPDALVQISTLCLKSGNGALLKGGSEAKETNKILVDIINNATEQVGIPSGWLQLLETRTDVSEMLKMDDYIDLIIPRGSNDFVKHIMDNSRISVLGHADGICHCYVHKDADLDLAINVVVDAKIQYVAACNATETLLVDGEIAGDFLPRIKEALEKNNVEMVGCAKTREYIDVNPASEDDWKTEYIDYKISIKVVNDIDEAIDHINTYGSGHTDSIMSKDKGAIEKFMNLVDSGSVFCNCSTRFSDGFRYGFGAEVGISTNKIHARGPVGLEGLLIY…
NODE_153_length_28534_cov_11.623056	13138	14571	+	MDR-type permease			atgatgaaaattaaagatttagatcgtaaaccttattatatgtggttggtttttatcaatttagcagtagggacgtttatggccaccttagatggtagtatcgttaatgtggcattaccaaccatttccgaaggttttaacgtagaacttcctgtattacagtgggtagtttcggcgtatttacttaccatttccagtttgctccttacttttgggcgattatctgatatgcatggacggtcaaaaatatattcctggggctttttagtttttatcctgggttcagttttttgtggtttgtcaaattctgtagggttacttgtcacatcccgggtaattcaagctgttggtggggctatgatgatggctaactctatggggataattactgatgttttc…	MMKIKDLDRKPYYMWLVFINLAVGTFMATLDGSIVNVALPTISEGFNVELPVLQWVVSAYLLTISSLLLTFGRLSDMHGRSKIYSWGFLVFILGSVFCGLSNSVGLLVTSRVIQAVGGAMMMANSMGIITDVFPPQMRGRSLGMMGTVVAAGSITGPSLGGILIEFWGWQAIFFVNIPIGIFGYLSALMILPKDNQGQKETFDIVGAVLFACGMIALLLGLSLTKQFGWGSPVTLSLLSGAIFLIGSFIWWEIKFPYPMVDMSMFKNRIFAAGNGAGFISFVAMFNVNILMPFYLQQILKLDPQHVGLMMTPFPIVMAFSAPVSGWLSDRIGSMILTVSGMALAALSIGSMVLLTPNSTLLEIGVKLGFLGMAMGFFQSPNNSSVMGAVSKAKLGIAGG…
NODE_153_length_28534_cov_11.623056	14807	14923	+	hypothetical protein			atgtctgggagaggcttaggactttgtaatggaactgaaaatatatgtggatgtagcgggtgccgcagatacagatatgggcacgatattcttgaagacaagaacagagatgaataa	MSGRGLGLCNGTENICGCSGCRRYRYGHDILEDKNRDE
NODE_153_length_28534_cov_11.623056	15005	15169	+	FIG060329: MOSC domain protein		idu(1);Molybdenum_cofactor_biosynthesis	ttgggtgaaagtgttattttggaagtcgttcaaattggtaaagaagatcatcccggtatagttagtagaactttagaaataagccttttacctcatgaaggaagattttgcaaagtaattaggggtggtaaaataaaaaagggagattatgtagaagaaatataa	MGESVILEVVQIGKEDHPGIVSRTLEISLLPHEGRFCKVIRGGKIKKGDYVEEI
NODE_153_length_28534_cov_11.623056	15491	16417	+	Predicted Fe-S oxidoreductase	FIG01450338	ff	atgcaagaaatgaaatacgtttacggccccgtaccttctagaagaatgggaatttctctgggtattagtccgatacctaaaaagacatgtaactattcatgtatctattgtcagctcggcagaactgatcgcatgactaacgcaagaaagatgttttttcctgttgacgacattatcgatgaattggaaacaacgctcaagggtgatcctgaatttgatgtggtgacaattgtaggggaaggtgaaccgacgctgtactctggtctgggcagcctcattcgcgaagttcagagacgaacggataagcccgtcgccgtcattacgaacggggcactcctttatgatccggatgtgcaatcggaattgagccaggcagacatcgtgctaccttcgctgggg…	MQEMKYVYGPVPSRRMGISLGISPIPKKTCNYSCIYCQLGRTDRMTNARKMFFPVDDIIDELETTLKGDPEFDVVTIVGEGEPTLYSGLGSLIREVQRRTDKPVAVITNGALLYDPDVQSELSQADIVLPSLGAFDEASFKKINRPYGTMNYKDVYLGLKTFSEKYTGQLWLEIMLIAGVNDDKKAFQDFHKLLKNIKYDRLYLNTPVRPPAESDVKAIDNESMECAIEALGGISIDLLHSQGFHSNIVDHYAAIMSIIKRHPMNQFEIKDFMKSRGCSDVGAIFSELDRDERIISIDYKGYVTYRMK
NODE_153_length_28534_cov_11.623056	16661	17791	+	Alcohol dehydrogenase (EC 1.1.1.1)	FIG01007502	idu(3);Glycerolipid_and_Glycerophospholipid_Metabolism_in_Bacteria idu(3);5-FCL-like_protein	atgaagaatttgaagttccatggggatggaattgtaataggacaagatgctttaaagtatttagaaactatccatggaaaaaaagtttttatagttacaggtagcaagtctatgtttaagaattttacaattaatagaattaaagaaatattagaaaatataggatgtgcgacagaagtatatagtggaattcctggtaatcctacaactgaagatgtcttaatcggtttaggtaaaatgagagagtttaagccggacactgtaataggtgtgggaggcggatctgctttggatgccaccaagatgatggtgcttttttatgaatatccagagtggaattttgaacgggcactaagagaagaattacctcaaaaaagaaagggtgttaactttattgct…	MKNLKFHGDGIVIGQDALKYLETIHGKKVFIVTGSKSMFKNFTINRIKEILENIGCATEVYSGIPGNPTTEDVLIGLGKMREFKPDTVIGVGGGSALDATKMMVLFYEYPEWNFERALREELPQKRKGVNFIAIPSTSGTGTEVTRAAVITYKEQNLKIGLKSDGFIPDIAILDPGITLSMPKKVVAETGMDAMTHAVECYINKNLDDFTAILAKGAIEGLFKYLPLSFSKGDLVSREKVHNFQCMAGCAFNNTGLGMAHGISHAVGGMFNLGHGLLNAIALPYVLQYNSQDHEVAERLVNLGKMVGQEDFIDGIRKLNKILEIPDNLKDIGISLKDYEENFAELVNNCLKGSTVRNPIKISREDMSVLLMKIYNG
NODE_153_length_28534_cov_11.623056	17909	18331	+	Inosine-5'-monophosphate dehydrogenase (EC 1.1.1.205)	FIG01315946	idu(2);Purine_conversions idu(2);Purine_salvage_cluster	atgaacattgcgttctttcttttacctaaaagtgagattgtttattttacccatgactatactatgcgtcaagcgttggagagaatggaatatcatggatataaaggtgttcctctgattgatagtgacggtaaatatgtagggaccataacggaaggggattttctctggaaattaaaaaatacacctagattaagttttgaagggacggaaagagttctattatcagaagtaccccgaagagcaaaaaacaaaccggtgcgtattgatgctaaacttgaggatttattttacatagctattgggcaaaatttcattcctgtagtagatgataatgatatttttattgggataataagaagaagagaaataattgaatattatgcgaatcatttgtta…	MNIAFFLLPKSEIVYFTHDYTMRQALERMEYHGYKGVPLIDSDGKYVGTITEGDFLWKLKNTPRLSFEGTERVLLSEVPRRAKNKPVRIDAKLEDLFYIAIGQNFIPVVDDNDIFIGIIRRREIIEYYANHLLKNNMKIS
NODE_153_length_28534_cov_11.623056	18571	18660	+	tRNA-Ser-GGA		isu;tRNAs	ggagagatggccgagtttggcttatggcgcacgcctggaaagcgtgttggtgtaacagcctcgcaggttcgaatcctgttctctccgcca
NODE_153_length_28534_cov_11.623056	19158	20744	+	DNA polymerase III subunits gamma and tau (EC 2.7.7.7)	FIG00000414	icw(3);DNA_processing_cluster	ttggcatatattgcattatacaggcaatggagaccacaatgttttgaagaagttgtgggacaagagcatattagtagaacctttaaaaatgctatcaatggcgaaagaatcgctcatgcatacctgtttaccggcccccggggaacaggaaaaactagttctgccaaaattctggcgaaggctgttaattgtttgaattcggcagagggagagccatgtaatgaatgtgattcctgtaaacgcattacagaaggaagttctctggatgtgattgaaatagatgctgcgtctaatcggggaattgatgaaatacgggatttaagggaaaaagttaagtttgccccggcagaaagcaaatataaagtatatatcatagatgaagtacacatgttaaccatg…	MAYIALYRQWRPQCFEEVVGQEHISRTFKNAINGERIAHAYLFTGPRGTGKTSSAKILAKAVNCLNSAEGEPCNECDSCKRITEGSSLDVIEIDAASNRGIDEIRDLREKVKFAPAESKYKVYIIDEVHMLTMEAFNALLKTLEEPPKHVIFILATTEPHKIPLTILSRCQRFDFRRIGQKDIVDRLAKVVEASGLNVDMRAIQMIAKKAEGGMRDALSLLDQCLSCTDDQITEETVSSILGTVDREFINGFVKAVAKSDMAVILQHIDKLVGEGKDLKQFLHDLLEHFRNLLLTKLSNDSAHVSDIPDFLYMMLKEQSELFSENRIFQIMQILSETESNIKYTSQPRIMFEVNMMKTIVTENKNRACIEKDHVVQHISEEIVAKKVEDTDRQVIQKEE…
NODE_153_length_28534_cov_11.623056	20759	21076	+	FIG000557: hypothetical protein co-occurring with RecR	FIG00000557	isu;DNA_processing_cluster	atgggtatgggtaatatgcaaaagatgatgaagcaggttcaaaaaatgcaaagcgatatggctaagttgcaagaggaattagcagaaacaactgtggaagccacttctggtggtggagtggtaaccgtagtagcaaatggtaaaaatgatgttgtttccattaagattaagccagaagctgttgatcctgatgatgtagaaatgttagaggatttattactagcggcaacaaaagaagctttaagaaaagctcaagaaatggtatctcaagaaatgtctaaaattaccggtggtatgaaggtccccggattattctag	MGMGNMQKMMKQVQKMQSDMAKLQEELAETTVEATSGGGVVTVVANGKNDVVSIKIKPEAVDPDDVEMLEDLLLAATKEALRKAQEMVSQEMSKITGGMKVPGLF
NODE_153_length_28534_cov_11.623056	21087	21689	+	Recombination protein RecR	FIG00000190	icw(1);DNA_processing_cluster isu;DNA_repair,_bacterial_RecFOR_pathway	atgcatcatacttatcctgaaccagtgttgcggttaatagaacaattaatgaagttgccgggggttgggccaaaatcagctcaacgtttagcatttcatttattaaatacattagaacgagatgcggtaggattagctaaagccatagtggcagcgagagaaaatattagacaatgttccatatgtgcaaatttgacacaacatgacccgtgcgcgatttgtcaggatataaatcgggatgaaaaatctctttgtgttgtagagcaaccaaaagatataatatctatggaaaagaccagagaatttaaaggtaaataccatgtattaaatggagctatttctcctatggatggaatcggccctgaccaattaactattaagcaattactgtcccgaatt…	MHHTYPEPVLRLIEQLMKLPGVGPKSAQRLAFHLLNTLERDAVGLAKAIVAARENIRQCSICANLTQHDPCAICQDINRDEKSLCVVEQPKDIISMEKTREFKGKYHVLNGAISPMDGIGPDQLTIKQLLSRIQGSEVSEIIVATNPNIEGEATALYLSRLLKPMGIKVTRIAHGLPVGGDLEYADEVTLAKALEGRREI
NODE_153_length_28534_cov_11.623056	21889	22203	+	hypothetical protein			atgtataaaagaataattgcgacgtttaaacaaaagttcttaaaaagacaggaaatagatgtgcgggagagaaattttgcttttatgcttgaagaagcacgtcaagaatggcaaagagcgaaaaaattaattgaggaggccacggatcaagatttaattgatcatgctattctcggggttaagtctgcagaaagaaggtatatttttttgttaaaagaagcccgggaaaagaatttaaaaattgatcaggatatgataatttatctttctttagctgcccgcaacttgaaaaaaggtcaacagggaggggtttaa	MYKRIIATFKQKFLKRQEIDVRERNFAFMLEEARQEWQRAKKLIEEATDQDLIDHAILGVKSAERRYIFLLKEAREKNLKIDQDMIIYLSLAARNLKKGQQGGV
NODE_153_length_28534_cov_11.623056	22204	22482	+	Inhibitor of pro-sigmaK processing BofA		icw(2);DNA_processing_cluster	gtggagtattatctggaaccacacatgctggtgacaggatttgccacgttattcctggtaatcttagtattgagatattttttaaaacccttaaagtttttacttaaaattcttataaatatgtttctcggttttatagggttatggttaattaataattttggaggagctattggtttttttctccccataaatttagccactatcactacagtagggtttttaggtattcctggcgtcatacttttagtggcgataaaatatattttaatcatataa	MEYYLEPHMLVTGFATLFLVILVLRYFLKPLKFLLKILINMFLGFIGLWLINNFGGAIGFFLPINLATITTVGFLGIPGVILLVAIKYILII
NODE_153_length_28534_cov_11.623056	22702	26211	+	Pyruvate-flavodoxin oxidoreductase (EC 1.2.7.-)	FIG00001269	isu;Methionine_Degradation isu;Pyruvate:ferredoxin_oxidoreductase	atgtctaaagtaatgaaaacgatggatgggaataaagcagctgcccatgtatcatatggatttagtgattgtgcgggtatttttcccattactccatcatctcccatggcagaatacgtggatgagtggagtgctcaaggacaaaagaatatttttggtcaaagagtaaatgttgttgaaatgcagtctgaagcaggagctgctggcgcggttcatggttcattggcagccggtgctttgaccacaacatatactgcatcacaagggctattgcttatgattcctaacatgtataaaatttcaggggaattattacctggagtaatgcatgttagtgcccgtgctgtagcaggtcatgctttaagtattttcggtgatcattctgacgtaatggcttgt…	MSKVMKTMDGNKAAAHVSYGFSDCAGIFPITPSSPMAEYVDEWSAQGQKNIFGQRVNVVEMQSEAGAAGAVHGSLAAGALTTTYTASQGLLLMIPNMYKISGELLPGVMHVSARAVAGHALSIFGDHSDVMACRQTGWAMLATGSVQEVMDLGGIAHLAAIKSRVPFIHFFDGFRTSHEMQKIEVIEQEELASLLDMEAVKEFRNRGLNPERPVLRGTAQNPDIFFQAKEACNPYYDAVPDIVMDYMKEIKRITGREYLPFNYYGAEDAENVIVAMGSVCDTIEQTIDYLIAKGEKVGVIKVHLYRPFSTKYFFNVLPKTVKKIAVLDRCKEPGSAGEPVYQDVITMFYDAEIKPVIVGGRYGLGSKETVPADIKAVYDNLKLDAPKNKFTVGIKEDIT…
NODE_153_length_28534_cov_11.623056	26542	27282	+	hypothetical protein			ttgaagaaaattaataatttgtttagagaattacaagaaaaattttatgtattagccagggaaaatgatttattaaaagagtttgtatcagtaaaaggaaaggttttaagcactcaggaagcaattggaaatccggatcggaaggattttccccttatgaaaggaaaggaaaaattagttcaagctacttttaaaggttcgattggtcaggcctatactgatatgccgggaagttttgagggtattttggagggaattattaatagaccattagaaagtaattttgatcgggctgtttttattgctacattaaatgctgtacttaggtatttaggattaattgatgcaacaattcattgtaaggataatgaacctgaatattgtgctagtaaattacct…	MKKINNLFRELQEKFYVLARENDLLKEFVSVKGKVLSTQEAIGNPDRKDFPLMKGKEKLVQATFKGSIGQAYTDMPGSFEGILEGIINRPLESNFDRAVFIATLNAVLRYLGLIDATIHCKDNEPEYCASKLPQYIKEHYGEVKIALVGYQPAFLEELSKEFKVRVLDLDTDRFGTEKFGVKIEDGEKDLQEVLNWCDLIFATGSTLANGSIVTFINAEKPAVFYGTTVAGAAHLLNLNRFCQYAK
NODE_153_length_28534_cov_11.623056	27296	28093	+	Molybdenum ABC transporter, periplasmic molybdenum-binding protein ModA (TC 3.A.1.8.1)	FIG00021644	icw(1);Molybdenum_cofactor_biosynthesis	atgaaaaaagttttttcaatggtattaatgatattattagccagtgtattattagtaggttgtaatgggggagaacaagctgttactaattcggaagttaataataatggagaagtaaaagaattaatggtttatagtggagcaggtttaagaaaacccatggatgaaattggggttgcttttaaagaaaaatacggtgtgcaaataaattatagttatgcaggttctgcgcaaaatttaagtcaaatagaactaattaaagaaggagatgcatatgttcctggggcaaaaagttatattgacgttgcggatgaaaaaggatttataacaagtaaaaaggatgttgtgtatcatattccggcaattgccgtaccaaagggaaaccctgctaacattaaa…	MKKVFSMVLMILLASVLLVGCNGGEQAVTNSEVNNNGEVKELMVYSGAGLRKPMDEIGVAFKEKYGVQINYSYAGSAQNLSQIELIKEGDAYVPGAKSYIDVADEKGFITSKKDVVYHIPAIAVPKGNPANIKCLNDFSKPGVKVVLGDERSAAIGKVTKKILEKNNILEAVEKNVVTKDATVNEVVVHTAMKQGDACIIWEDNVIDVEEIEVVSIPEEDNIIKTIPVGSLSFSKNPELAQQFVDFVSSEEGKSIFEKHGFKRVN
NODE_153_length_28534_cov_11.623056	28108	28521	+	Molybdenum transport system permease protein ModB (TC 3.A.1.8.1)		idu(3);Molybdenum_cofactor_biosynthesis	gtgcataaagaaaatgttgccggaaaaattgcaaatgtagagcggaaagaattaaaacataaaagaataaattttaaaaatagtttttttgtactaggaaatgttttttttattgttatcttacttttactaattgtatctgctctttttaatgttttagggagaggaattcccggaattatggaaagtattactacaccggagattcaatattccataaaattaagtttctttacttctatagtatctactatattatgcattattttttctattccaattgcttatggtttagaaagaattaaaataccggggaaaggattaataaacactattatagatattcctttatctttacctcccgttgtatcccgatatgttaatctgaataatgtcgca…	MHKENVAGKIANVERKELKHKRINFKNSFFVLGNVFFIVILLLLIVSALFNVLGRGIPGIMESITTPEIQYSIKLSFFTSIVSTILCIIFSIPIAYGLERIKIPGKGLINTIIDIPLSLPPVVSRYVNLNNVAVISN
NODE_1557_length_5725_cov_10.261023	269	934	+	Septum site-determining protein MinC	FIG00008886	idu(1);Septum_site-determining_cluster_Min idu(1);Bacterial_cell_division_cluster idu(1);Bacterial_Cell_Division idu(1);Bacterial_Cytoskeleton	atgtataaagaaataattactatcaaaggtactaagcgaggtcttgtcttttattttaatgcagataaacataattttgaagaagtaaagaattctttattggaaaaaattcaaggttccggaggtttttttaataatgctttttttatctttgatgaagatcatgcattaaattcaaaccaaattaagattcttgaagaaatatgtataaataatggcatgataaacgttattgatgatgatactccaattgaatcttctcaatcaaaatctcagtcttattcccatgacggatttgaagtttttaatactcaaaataacggggtattaatttcccgtagtataagatctggtcaaaaaatatatgtaattggcaacgcaattattttaggtgatgtt…	MYKEIITIKGTKRGLVFYFNADKHNFEEVKNSLLEKIQGSGGFFNNAFFIFDEDHALNSNQIKILEEICINNGMINVIDDDTPIESSQSKSQSYSHDGFEVFNTQNNGVLISRSIRSGQKIYVIGNAIILGDVNPGAEVVATGNIIVMGVFRGLAHAGSHGEKEAFIMAYRLQPNQIRIADKVSRSPEAINTVNYPEIAKIIDNTIIIEPYLTPRQKVVNR
NODE_1557_length_5725_cov_10.261023	1259	945	-	MazG nucleotide pyrophosphohydrolase	FIG00790235	ff	atggaaataaaggatatgcagaaaactgtagatgaatggattggacaatttgaggaaggctattggaatccattgtctatgacattaagattaagtgaagaaattggagaattatcacgtgagataaatcaccaatatggagagaagcctaaaaaagaaagtgaacctgcgggaagtattgaattagagttggctgatatacttttcgtaattatttgttttgcaaattcacttaatattgatttagaaaagtcttttttagaggtaatgaaaaaatataaaattcgagatagtaacagatggactaaaaaatag	MEIKDMQKTVDEWIGQFEEGYWNPLSMTLRLSEEIGELSREINHQYGEKPKKESEPAGSIELELADILFVIICFANSLNIDLEKSFLEVMKKYKIRDSNRWTKK
NODE_1557_length_5725_cov_10.261023	2454	2248	-	hypothetical protein			atgttaggcctaatgggaatattactagttttattagggtttctgcaattattttggcccatgaccatgtattataataaatatgatggcatgaagaaaaaagatttagtagaaattacacctgagagattcggaacttttaatattggaatatgctcgttttttattattagtggtgctacgttaatatttttttattatcactaa	MLGLMGILLVLLGFLQLFWPMTMYYNKYDGMKKKDLVEITPERFGTFNIGICSFFIISGATLIFFYYH
NODE_1557_length_5725_cov_10.261023	3070	2849	-	hypothetical protein			atggagttattagtaatatgtattcctttatcatttttgttaagtataattttgataagcttgtttggtaatataggatttggtgaagcaggattggtaattggagttttattaggatttttaattcctattacttttgtaataaacagcattagtattgagataaaaaagataatcaataaaaatgatgagatctctgcgtctaaaagtaatgaatcataa	MELLVICIPLSFLLSIILISLFGNIGFGEAGLVIGVLLGFLIPITFVINSISIEIKKIINKNDEISASKSNES
NODE_1557_length_5725_cov_10.261023	3661	3098	-	hypothetical protein			atgagaacaaaaatattactagtgatatcaattttgttagtattgtttttaattatttggatatttttatcgcctacaataaaaccggacgatatattaatagaagcggatttaaaaaaaattgacattcatgaaagcaccgaacattcgtattataaattagagattgttcttgatagtaaaacagataataaactacatgggaaatatagacaatattatatatatccttatataaatgggtttcataaattattaagtgatattgaaagtaataatttggaaaatgaaaatagctttgtaataggaacatcacatcagacaactaaaaaggttctagaaattatttataataatttagaaagatttagatatccggatattaaagaagatgcaggc…	MRTKILLVISILLVLFLIIWIFLSPTIKPDDILIEADLKKIDIHESTEHSYYKLEIVLDSKTDNKLHGKYRQYYIYPYINGFHKLLSDIESNNLENENSFVIGTSHQTTKKVLEIIYNNLERFRYPDIKEDAGFYYLGNNYPVKKTFYIDLKDKEVDPNAKFVFFSYYEKKFGRDLSWVKIVNLLKE
NODE_1557_length_5725_cov_10.261023	4756	4322	-	hypothetical protein			atgcgaattaaatcacttgtggtacgatcaatgatcatccttgttatctttacagttggtatattagtaggaacatttagttttcgttttgcaacagctaatacttatcttaacgaaagtttttcaccaggtcccgactacccgaagaatgaggctggtcagacatatggttctggattgtacgccacttcaccagatacagagccagatctaattaaggcatatggggttgacggcactcacgggtatgtgctagctgtagacctgcatggggaaatgcccaaaacacccgaggaagctttggaccaacaaagtaagcgtgctggtagagttcgagaaatcccgctgtatgacgtcgatggcaaaactgttattggtgtatttaatgtcgatgcccca…	MRIKSLVVRSMIILVIFTVGILVGTFSFRFATANTYLNESFSPGPDYPKNEAGQTYGSGLYATSPDTEPDLIKAYGVDGTHGYVLAVDLHGEMPKTPEEALDQQSKRAGRVREIPLYDVDGKTVIGVFNVDAPQGIKYSTEANE
NODE_15_length_89422_cov_11.625768	1484	957	-	NAD-reducing hydrogenase subunit HoxE (EC 1.12.1.2)			atggagtgttgttgccaggacgaaaaaaagcttgaacagaaatttcctgacaatgaagttgatttaacgttattagattctgtattaaaaaaatataaaggtgtagcggggagtttaattacgattcttcagcaagctcaggatatatatggctacttacctagaccggtattgagacatattgcccaagaaactggggtaaaggctgctaaagttatgggtgtagcgactttctatactcagtttagattaaaacctgttggtaagaacttaattatgctatgtcaaggaactgcatgtcacgttaatggttcccaaaagatagaaagtgctatttgcgatgaattaaaaataaatgagggagaaactactgaagataatttgtttacattagagaat…	MECCCQDEKKLEQKFPDNEVDLTLLDSVLKKYKGVAGSLITILQQAQDIYGYLPRPVLRHIAQETGVKAAKVMGVATFYTQFRLKPVGKNLIMLCQGTACHVNGSQKIESAICDELKINEGETTEDNLFTLENVACLGCCSLAPVMLINGEAYGNLTPDSARRIIRDIYKNETNG
NODE_15_length_89422_cov_11.625768	2844	1894	-	TsaD/Kae1/Qri7 protein, required for threonylcarbamoyladenosine t(6)A37 formation in tRNA	FIG00134348	idu(1);Bacterial_RNA-metabolizing_Zn-dependent_hydrolases idu(1);Conserved_gene_cluster_associated_with_Met-tRNA_formyltransferase idu(1);YgjD_and_YeaZ idu(1);Macromolecular_synthesis_operon	atgattttaggtattgatacaagttgttatactacatcatttgctttggtagatattaatggtaatcttattaatgaacaacgaaatattttgaaagtttcacagggcaaacggggtttgcagcaatctgcggctctttttcaacatattcaaaatattccattgatatttgatgagttatccaaacaaatagatatgtcaaaaataaaaggtgtctgtgccagtattaggccacgtcctgtagaagggtcctatatgccagtatttactgtatctcaggggttaggacaggttattgcttctataaaacaagtaccttttttttctactagccatcaggaaggtcatattatggcagggctttggtctgccggtggcccatgtggtaatgagtttctt…	MILGIDTSCYTTSFALVDINGNLINEQRNILKVSQGKRGLQQSAALFQHIQNIPLIFDELSKQIDMSKIKGVCASIRPRPVEGSYMPVFTVSQGLGQVIASIKQVPFFSTSHQEGHIMAGLWSAGGPCGNEFLVVHLSGGTSEVLKVTKHATGFHTEILGGTTDLHAGQFIDRIGVELGTGFPAGPVLEKIAQECNAEIPYLTTSVKKFEFSFSGPETAAHKLINEGVAKPVVARSVEHCIATTLEKVLRQALEEFRVKDILIVGGVAANNYIRKRLSQRLEHRAVGALLYFAKPKYSTDNAVGVAQLGLIMYNNI
NODE_15_length_89422_cov_11.625768	3303	2899	-	Transcription termination protein NusB	FIG00016836	isu;Riboflavin_synthesis_cluster isu;Transcription_factors_bacterial	gtgagcagacgtattgctagagaaaaagctcttcagatgcttttccaaatagatgtaggcaaaaattcattggatatggctaaattaactcttgatgaagcaaatttaaagccttcaattgcaaattttgctatgaaattggttgaaggtactgttgagcatatgacagaatttgataattatattaaaaagcatgcatccaaatgggaagtagatcgtatagctaatgtggataagaatgctattcgtatggcattgtacgaaatgaaatatcttacagatattccgataatagtatctatcaatgaagcggttgagcttgtaaaagagtacagcaccgaacaatcaagtaaatttgtaaatggtattttagatcaaataaaaaatgatcttaactta…	MSRRIAREKALQMLFQIDVGKNSLDMAKLTLDEANLKPSIANFAMKLVEGTVEHMTEFDNYIKKHASKWEVDRIANVDKNAIRMALYEMKYLTDIPIIVSINEAVELVKEYSTEQSSKFVNGILDQIKNDLNLQ
NODE_15_length_89422_cov_11.625768	3544	3323	-	hypothetical protein			ttggattgggaaaaaatattgtatgaactttttacaaaacataaaggaaaaactataggtgttatacttggtttaatctttgggcttttgtcagctatttttagtttttttaaagccgtttttatctctatttgtattgctgtgggatattttattgggcgtagaatcgacgaaaatgtaaatttccccgatgtaattgatagaatttttaaggactactaa	MDWEKILYELFTKHKGKTIGVILGLIFGLLSAIFSFFKAVFISICIAVGYFIGRRIDENVNFPDVIDRIFKDY
NODE_15_length_89422_cov_11.625768	4093	3557	-	hypothetical protein			atgaaagggttagaccggctcttcttaatattttttcccttgtttatagctacattaagtatggtcattttttttgtatctctgggttggacaatccctctggagttattaaatgagagttttaataccgtcaataatcggtggattatagggatttcttctgttgtaatatttatttttactgtgaattttgtcttatctcatataataagccgcccggttacacatactaaagtacttagtaatgactttggggaaattaatattactatttcggctgtggaaagtttagtaaaaaaggctgcctttcaaataaaaggggttcgtgaagtaaaaccgtttattaaatctacacctaaggggatagctgtatttatgaaagtaatgattcaacctggt…	MKGLDRLFLIFFPLFIATLSMVIFFVSLGWTIPLELLNESFNTVNNRWIIGISSVVIFIFTVNFVLSHIISRPVTHTKVLSNDFGEINITISAVESLVKKAAFQIKGVREVKPFIKSTPKGIAVFMKVMIQPGTSIPESTQELQATVKKYLEQTVGLEVVETKVLVTNISHEGKSRVD
NODE_15_length_89422_cov_11.625768	4677	4276	-	Alkaline shock protein	FIG00668641	ff	atggatgaaactattatcgagaggcaaaaagggactgaaagcggttctatacgtgttgcagatgaagttgtggcgatcattgccgggctagctgccacggaagttgatggtgttgctggtatgagcggggggatcgctggcggtatagcagaaatgttagggcgtaagaaccttgctaaaggtgttaaagtagaagtaggtgaaagagaagctgccgttgatgcttttataatcgtggagttcggtgtacgcattccagacgtagctcttaaaattcaagaaaaagtaaagaatgccatagagaatatgactggattgaatgtaatagaggttaatgtgcatgtgcaaggtgttgcttttcccagtacagagtttaaacaagacgaaactagggtaaaa…	MDETIIERQKGTESGSIRVADEVVAIIAGLAATEVDGVAGMSGGIAGGIAEMLGRKNLAKGVKVEVGEREAAVDAFIIVEFGVRIPDVALKIQEKVKNAIENMTGLNVIEVNVHVQGVAFPSTEFKQDETRVK
NODE_15_length_89422_cov_11.625768	5206	4769	-	Stage III sporulation protein AH			gtggtgaaaaatgaagaaacacttgttaatagcaaatcagaagaacctcagccaaatattaaagtaatttcttcaaaggaaactgaaagtgaaaattattttgtagattatcgtattgaacgagaaaaagtgcgtagccaacaggttgaaattctgcgagaaattgtgaataatcctaactcaattactgatgtaagaaaggaagctcaggaaaaattattatctcttactcaaactctagaaaatgaactgaaattggaaaatttgattttagcaaaagggtatcaagatgtagctgtatttattcaacctgaatcagttatggtaattttaaaaagtaatgcaattaatcaagaggatgtgaccaaaatagcagatttaatctcaaatactacagga…	MVKNEETLVNSKSEEPQPNIKVISSKETESENYFVDYRIEREKVRSQQVEILREIVNNPNSITDVRKEAQEKLLSLTQTLENELKLENLILAKGYQDVAVFIQPESVMVILKSNAINQEDVTKIADLISNTTGHQYEDIVIVSKN
NODE_15_length_89422_cov_11.625768	5917	5321	-	Stage III sporulation protein AG			ttgagtgagaaaaataatgagattattcaaaatccgttaaaaatcaccaaagatcaatggcccatgattataaaattggcaactgtagttttggtaggaatcatatttatgaattttgcttcattctttaagccattaaaatctcaacaaaatataaataatgctgagccaggaagtgaagggctacaagtaaataatataattagtgatgagtttgaattagaaaaaagattagaaaatattcttggtcaaatcaatggagttggagaggtagtagttacagtaataattgctgaaggtcctacatacgaatatgcagttaacgtaagcacaacggcaaaagaaatggaagaaaaggatcaggcaggtggagttagggctactactgaaagaaccgaa…	MSEKNNEIIQNPLKITKDQWPMIIKLATVVLVGIIFMNFASFFKPLKSQQNINNAEPGSEGLQVNNIISDEFELEKRLENILGQINGVGEVVVTVIIAEGPTYEYAVNVSTTAKEMEEKDQAGGVRATTERTEKGEVVMTRSNNQPVLLKESMAKIQGVLVVAGGASNPQVKEKLFKSVQTLLQLPAHKISICSKEGC
NODE_15_length_89422_cov_11.625768	6491	5934	-	Stage III sporulation protein AF			atgcttttgccctcaagtgaaatgaaaaggtttgttaaagttgttatgggattatttattctggtatctatattaaatcccttattaagccttttccaaaaaaattcagcttatgaggtaactgcttggctagatccaaatcaagaagctgaattagcgtctataattaataatggagaacaactttctaaagaactaaatgaagatgccatggaagtatattccaatcgcatggcaaaacaaatagaagcagtaactaagttgataaaaggggtatcatgggtagaagcagatgtggaggtgagtaaggacagtgaaaagattgaatatgataatattaagcgagtagttctagtaataggtaccggggaaaatgagcataaagaaaaagataagatg…	MLLPSSEMKRFVKVVMGLFILVSILNPLLSLFQKNSAYEVTAWLDPNQEAELASIINNGEQLSKELNEDAMEVYSNRMAKQIEAVTKLIKGVSWVEADVEVSKDSEKIEYDNIKRVVLVIGTGENEHKEKDKMIEINSIEIKAKGAGEKGLIDPEEEHLKQQVQETLREFYNLRDDQIHIVIMSN
NODE_15_length_89422_cov_11.625768	7702	6569	-	Stage III sporulation protein AE	FIG00003769	isu;SpoVS_protein_family isu;Sporulation-associated_proteins_with_broader_functions	atgttattagtattatttttttctttagtaccttctgctagcgtttttgctgaagcagagcaggtggtagataaaatagatttttctgagattgaaaaatttgtccaacaagttgatgaagaagtgcagaaaaatattccagagctcagtataacaaaactttatcacggaattaaacagggggagtttaattgggatataagggagatgttctctggattagtacgtttcttttttaaggaagttgttgcaaatagtgcgctattaactagattaattgttttagcagtagcttgtgttgtgttatcaaatttacaaagtgcttttgataaaggaaatgtagcagttttaggacatggagttgcatatttggtgttaataactatagcacttagttct…	MLLVLFFSLVPSASVFAEAEQVVDKIDFSEIEKFVQQVDEEVQKNIPELSITKLYHGIKQGEFNWDIREMFSGLVRFFFKEVVANSALLTRLIVLAVACVVLSNLQSAFDKGNVAVLGHGVAYLVLITIALSSFTVAINTGKEAIENMVGFLYAMMPVLLTLLAAMGGITSATLIHPAMLMILGFATTMIKVVIFPMIYFTAVLNIISHISPQFKVDRLAGLFKDVSLGLLGIVLTIFVGFLGMQGLAGSVADGLTIKAAKFASGAFIPIVGRTIADALDTVIGTSLILKNGIGFLGVIIIFMMCAIPAVKIMAMVLTYRIAAAVIQPFGDNNLAEALQKLGNSLTLVFATVAAVGLMFFFVITITIGTGNFTMMFR
NODE_15_length_89422_cov_11.625768	8133	7723	-	Stage III sporulation protein AD	FIG00011987	ff	gtggaaggtttattccccataataatattggcaataatagccacaatcattattgtatttttacaggatagcaagttacctgcttttggacctataattggggttttagtaggagtaataatttttttacagatactacctaaaattttacatattattaatgtttttagagaattagcttcaagggccaatttgaataatttttatttagctacgattttaaaaattattggagtttcatatattgctgagtttggtgctcaagtatgtcgagatgctggccaaggtgctattgctactaaagtagaatttacggcaaaaattttagttctggtattagcagtaccaattattgtagcaattttagaatctgttgtaagattattacccgggtgtggg…	MEGLFPIIILAIIATIIIVFLQDSKLPAFGPIIGVLVGVIIFLQILPKILHIINVFRELASRANLNNFYLATILKIIGVSYIAEFGAQVCRDAGQGAIATKVEFTAKILVLVLAVPIIVAILESVVRLLPxGCGKL
NODE_15_length_89422_cov_11.625768	8357	8154	-	hypothetical protein			gtggtagcaggtgtaggtgaaattctttttcttacagctttagctcttgtcgttactgtattgcatacatttttgaaacaagcaggtagagatgaatacgcttatatgactttggtagtaggtatggcaataggtttgtatagaattattccaaccatattaatgctttttgaacgtgtcgaacaggtatttaatctttattag	MVAGVGEILFLTALALVVTVLHTFLKQAGRDEYAYMTLVVGMAIGLYRIIPTILMLFERVEQVFNLY
NODE_15_length_89422_cov_11.625768	8969	8451	-	Stage III sporulation protein AB			gtggcaaaaatattgggagcatttctggttatttgttcttgcggggttatgggaatgatggtagccaaaaattattctcgacgttcagatcagtttcggcagatgcaatttgcattgcagactttggagacagaaattatttatgcagcaaatcttcttcctgtagctatgaatttagcagcgcagcaaatttcaggcccagttgcgaagatttttcaaagtgcttgcgatgggttactaagtggacaagggctcacggcagctgaagcctgggagaatgcaataaatacttatgaagcatatttggctatgaatccttctgatattatgattctaaggcaatttggtcaaggtttgggagcatcagaccgtgaggatcaattaaaaagacttacctta…	MAKILGAFLVICSCGVMGMMVAKNYSRRSDQFRQMQFALQTLETEIIYAANLLPVAMNLAAQQISGPVAKIFQSACDGLLSGQGLTAAEAWENAINTYEAYLAMNPSDIMILRQFGQGLGASDREDQLKRLTLTRNQLAHIEKQAETERSQFQKVWQSLGWSIGIVISMLFI
NODE_15_length_89422_cov_11.625768	9980	8976	-	Stage III sporulation protein AA	FIG00003672	ff	gtgggaatagtgtcactacatacgaaagaaaaacgggagcaaaaatatgttgaaaaaatttatcaagaaattattccttatcttgcaccagggcttagggagataattgcaaatctaccggcggatacaataaatgaattagaagaaattagattgcgcgtgcaagctccagttttgttacgtacccggacaaaagatatcctgtttaataatgctggaatagtaattgaaaatattaatgaatcatatatttgcaccaatgaaaatttacaaaaaacagttttaatattaagtaatagttctttttatgctttggaggaagaattgcaaaaaggttatctaactctcccagggggacatagagtaggttttgtaggacgaggagtattagataaagga…	MGIVSLHTKEKREQKYVEKIYQEIIPYLAPGLREIIANLPADTINELEEIRLRVQAPVLLRTRTKDILFNNAGIVIENINESYICTNENLQKTVLILSNSSFYALEEELQKGYLTLPGGHRVGFVGRGVLDKGHIKTLKQISSINIRIARFIPGAADEVMKYLIDDNNFMHTLIVSPPRCGKTTVLRDIVVHLSNGFSKFPAVDVGVVDERSEIAGCKNGIPQMPVGYRTDVLDACPKAEGMMMLVRSMAPHVIATDEIGSQEDIMAIQEVINAGIKLLSTAHGANLDELLKRPVISQIIKEKVFERYIILSRLKGPGSIEGVYNRDLRLIERS
NODE_15_length_89422_cov_11.625768	10597	10157	-	Conserved protein			gtgaaagatttaaagcataaggtggcatacttgcaggggctagctgagggattagacatttccaaagaaacaaaagaaggaaaattgattaatcaaatgattgatgttcttgaggaaatggcagacacgattgatgatttaaaagtgcaacaagctgagttagaatcatacttagagagtatcgatgatgatttgaatgacttagaagaagatttttatgatgaagaagaagaggaagatgagacagattatgtagaggtaaaatgtcctaattgcgacgacatagtttgctttgattctgaaatcttagacgatgatgatttagttgaagttacttgcccaagatgtgatgaagtggttttcataaatgatgatagttacgaaataatagaagatgat…	MKDLKHKVAYLQGLAEGLDISKETKEGKLINQMIDVLEEMADTIDDLKVQQAELESYLESIDDDLNDLEEDFYDEEEEEDETDYVEVKCPNCDDIVCFDSEILDDDDLVEVTCPRCDEVVFINDDSYEIIEDDDMDDDDDVETQDL
NODE_15_length_89422_cov_11.625768	11284	10727	-	Translation elongation factor P	FIG00000177	isu;Translation_elongation_factor_P_lysylation isu;Translation_elongation_factors_bacterial	atgatttcatcaaatgattttaaaacaggtgttaccatagaaatagatggtgacgcttaccaggttgtagatttccagcacgtaaaacctggtaagggagctgcttttgtacgcgcaaaattaaaaaatgtaagaactggagcagttgtagaaagaacttttaatgccggggaaaaaatgcctaaagctcaccttgagcgtaaagaaatgcagtatttgtacaatgatggtattgattatatttttatggacgttgaatcttatgaacaaagtcctttaactgaagaacagctgggtgatggcaaaaaatatctaaaagaaaatatgaatgtttctatcttatttcatcaggggaaaattattggagtggatttgcctaatcaagttgaactcgaagta…	MISSNDFKTGVTIEIDGDAYQVVDFQHVKPGKGAAFVRAKLKNVRTGAVVERTFNAGEKMPKAHLERKEMQYLYNDGIDYIFMDVESYEQSPLTEEQLGDGKKYLKENMNVSILFHQGKIIGVDLPNQVELEVVETDPGIKGDTASGGTKPATLETGAVVKVPFFINVGDVLRVNTKTGEYIERA
NODE_15_length_89422_cov_11.625768	12851	11335	-	Aminopeptidase YpdF (MP-, MA-, MS-, AP-, NP- specific)		isu;Protein_degradation	atgccaagaattttggtgctgcatggcccaaatcttaatttattggggcaaagagaaatggatatttacggtaatactactttggaagaaattaacataaatataattggacttgcggagcaacatggtattaaagcaacatgttttcagtcaaattctgaaggtgtaattatagataaaatccacgaagaaagtaaaaatgtagattgtatgataataaatccaggtgcgtatactcactatagtattgctatacgtgatgctattaagggtgtaaatttgccagttgttgaggttcatatgtcaaatatttatgctagagaagaatttcgacatcattctgtaactgctcctgtggcaagggggcaaattagcggttttggtccttatagctatcaa…	MPRILVLHGPNLNLLGQREMDIYGNTTLEEININIIGLAEQHGIKATCFQSNSEGVIIDKIHEESKNVDCMIINPGAYTHYSIAIRDAIKGVNLPVVEVHMSNIYAREEFRHHSVTAPVARGQISGFGPYSYQLAVYAAINLIRSxREELxLVIDSAIxSVQCRKxxIDGILVVKPENRRYLSGFTGTSGFLLITNNPSYILTDFRYVEQADRQCTEYQVVQHGREVVKDLKNLINQHKIQRLGIEESFLTFSQYKEFESSLEIEFVNISKIIDNMRLVKDKNEIVLLEKAASLADEAFNHIKKFIKTGISEREISLELEFYMRKYGATGAAFDIIVASGKRSSLPHGVASDKVIEKGDFITMDFGCIWEGYHSDMTRTVIMGEPTTQQRDIYQLVLQA…
NODE_15_length_89422_cov_11.625768	14384	13038	-	TldE protein, part of TldE/TldD proteolytic complex	FIG00002661	isu;Putative_TldE-TldD_proteolytic_complex	ttgagtattatcaatgttcagaaccttggagagaaagccgtacaaaaggctctacggcttggtgcatcagatgcagaagcattttttaatcggaataaggaattaacaatagaggttagtgaacagcaagttgaaactatgaagctagccgatcaacaagggataggtattaggctttttaaagacggtaaaatgggttttgcatatacttcagatttgtcagatactgcaattgaccaagtagtaacacaagctttagctaattcagaaaatactgattatgatcaatataatattttgccagaggctgtttctaaatattcggaattatttctttatgatgatgaaataaataacatctccgttgatacaaaaattgaactggcaaaagagattgaa…	MSIINVQNLGEKAVQKALRLGASDAEAFFNRNKELTIEVSEQQVETMKLADQQGIGIRLFKDGKMGFAYTSDLSDTAIDQVVTQALANSENTDYDQYNILPEAVSKYSELFLYDDEINNISVDTKIELAKEIERLARKHDERIKITERCAYVDSIYEVSICNSLGIQGAYQGAYCGAYAFLVAEEKGESQTGFGFQYKLKYQDIDPNFVATEGALKAVRMLGAKNIPTQNTTLLFDPYVATNFLGLLSSGLSAESVQKGKSLMAGKINQKVSSDLISIIDDGSMDGGIMSAPFDGEGVATQRNVLLEKGILKGYLHNTYTAKKEGIESTGNGSRGSYKGTPEVGTTNFYIEKGNLEKKEMLLQIDQGLYITEVMGMHTANPISGDFSVGAAGLLIENGE…
NODE_15_length_89422_cov_11.625768	16094	14622	-	sensor histidine kinase KinD			atgctggtaaaagtattagaaagaaaaattacagcatggcaaggcgtcgaatttactaatcaactactaaatacctttgaggaaggtatcatgattgttgatgagaatgatatcgtagtattatgtaatgataaattttggggcatggggtttagcaaagactatgttttaggtaaaagcattgtatcattgtctgtaggagatcaacaattattggtgccccgtgcattggaatatctaaagcggggagaaggctcaaaagttttcgaccgactgataactgctagagagcgtttgatacagtgcagttattctcctatatttggttgcgaaaaacattacaatggcattatggttaaacttaaagatataaccaaagaaaactattttgaacagaaa…	MLVKVLERKITAWQGVEFTNQLLNTFEEGIMIVDENDIVVLCNDKFWGMGFSKDYVLGKSIVSLSVGDQQLLVPRALEYLKRGEGSKVFDRLITARERLIQCSYSPIFGCEKHYNGIMVKLKDITKENYFEQKNVNLHKMYNLIFSTTSDALITIDNMGYITTINRAALELFDLSFKEAIGYKLCDLFYQGKKFNLGGEYLCLMTETLELGVEHRNKEKRFFHNGKNMTALMDTCLLRNEEKDVIGVLAVIRDITERKAEEEEELRKNKLKLVNQVAFGLAHEIRNPLTSVRGFIQLLHQNIRKSKRKDYLQVALDELDRANKLIKDFLLLARPAAPNFTLASFEQVIKDVVYEIKEEASFKGLLVQFIPPKEYPLMYLDKDQISCALRNVMQNAVEFT…
NODE_15_length_89422_cov_11.625768	17720	16299	-	TldD protein, part of TldE/TldD proteolytic complex	FIG00002674	isu;CBSS-354.1.peg.2917 icw(1);Putative_TldE-TldD_proteolytic_complex	atgctttcaaaatcgcagttggcaaaaattttggatgttgctctggccgagggtggagatttcgctgatgtatttgtggaacgtaaagttaccacaggtattgcatgtgaagataataaaatagaaagattaacctcaggcatagatgtaggtgcggggattagagtaataaacggagaaaatacctcttatgcttttacaaataacatatctcttgaggaattattaaaggtggcaaatgtcgcatcccgggctgtaagggggacaaaacgagatatacaggttaatttaaccaaaagaatgccagagcttgattttgaaataactatgccaccagatagtataccggtagaagataaagtcgataaagtaaaaagggctaacaaggttgctcgcgat…	MLSKSQLAKILDVALAEGGDFADVFVERKVTTGIACEDNKIERLTSGIDVGAGIRVINGENTSYAFTNNISLEELLKVANVASRAVRGTKRDIQVNLTKRMPELDFEITMPPDSIPVEDKVDKVKRANKVARDVDDRIRQVTVGYGDVTQDVTIANSQGVFVEDKRIRTRFVVNAVAASGANIQTGFESIGGATGFEIFSQNSTEELAESASKRACLLLDADPAPAGKMPVVMAAEAGGTMVHEACGHGLEADLVQKRLSVYAGKNNEMVANSNVTVIDDATIPEKYGTFRFDDEGNKGSKTVLIENGVLKDFMYDNLTAIKDKRQSTGNGRRESFRDKPIPRMTNTYIAPGKENPEKIIKDTKQGILVKKMGGGQVNTTNGDFVFDVAEGYMIKDGEI…
NODE_15_length_89422_cov_11.625768	18937	17855	-	3-dehydroquinate synthase (EC 4.2.3.4)	FIG00000224	isu;Chorismate_Synthesis icw(1);Common_Pathway_For_Synthesis_of_Aromatic_Compounds_(DAHP_synthase_to_chorismate) icw(1);Type_IV_pilus	atgaataaagtcaacgttgatttaaataacagaagttacgatatatttattgggtcagaaatattaacaggtttgggacaggaaatgttaagtctgagtctgggaaaaagagtattactggtaactaataccacagtaggtcctctttatacttcaaaggttttatcgggacttgaaaaaaatggttgtgaagtaagtgtgctagagttacctgacggggaatattataaaaacttagatacagcaactttaatttacgatgcttcggtagaagccggtttggatcggtatagtactatgattgcccttggtggtggtgtagtaggtgatatggctggttttgcagctgctacttatatgcggggaattaattttgttcaaatacctactactcttttg…	MNKVNVDLNNRSYDIFIGSEILTGLGQEMLSLSLGKRVLLVTNTTVGPLYTSKVLSGLEKNGCEVSVLELPDGEYYKNLDTATLIYDASVEAGLDRYSTMIALGGGVVGDMAGFAAATYMRGINFVQIPTTLLAQVDSSVGGKVAVNHPRGKNLIGAFYQPKLVWSDVATLKTLPMREIKAGLAEVIKYGVICDKNFFDYLENHVDELSDLQEEVLIKIVEKSCEIKAQVVSTDEQEKGMRAILNFGHTIGHALEAATNYKQFRHGEAVAIGMVGAAYVAHEMGMLSTNERNRIKELILRMGLPISYSYISWETIWHHMQADKKVKDGEIIFVLPSRIGTVEIIPVEMMVIKKAVLAIEE
NODE_15_length_89422_cov_11.625768	19451	18930	-	Shikimate kinase I (EC 2.7.1.71)	FIG00000256	icw(2);Chorismate_Synthesis isu;Common_Pathway_For_Synthesis_of_Aromatic_Compounds_(DAHP_synthase_to_chorismate) isu;Benzoate_transport_and_degradation_cluster	atgcgaaatataattttaactggttttatgggaacaggtaaaacagcaattggacggattgtggcacgaatactaaattatgaatttatggatacggatcaattagtagaagaggtaacgggctttacgattaatcaaatatttcaaagatatggggaagtgcgttttcgttcagaagaagcattggtagtaaaaaagctagctagcaaaaaaaggctggttatagctaccggtggaggtgtagttttaaatgaagaaaatgtaaatatactgaaaaaaaatggcatattcgtattacttactaccgatcctgaagtaattttagaaagagtttcccgacgaaacactagacctttattggcaaaaggaaaaacgatggataatattcttaaattactt…	MRNIILTGFMGTGKTAIGRIVARILNYEFMDTDQLVEEVTGFTINQIFQRYGEVRFRSEEALVVKKLASKKRLVIATGGGVVLNEENVNILKKNGIFVLLTTDPEVILERVSRRNTRPLLAKGKTMDNILKLLEEREPYYRKCADIIVDTSSTSLDDTAELVIKKIKEESLHE
NODE_15_length_89422_cov_11.625768	20617	19454	-	Chorismate synthase (EC 4.2.3.5)	FIG00000212	icw(1);Chorismate_Synthesis icw(2);Common_Pathway_For_Synthesis_of_Aromatic_Compounds_(DAHP_synthase_to_chorismate)	atgcgctatcttactgctggagaatctcatggaaaggctctaacagcaattgtagaaggggtaccggcaaacttacctataactcctgatgatataaattttgaacttgcccggcggcaaaaagggcatggccgaggcggacgaatggctattgaaactgataaagtagaaatactttccggagtaagaaatggtcttactttgggtagtccgattactctgcaaattatgaataaagattgggtaaattgggaaaacgttatgagctcctcaccgggggcagatatgttgtcaagaaaagtcacaaaaccacgacctggtcatgcggaccttacaggttgcataaaatatcaacagggcgatgtgagaaatattttagaacgctctagcgcccgggag…	MRYLTAGESHGKALTAIVEGVPANLPITPDDINFELARRQKGHGRGGRMAIETDKVEILSGVRNGLTLGSPITLQIMNKDWVNWENVMSSSPGADMLSRKVTKPRPGHADLTGCIKYQQGDVRNILERSSARETAMRVAVGAVAKKLLKELDILVLGHVVTIGDVNVTEELSGMTINEIISCAENSPVRCADKSISDKMVGTIDTAKSQGDSLGGIFEVITTGVPVGLGSYVHWDRKLDARLASALMSIQAIKGVEVGLGFNCARLPGSQIHDEIFYEDERGFYHKTNRAGGIEGGMTNGEPVILRCAMKPIPTLYKPLNSVDLVDKQPFLAEIERSDACAVPAACVVGEAVTAWEISQVIMEKFGSDNLTELKERVDNFRKYVKQV
NODE_15_length_89422_cov_11.625768	21512	20748	-	hypothetical protein			atgggaaaaaagaagcacaaagttcttattagtagcattcttatttttctattctttagcataactgcatatggtgctgggagtgttataaataagaaaataaatgttacttataaaagtatcaaggtttttgtagatggaaaagaaataataagtgaagaaccttttgtgcttaaggacaaaggggttactatgattcccgctcgtgctgtttccgaggccttgggtaaaaatgtgacttgggatgaacaaaataatattatttatattggaaaaggacaagcatctgttcctgaaataagtacaatctcccaaaaggtccctgaaaaaacagtatggatagaagatatgactgttatcagaaacgcgggacctttttaccaacaaaaagggaaaaac…	MGKKKHKVLISSILIFLFFSITAYGAGSVINKKINVTYKSIKVFVDGKEIISEEPFVLKDKGVTMIPARAVSEALGKNVTWDEQNNIIYIGKGQASVPEISTISQKVPEKTVWIEDMTVIRNAGPFYQQKGKNFYIAAGAHKHGIAVQVEKDKVAEVVLRLDDNYQGVKGWLGVEDETMNTSGAYILTIFADNREVYHSQMILPASYPIYVDPYTMAGIAGSHTLKFQVKWVSGGQAGDYTKVTATLADFKLVK
NODE_15_length_89422_cov_11.625768	22381	21533	-	Type IV pilus biogenesis protein PilO		icw(3);Type_IV_pilus	ttgtttcaaaaactttctcaaagagaaaaaatactaatatctgccctcttgactgtaataattttcaccatgttttattttgtttttattaagaatcaactgcctcaataccgtcaagtacgccaacaactagaagaaactagtattaagttagaaacacagaagaaattattagaaaaattaccagaactggaaaaaaacaataatgtgataaaaggtgaaattgcacgtatccagaaacctttcgatgttgatgtggcaaacggaataaactattattttatgggtagatatgctttagatgctagtgttgatattattgaagtaatccctcagtcacttgttgataaggaacaatacttagaactgccagtagatttaaaaattcgtggagaatat…	MFQKLSQREKILISALLTVIIFTMFYFVFIKNQLPQYRQVRQQLEETSIKLETQKKLLEKLPELEKNNNVIKGEIARIQKPFDVDVANGINYYFMGRYALDASVDIIEVIPQSLVDKEQYLELPVDLKIRGEYLDILQFIEMLELDLPSASEIRYMTVKPASESGKYNLYPILEAHLQIVTFSIQTPKAMELAQEWNLGRFDIFSPTVDIKVDSAESQIDVQNDKTKVIEPSPKNESIKNTDKNTQKNIENVIENKQEESFDTFPQKDINYETGIYKFPVKD
NODE_15_length_89422_cov_11.625768	22934	22383	-	Type IV pilus biogenesis protein PilN		isu;Type_IV_pilus	atgagtccaaatattaatttactaccacctgagttacgcagaaatgtatttgtggaagctcagaacttatttaggaaaataatggtgttagctttagttagtttcataactataagttatctggggttttattttcaaatgaaatactctgaaaaacagttaagtaatttagagtatgaattgcaacttcttaagccaagattagaaaaacttcaaaaaattcagaaagaaaataaaaatttacaaaatgaaattactattattaataaattgaaaaatggaaaagtaaattgggcagttattcttaaggatatgaatgattgcttgcctgaagggatatgggtaactgatttgagttataatcaggataacataattcaggtaaaaggtatggctgaa…	MSPNINLLPPELRRNVFVEAQNLFRKIMVLALVSFITISYLGFYFQMKYSEKQLSNLEYELQLLKPRLEKLQKIQKENKNLQNEITIINKLKNGKVNWAVILKDMNDCLPEGIWVTDLSYNQDNIIQVKGMAENVSVVGVFLYQLHQFSHFSEFKLEKATEVTVGDVYLTEFNLVGKLAKGSE
NODE_15_length_89422_cov_11.625768	24046	22931	-	Type IV pilus biogenesis protein PilM		icw(4);Type_IV_pilus	atgcttaaaaaacttagtgccaagctcttcctgcgcaataaaaactatctaggaatcgacattggtcataaaaatattaaaatggtggaaattctgccaggaaatccatcattaatttcaaaaatagattttattcctacgccggaaaattccatggataatggagatattttacgtagtgatgttattggaacagccataaaaactatggtggaaaaaaatcaaccgaaatctcgtcaggtagtaaccactattacaggtaaaaatttaataaaacgctacataaagctacctaaaatgagtttacaagaagtagcttctactttgaaatgggaagcagagaaatatattcccctttcaacagaagatgaattaatagtagagcatttagtccttggt…	MLKKLSAKLFLRNKNYLGIDIGHKNIKMVEILPGNPSLISKIDFIPTPENSMDNGDILRSDVIGTAIKTMVEKNQPKSRQVVTTITGKNLIKRYIKLPKMSLQEVASTLKWEAEKYIPLSTEDELIVEHLVLGEEGEEVNVMLVAVPRRLIYQLHEVFSHAELELMAVEIVPLSLWRSVGTNVGKGTGGIADHKDAIITLDIGSRSSNFAVFHMERLHYSRYISLGGDNITEYIADTLGLGFDAAQVVKENDGALLSPEAVNYASGDQIELDQALRDGMVSLINEIRRSIDYYRTQDKKHELKAIVLTGGTANLQGIIEYFQAEFDLPTTLGLQNMTLEQHDSNYHHSNFINEVDPAFAVAIGLAQRLVVE
NODE_15_length_89422_cov_11.625768	25185	24091	-	hypothetical protein			atgaaaaatgaaaaaggatctgctttcgttttggtaacttttaccatgatgataatctttatattaggaatgactttactacatttatcttttggagaatttactattgcacataatcaagtagaccaggtaaaggcttattatattgctgaagcgggaatagaaaaagccttggcaaatattgaaatagatgatattatgggtcgccctgtagggtatagtgttgatttacctgtgggggaagattcttttggggatggaaaattctatcctgtgagcctcacggttttggataaggaacctaatcatgtagctataaaattgaaatgcacaggtttttgtaatgaagcaaaaaaagatatagtagtaaaagcgaaaattcctttggataatatggaa…	MKNEKGSAFVLVTFTMMIIFILGMTLLHLSFGEFTIAHNQVDQVKAYYIAEAGIEKALANIEIDDIMGRPVGYSVDLPVGEDSFGDGKFYPVSLTVLDKEPNHVAIKLKCTGFCNEAKKDIVVKAKIPLDNMEITPYSALIATEKIDVQEQLVITGNAYIPSEGIEHDRINITGDKFSSDNIILLDGEIITNKYYQKAFSEGCDHILYNKIIDTIVLDSLDEGGTYFVKGETEKANLEIMGNYKKNITLFVDGDITITDDLISDNKNNHMLNILTNGNLFINVNSKESDEESILDAFLFVTDEVDIGDNINVNGGVICGSLKTTAFGSITIHPTIYYHPEIELITSEDGDVIDIEYWREGTDIL
NODE_15_length_89422_cov_11.625768	25677	25198	-	Type IV pilin PilA		icw(5);Type_IV_pilus	ttgattacaggtgataaaggttttacttttatcgaggtaatcatctcagtaactttattactgattatcatgactgtagcaagccaattattattttctggtttgacatcatggcagcttggggaaaatcagattgatgtagtacaaaatatgcgtattgctctcgatcgcatgaccagggagattaggggaacttctacaataactgagattgatgtaaatggaaagtatattgaggtaaagattcctgtaaaggatttatcagaggaaatatcagtacggtatcgatacgatgcagatgatcaagaagtggaaagaaaaaaggaaaacgattcttttcaaccaatagccagtagaattaaggatatgagtattacttatgtggagccagtagtaggt…	MITGDKGFTFIEVIISVTLLLIIMTVASQLLFSGLTSWQLGENQIDVVQNMRIALDRMTREIRGTSTITEIDVNGKYIEVKIPVKDLSEEISVRYRYDADDQEVERKKENDSFQPIASRIKDMSITYVEPVVGITLIGVRNDGHEIVMKGKVTIRSISR
NODE_15_length_89422_cov_11.625768	26068	25688	-	hypothetical protein			atgaaaatcataggaaatgaacagggcttttcctttacggaagtaattttatctatgctaattatttctatagctctcattcccatgatgaacatgtttagtgtatgtggagaaaattatcactattctacagaaaccacgacggcattaaatctcgctcaggaaaaaattgaggaattgaagcatcttaaagcgggggaaattctatctgatccatctgcgtggcttgagttagctgatgctccatcattcaaatatcaagtggaaaaaactatagtagatttggcacagggattgtataaattagatgtaagggtgctttataacctcagaggacaagaaaaacaaatttccttaagcacatattcttccaataggtag	MKIIGNEQGFSFTEVILSMLIISIALIPMMNMFSVCGENYHYSTETTTALNLAQEKIEELKHLKAGEILSDPSAWLELADAPSFKYQVEKTIVDLAQGLYKLDVRVLYNLRGQEKQISLSTYSSNR
NODE_15_length_89422_cov_11.625768	26568	26113	-	Type IV fimbrial biogenesis protein FimT		icw(1);Type_IV_pilus	atgagatatcttagatttaataatacaggatttactttaattgaagtggtttgtgttgcaactattttgggtatattatccagtatggcttttcctcaattcggtaaaaccctggggaaatgggaattggatgtagctacccggcaaatggcatcagatattagaaagtggcaacatgttgctgtgacggaacaggatacttataaattggtggtagataccgcaaataaaaagtattattttagaaaaggcatgttaagtttagagaaacatgatttaagttccagtttaaaaagattaagtgcgactcagaattttaacaatgtctatttttatcctagcggtacgccaaacataatcggccactatactttagaaaacaattacggagaaattaaa…	MRYLRFNNTGFTLIEVVCVATILGILSSMAFPQFGKTLGKWELDVATRQMASDIRKWQHVAVTEQDTYKLVVDTANKKYYFRKGMLSLEKHDLSSSLKRLSATQNFNNVYFYPSGTPNIIGHYTLENNYGEIKYVVVNITGRVRVTSSLPK
NODE_15_length_89422_cov_11.625768	28090	26636	-	O-antigen polymerase			atgcttagtcttttaagttttggtatttacggtaaccaaagtaataataaatggctagcccttgttattgtaattattacggatgcattgatattaacgggttctcggggatcattaattgtttacgggttagcttttccagtgctatttttgagtcttccacatcataaccggggagagagcttaaaaaagatcatatttttatttatcattatcggtattaccataaatatgattagtttcctagcacctacgattcaaaatatggggttaaaatttgatactttagagagtttagatcgcttggtcatccgagatgcttctatgggatccagttctgtggtggggagattatctttctggcatgtggcttggcatatgattcaagaacggcctttt…	MLSLLSFGIYGNQSNNKWLALVIVIITDALILTGSRGSLIVYGLAFPVLFLSLPHHNRGESLKKIIFLFIIIGITINMISFLAPTIQNMGLKFDTLESLDRLVIRDASMGSSSVVGRLSFWHVAWHMIQERPFTGFGLGSYHIAYNSFRNMDHWWSMYTHNHYLQTWAETGFFALAAFVIFFLLFFINGFLKAYSVKNQGSYWGIYAAGLAFLMHLVIDFSWNMPAVTMLFWVFLGCMVSLQNEERLSFMGEKKKIKGIMGGLVVCVLLLGSIQQFVAFKWIQQGMLDEVDGKYHKAKTKYEWGIKLYPYRTEYFGKLAEVNAALYKLEDNTAYLEKTIELEKKAINLSPYDYYPYQVLGRIMWQEEMVEAEGYFKKAVELGGFKPDPFNDLGYYYLSQ…
NODE_15_length_89422_cov_11.625768	29413	28664	-	Leader peptidase (Prepilin peptidase) (EC 3.4.23.43) / N-methyltransferase (EC 2.1.1.-)	FIG00001257	icw(2);Type_IV_pilus icw(6);Type_IV_pilus	atggacttattatttatttttatttttggcttagtaatcggtagttttctaaatgtatgtatctatcgcataccattaggccaatcaattacatatccacccagtcattgcggaaagtgcgaaaccaacttaaaaccttttgatttaatacctgtaattagttggttattactgggaggaaagtgtcgttattgtgatggaaagatctcttggagatatcctttggtagaattattaacaggaattatttttctaattgcttacttatctattggatttgatttaatattattaccttatctattttttatttccctattaattgtaatttcatttattgatattgaccattatcgcatacctgataagcttattatttttggcgtaatagtaggtttg…	MDLLFIFIFGLVIGSFLNVCIYRIPLGQSITYPPSHCGKCETNLKPFDLIPVISWLLLGGKCRYCDGKISWRYPLVELLTGIIFLIAYLSIGFDLILLPYLFFISLLIVISFIDIDHYRIPDKLIIFGVIVGLLFHITIPFINYLDALIGFFLGSGILLLLAILSKGGMGGGDIKLAALIGLFLGWKLILLTLFLSSLLASLIGVCLILVSKKDRKDPIPFGPFLAFGAFISLLYGNTLIECYFRYFIY
NODE_15_length_89422_cov_11.625768	29836	29471	-	Type IV pilin PilA		icw(6);Type_IV_pilus	atgttaacatacatacgtaaaatgttgaagaatgataaaggtttcaccttaatcgagttgatggtggtagtggttattttagggattttggcagctgtggcaattcctaaatttactggtcagagtgataaagctaaggaaaatagggcaaaagcggatttaagaaccattactaatgcacttgaattgtattattttgataatgatgaatatcctgatgatattgttgatttaacaactggtgaaaattatctaaaagatgaaccaaaggatccatgggaagagaaatatacatatgatcctgatactgataataaaggatatgaactttactgcgatggtccagatggtaatattgagctataa	MLTYIRKMLKNDKGFTLIELMVVVVILGILAAVAIPKFTGQSDKAKENRAKADLRTITNALELYYFDNDEYPDDIVDLTTGENYLKDEPKDPWEEKYTYDPDTDNKGYELYCDGPDGNIEL
NODE_15_length_89422_cov_11.625768	31094	29883	-	Type IV fimbrial assembly protein PilC	FIG00001244	icw(3);Type_IV_pilus	atggcagtatatgcctataaagtaagagatatgtcggggaaaatcttgtctggaatcttgaatggcgaaaatgaaggtgcggtagtaacccaacttcgggggaaaaattatttaattatggagcttaagctacacaaggaaaataatttaaaattatccctgcccaagttttctaagcgggtaaaagcaaaggaattagctgtgttctgccggcagtttgccaccatgatgaatgccggagtttctattttagtttctatccgtatcttgggagaacaagcggaaaatgtgaaattaaaagaaactctggaaaaggttattactggtttggaaagtggtaaatctctggcggattctttgcggccctttcctaaagtatttccttccatctttgttaat…	MAVYAYKVRDMSGKILSGILNGENEGAVVTQLRGKNYLIMELKLHKENNLKLSLPKFSKRVKAKELAVFCRQFATMMNAGVSILVSIRILGEQAENVKLKETLEKVITGLESGKSLADSLRPFPKVFPSIFVNMIETGEVGGILDEVLDRLAAHFKREHDINEKVKSAMTYPIAIMIIASIAIIFMLVFILPNFVNILMENGAELPLPTKIVLGMSDILRNFWWLILLIIGGIIYGIKKVMEKESGQEFVDAAILKLPVIGMIVQKMIVSRFSRTLGTMLRSGVPIIEALETTQKTTGNAIVAKGVKTAKENVTQGKGIAQPLIDTGVFPPMVTQMIAIGEETGALDNLLEKVAIFYDREVDDLVSRLSALIEPLMIVIIGIILGFIILAMMMPMFEIM…
NODE_15_length_89422_cov_11.625768	32293	31253	-	Twitching motility protein PilT	FIG00034926	icw(3);Type_IV_pilus	atgaatattaacgaaattctaacgttagctaaagaacaaggagcatctgatactcatatcaccgtgaatatgccaccggtatttcgtttgcatggtgaagtggtaccccagggccaatggtcggtactaactcctcaagatacggaagaattatgcaaacaaatgatgaataaagaattatcagagcggttagaaagtacgggagaagtggattttgcatattccattcctggagtgagccggtaccgggtaaatgtctttaaacagcgaggcatctatggaagcgtgctccgaaccatcaactcggaaatattgagttttgagcaattaaagttgccgccgattttaggagagttggcgaaaaaacctcgtggactggtattagttaccgggcctacg…	MNINEILTLAKEQGASDTHITVNMPPVFRLHGEVVPQGQWSVLTPQDTEELCKQMMNKELSERLESTGEVDFAYSIPGVSRYRVNVFKQRGIYGSVLRTINSEILSFEQLKLPPILGELAKKPRGLVLVTGPTGSGKSTTLAAMIDYINKEHRGHILTLEDPIEFLHQHQKCIVNQREIGSDSKSFASALRAALRQDPDVILVGEMRDLETISIAVTAAETGHLVLGTLHTSSAPQTVERIIDVFPPHQQQQIRVQLAATIQGIISQTLIKRVDKSGRVAALEIMVGTPAVKNLIREGKTHQLNSMIQTGGQFGMQTMDAALKTLLIQGIITRDDARAQGLSLTGV
NODE_15_length_89422_cov_11.625768	34016	32307	-	Type IV fimbrial assembly, ATPase PilB	FIG00001326	isu;Type_IV_pilus	atgattaaattaaagaaaaagctaggagatttattaatagaaaataaagtaattaattatagccaactacagaaagctttgagtgaacaaaaaaagaatggagagcggttgggtagggtattagttaatttaggttatctaactgaggaagatatttcaaatgtgctagagatgcaattaggaatttcccaagtaaaattggataacaccgaattatcaccggaggttataggtataattccggaggctttaattcgtcgtcatcgggtaatacctataaaaaaagaaggtaataagcttacaatagccatggttgatcccctgaacattgtggctttagatgatttgcaaatagccacaggtacggaaattgagcctgcggtggccactgaaaaagaa…	MIKLKKKLGDLLIENKVINYSQLQKALSEQKKNGERLGRVLVNLGYLTEEDISNVLEMQLGISQVKLDNTELSPEVIGIIPEALIRRHRVIPIKKEGNKLTIAMVDPLNIVALDDLQIATGTEIEPAVATEKEIDGIIQKYFGAQKLTGKVAEEIEDVEVMPSADLPIFNMDSISGAMANEAPIIRIVNSIIQQAIKERASDIHIEPRENEVRIRFRIDGLLREILNLPRHTLAGVVSRIKIMGDMDIAEKRIPLDGRIQVKIAQKNIDLRVSTLPTIFGEKVVIRILDKDNIFLSLDELGMPQEILKKYRGISKSSYGMILVTGPTGSGKTTTLYSTLSEINTPDKNIITIEDPVEYVLDDINQIRVNQKAGLDFATGLRAILRQDPDVVMVGEIRDE…
NODE_15_length_89422_cov_11.625768	34806	34354	-	hypothetical protein			gtgagagcaagtctctcagtgcaccaagtaagtaacatattacaagtagaagttagcactataagatactgggaaaaagaattcgatgaatttctgaaaattacttgtcctaaagggaaaagaataagatatagtgaaacacatcttgaaattttcgggcagattaaggaactgttatatacagaacaatataccattaaaggagcaaaaaggcggttagagcttgagcgtaccttaacttctgctttaggtatagagcaaaactttaaatctactgtattttttatgttttcagctattatgcaggaattacaaaaagccagggaagagagcagaaaattagggcaccaattagaacttcttagaaaagaaaaagaagaagtagaagaaaagttaagc…	MRASLSVHQVSNILQVEVSTIRYWEKEFDEFLKITCPKGKRIRYSETHLEIFGQIKELLYTEQYTIKGAKRRLELERTLTSALGIEQNFKSTVFFMFSAIMQELQKAREESRKLGHQLELLRKEKEEVEEKLSDEQQKSIWKFMADKLSS
NODE_15_length_89422_cov_11.625768	35801	34950	-	Shikimate 5-dehydrogenase I alpha (EC 1.1.1.25)		isu;Chorismate_Synthesis isu;Cluster_containing_Alanyl-tRNA_synthetase isu;Common_Pathway_For_Synthesis_of_Aromatic_Compounds_(DAHP_synthase_to_chorismate)	atgaaatctcttgggatttttggtcatccaatcagtcactctttttcgccagatatgcataacaccggattaaaagaggttggcttagaaaacaaatatttttatatgccctttgatattacttcagagaatttaagcgacgcaattaatgccatcaaagtactgggctttcggggtttaaatattactattccacataaggaagaggtaatacctttcttggatgaagtagattaccaggctagattaattggtgcggtaaatgtcattgtaaatgatgggggtaaacttacgggatataatactgatgggataggatttttacgttctatgacagaagaaacgggaataacacctgtggggaaaaaaattctcattttaggagcgggaggagcctca…	MKSLGIFGHPISHSFSPDMHNTGLKEVGLENKYFYMPFDITSENLSDAINAIKVLGFRGLNITIPHKEEVIPFLDEVDYQARLIGAVNVIVNDGGKLTGYNTDGIGFLRSMTEETGITPVGKKILILGAGGASRAVAAALASSGAEEIIIANRSKEKALSVSDMVKEMGTTVRVINISGQEMKEVIKEGHIIVNTTSVGMYPNIEDSPMAEHTSLLHGGQLVCDIIYNPAQTLLLKQAKEQGCKTMNGLGMLLYQGVEAFKLWTGIEAPVEVMKQVLVEKLRK
NODE_15_length_89422_cov_11.625768	36246	36001	-	hypothetical protein			atgtccgaaactcgtaaaataactctattcgttgattacccaggaaagttaataacggcaacggaacttttattaaaaattaagggtatgattaaggatgttaaaaaaaagaatttagagttaaaaaattatgctttactcgatattggtttatgtcgttatgatggaaaaataaaagtaagcctatatttttcaaaacaagaacatattgaagtagaggagaaagacatgaatgctaatatttag	MSETRKITLFVDYPGKLITATELLLKIKGMIKDVKKKNLELKNYALLDIGLCRYDGKIKVSLYFSKQEHIEVEEKDMNANI
NODE_15_length_89422_cov_11.625768	36855	36355	-	FIG001553: Hydrolase, HAD subfamily IIIA	FIG00001553	ff	ttgataattcgtagtttagctcctgatttatttgttgcatctatcctggatataccattacaggatcttgtttcaaagagaaaaaaaggaatcatatttgatttagataatacaattacagaatggaataatccagaaattaaagcagatgtgcttcaatggtttaatcgtttggaaagttatggaattacggcgtgtctggtttcaaataataaggggccgcgggtaatggaagcggcagaaaaattaggtataccatatgtggcaaaagcaactaaacctcggcgcagagcctttagaaaagccatagtagcattaagaactaccccggaagaaacggtgatggtaggagaccaaattttcacagatatatttggtggaaaccgcatgggtcttttt…	MIIRSLAPDLFVASILDIPLQDLVSKRKKGIIFDLDNTITEWNNPEIKADVLQWFNRLESYGITACLVSNNKGPRVMEAAEKLGIPYVAKATKPRRRAFRKAIVALRTTPEETVMVGDQIFTDIFGGNRMGLFTILVSPISSKEYFGTRITRQVERMILKMLNIQH
NODE_15_length_89422_cov_11.625768	37635	36928	-	RNA polymerase sporulation specific sigma factor SigK	FIG00004021	isu;Transcription_initiation,_bacterial_sigma_factors	atggggttagagtgggcagctatctttgggttttcttttttgaagggtttctacatgttgtttggttatatcagtaataatgcatttccacagcctctttctgaaaaagatgaagcagaatatttgcgcaggtatcaattaggagatgaggatgcgagacatgtattgatcgaacacaatttgcgtttggtggcgcatataacaaagaaatttgaaagtacgggacacgataaagatgatttgatttcaattggaactattggattaataaaggctattaaaacttataatgttttaaaaggctcaaaactagcaacttatgctgcaagatgtatagagaatgaaattctcatgcatttaaggtctaccaagaacatgaaaggagaagtttccttgtat…	MGLEWAAIFGFSFLKGFYMLFGYISNNAFPQPLSEKDEAEYLRRYQLGDEDARHVLIEHNLRLVAHITKKFESTGHDKDDLISIGTIGLIKAIKTYNVLKGSKLATYAARCIENEILMHLRSTKNMKGEVSLYDPIGVDKEGNEITLIDVLGTDPDTILDSVESYYEQKELMEKIKHLNKRERYVLQLRYGLCNGLKRTQREIARKLGISRSYVSRIEKKAISKLTREMINENTN
NODE_15_length_89422_cov_11.625768	39497	37836	-	Cell division protein FtsI [Peptidoglycan synthetase] (EC 2.4.1.129)	FIG00046929	idu(4);Bacterial_Cell_Division idu(4);CBSS-83331.1.peg.3039 idu(4);16S_rRNA_modification_within_P_site_of_ribosome idu(4);Flagellum_in_Campylobacter idu(4);Bacterial_Cytoskeleton idu(4);Peptidoglycan_Biosynthesis	atgtattccaggcaaaatagaattttatctgtatacgggtttttctttatattttttatggctcttatatttaggctttgttatatagtaatcatagatggagaacagtacactaagctagcagtatcacagcgagtgcggacagtggacttaatacaacatcccagaggagagattttagatcgtaataatcgctctatcaccaataaggaaaaacaaccttgtatcgtagtatttcctgtcatgataaaagatttttctcaaactacatattttctttgcgaaagattagggattcctgctgaagtggtaaaagcaaaattaggtacacggaagaaagcgagcaatcaatatattgtaaaaaacccttctatgctaaaagcaaatgtttccgaatgg…	MYSRQNRILSVYGFFFIFFMALIFRLCYIVIIDGEQYTKLAVSQRVRTVDLIQHPRGEILDRNNRSITNKEKQPCIVVFPVMIKDFSQTTYFLCERLGIPAEVVKAKLGTRKKASNQYIVKNPSMLKANVSEWEIQQIKSANLPGVFVLPMIPRYQPQTPAVHLLGFMGYGNNDVIGKTGLEKQYEEYLKNGTSPRIAAIIDDTGRQISGRGFTILPSKEQQDNINNVVLTLDLQYQQIVEEELGKYHGAAVIMDTNNGDILAMASSPKYDPYLLETPETDDAYINKALASYPPASVFKILIAIAALEEKIVEPESIFNCTGQIIIPGGSSVSCWKKQGHGKINFMEALSYSCNPVFIELGLKLGGDNIKKYARDLGLLDNNIIGYNLSELSNLKFNSL…
NODE_15_length_89422_cov_11.625768	39810	39598	-	hypothetical protein			ttgactgatgatcataatattttcctgaaagtagcgcctgttcatattgatatgctaaataaaattgttgaagggtatgataatttagctgttgtaaccacggtcaatgctcctgaaggaaagttaatattaagagtaacatcagatactcgtgaagatgtattaaagatattacatcatatgccattttcagttgaaataatggacgtgtag	MTDDHNIFLKVAPVHIDMLNKIVEGYDNLAVVTTVNAPEGKLILRVTSDTREDVLKILHHMPFSVEIMDV
NODE_15_length_89422_cov_11.625768	41044	39830	-	peptidase, U32 family large subunit [C1]	FIG00645140	ff	atgaaaaaaccagaactactagcacctgcagggaatttagaaaagttagaaatggctattacattcggagctgatgccgtatacttaggtggaaaagcttttggattacgtgctggcgctggtaatttttccttagatgaaatgaaattgggaataaaatttgctcatgatcatggagcgaaagtttatgttacggcaaatatctttgcccataatgatgatttggttgaattgtcgcagtatcttaaacaattagaagaaattgatgtagatgcattaatcatctcggacccaggagtatttcgtattgcccgggaaacagtaccaaatatgcctatacatattagtacgcaagctaataatactaattggtcttccgtgcaattttggcaagagata…	MKKPELLAPAGNLEKLEMAITFGADAVYLGGKAFGLRAGAGNFSLDEMKLGIKFAHDHGAKVYVTANIFAHNDDLVELSQYLKQLEEIDVDALIISDPGVFRIARETVPNMPIHISTQANNTNWSSVQFWQEIGAERVVLARELSLKEIKEIHEKNDIELEAFVHGAMCISYSGRCLLSNYFTGRNANKGECAHPCRWNYQVVEEQRPGQYFPVEEDERGTYIFNSKDLRLIEFLPELIDAGVTSFKIEGRMKSVYYVATVIKAYREAIDAYYDNPVDYIFQLAWLEELGKVSHRGYTTGFAFNKPTKDAHNYESAAYERSYDFVGVVLDYNQETGIALVEQRNRLLLGDEVEFLPPKGKYFTWKISSMKNQKGEEIEAAPHPRQIITMPLPYPVVPRT…
NODE_15_length_89422_cov_11.625768	41676	41050	-	FIG011945: O-methyltransferase family protein			ttgaatataactcattcatcattaatgcaaaagattgcggaagaaagtaaaactaatcatgtagctctaattactctggaagttgctgatttatttaacttgttaattactatgggtaaatacaaaaaagttttagaaataggcacaggcattggatactctacaatttgttttgcgcatgcagtattgccacaaaatggacaagttgttactattgaaagaatgcctcagcgtgtacaaagggcaagagaattttttgagcaaagtggattaacaaatattacttcctatgctggggaagcgcaagatatatttccgtatttagagggtacttttgatgttatttttatggatgcggccatgggtcaatataatgatttttttgagatactatttccc…	MNITHSSLMQKIAEESKTNHVALITLEVADLFNLLITMGKYKKVLEIGTGIGYSTICFAHAVLPQNGQVVTIERMPQRVQRAREFFEQSGLTNITSYAGEAQDIFPYLEGTFDVIFMDAAMGQYNDFFEILFPRLAPGGLLIADNVLFENLVERDKDDIPRRRRTMQQRLKEFLHLIKNHPQLTTAVLPLGDGLALIRKHGMDKETLE
NODE_15_length_89422_cov_11.625768	42788	41781	-	FIG004453: protein YceG like	FIG00004453	isu;Cluster_containing_Alanyl-tRNA_synthetase isu;CBSS-323097.3.peg.2594	atggccgtgttaaaaagaaataatgcaccaatagtaaacatcatattgtttacggccattatttttttcgggtatacgcaatttcaaaatgtgataacttcagaagtttccgaacaggaaactgtggtgattataccttcaaatgcatctacaagtgaaattgccaatttgttatatgataaaaaaattgtaagcaatccctttctttttaagttatatgcgagaattagtggttttgaaagtaaattacaagcaggagagtataaattttccggtcacgtatcattgaaggatattaaggaaaaactgacaacgggacaggttgtgtataaaaaatttactatcccagaagggtatacgttagagcaaataactgacattttacagaaaaaaggatta…	MAVLKRNNAPIVNIILFTAIIFFGYTQFQNVITSEVSEQETVVIIPSNASTSEIANLLYDKKIVSNPFLFKLYARISGFESKLQAGEYKFSGHVSLKDIKEKLTTGQVVYKKFTIPEGYTLEQITDILQKKGLIDKEKFYDCINSEAFSYEYLPPPGSEGRLEGFLFPDTYTITKGFSEKQIIELMLARFDEVFVDEWHQRVEELDMSVLEIVTLASIIEREAKIESDRPIISSVFHNRIKKGMHLESCATIQYALGEVKDVILYEDLVIESPYNTYKNVGLPPGPIAACGKAALKAALYPENTKYLFFVSKKDGSHYFSKTFEEHKSAIRKYLK
NODE_15_length_89422_cov_11.625768	44327	42981	-	Vancomycin B-type resistance protein VanW	FIG00003433	idu(1);Resistance_to_Vancomycin	ttgttaaaggggataggagggaaaaaatatttattctttatttttatcctactttgcattatagggacgcctttaattatgcttgagtataaaattatgacttcaaacataattctttcaggagtttatgttgaaaatttagatttaagtgggaaaacaattaaagaggtagaattacttttagaacccttatacagtaaggccatgcaacgtaaaataataataagttgtggtgggaaaacatgggttttttctattaaacaactaggggtgagacctgccccaaaggagactatcaaacaggtatggagagtaggtagagaaggtgctatttggcaaaaaatagatcaaagatggcaagcaaaagtagcccgtattcacaagccacttgtgttgcat…	MLKGIGGKKYLFFIFILLCIIGTPLIMLEYKIMTSNIILSGVYVENLDLSGKTIKEVELLLEPLYSKAMQRKIIISCGGKTWVFSIKQLGVRPAPKETIKQVWRVGREGAIWQKIDQRWQAKVARIHKPLVLHIDEKVIEKTIGDIAKSIEIIPQNAQIEITGNNKIKIVPGLEGRAVDIFQSNKVLIEGIQDFKKSEVELAVKIVPPELTTGNIKEWNVNGIVASYVSKFDANNINRSYNIKVAAEALDNKLIMPREVFSFNDIVGQRTKEAGYKESLVIENNEFTPGIGGGVCQVSSTLYNSALRANLTIVERYHHSLPVKYVPLGLDATVAYDWADLKFINDNNKPILIHTEYCPGILKIIIFGTVGETPRVKILSKVLKIIDPEQEFILDNSLSP…
NODE_15_length_89422_cov_11.625768	44747	44487	-	hypothetical protein			atgacagataatcaagataataacattgttttaatcgacgaagaaggtgctgaacatcaatttgaaattattgatatgttagaagttgatggagccaattatgctgtgctttttcctgtagaggaagaagatggtgatgaagctatcattcttaaagcaggtgtagatgagaatggtgaggaagtattatttgaaattgaagacgatgaagagtgggaaaaaatagcagatatttatcaagaaatggttgaagaagagtaa	MTDNQDNNIVLIDEEGAEHQFEIIDMLEVDGANYAVLFPVEEEDGDEAIILKAGVDENGEEVLFEIEDDEEWEKIADIYQEMVEEE
NODE_15_length_89422_cov_11.625768	45255	44836	-	Putative Holliday junction resolvase YqgF	FIG00010099	ff	atgggcttagatgtaggagaacgtactattggggtagctataagtgatgcattgggttggacggctcaaggaataacaacgattagaagaaaaggtaatgtagaggaagatattcaagctttaaagcaattaataaaggaatacgaagtaacaagtattgtaattggtttgcctaaaaatatgaatggttctctgggcccatctgcacagagagcacaggaattagctcagattattgaagaaaaaacatcattacctattgagatgtgggatgaaaggctttccactatggcagcaaatagaacacttttagagggagacgtatctagagctaaacgtaaacaggtcattgataaaatggccgctgtttttatattacaaggctatttagatttaaaa…	MGLDVGERTIGVAISDALGWTAQGITTIRRKGNVEEDIQALKQLIKEYEVTSIVIGLPKNMNGSLGPSAQRAQELAQIIEEKTSLPIEMWDERLSTMAANRTLLEGDVSRAKRKQVIDKMAAVFILQGYLDLKQKNILG
NODE_15_length_89422_cov_11.625768	46227	45280	-	Ferredoxin	FIG00001676	idu(6);Soluble_cytochromes_and_functionally_related_electron_carriers	atgatttatgaaagactaggtagtacgcaatttatggtatcgaaaatatgtttcggctcattgaccataggtccactacaagctaatttaacgatacctgatggagcatatgtgataaagactgcattaaatcaaggaattaactttattgatacagcagaaatatataacaattatgcttacattagggaagcattaaaaggttggaacaaagatgttataatagctagcaaatcctatgcatatactgccgaattaatggctgaaagtttagaaacagcccggagagaattgaatagagatataatcgatatttttttacttcatgaacaagagtcaatccttaccataaaaggccattggcctgctatggagtatcttttggagcaaaaatctaaa…	MIYERLGSTQFMVSKICFGSLTIGPLQANLTIPDGAYVIKTALNQGINFIDTAEIYNNYAYIREALKGWNKDVIIASKSYAYTAELMAESLETARRELNRDIIDIFLLHEQESILTIKGHWPAMEYLLEQKSKGKVGAVGISTHAVSAVEAAIDINEIDVIHPMINMKGLGIIDGNISQMLQAVKIASEKGKGIYGMKAIAGGNLIGQVEQALKWAFNLEFVNSIAVGMKSAAEVEVNISWLKGEKPDLGYLMQTSKEQRHLHIEEWCIGCGKCVNACGQGAMSIINEKARVDKDICVLCGYCGAVCRDFCIKII
NODE_15_length_89422_cov_11.625768	46671	46408	-	FIG01055109: hypothetical protein	FIG00001565	ff	atggctggaaacagcacggaagaaactatgtggtttaagattgaacaagaggatgagctaaaagctaaggatatcttattgtatgtatatgcggcattgaaagaaaagggatataatcctattaaccaactggttggttatcttatttctggagatccagcatatattaccagtcataatcaagcccgtagtttgatacgtcgtgttgagcgtgatgagttaatggaagagttggtaaaaacttatttaggagaaaataagtaa	MAGNSTEETMWFKIEQEDELKAKDILLYVYAALKEKGYNPINQLVGYLISGDPAYITSHNQARSLIRRVERDELMEELVKTYLGENK
NODE_15_length_89422_cov_11.625768	49538	46893	-	Alanyl-tRNA synthetase (EC 6.1.1.7)	FIG00000139	isu;Cluster_containing_Alanyl-tRNA_synthetase isu;tRNA_aminoacylation,_Ala isu;CBSS-226186.1.peg.3994	atgattgaaaaagaaatacgagaaaagtttcttaaattttatgaaagtaaaggtcatactatagtatcaagttcatccttggtaccccatgatgatcctacactgttatttacaaatgctgggatggtacagtttaaagatgtttttttaggtttagaaaagcggtcttataatcgagctgctacggcgcaaaagtgtgtaagagctggggggaaacataacgatttagatactgtagggcgtactgctcgccatcatactttctttgaaatgctaggtaatttttcttttggtgattatttcaaaagagatgcaatttcatatgcatgggaatttcttaccaaagtaattaatttgcctaaaaatgcaatgtacgcgaccatctataaagatgatgaa…	MIEKEIREKFLKFYESKGHTIVSSSSLVPHDDPTLLFTNAGMVQFKDVFLGLEKRSYNRAATAQKCVRAGGKHNDLDTVGRTARHHTFFEMLGNFSFGDYFKRDAISYAWEFLTKVINLPKNAMYATIYKDDEEAHDLWLELTDIPKERIIRLGEKDNFWSMGDTGPCGPCTEIIIDRGEQYSCDAEECALGICDCDRWLEIWNLVFMQYNRDENGVMTPLPRPSIDTGMGLERLVSLLQGVTSNYDITLMRKIIRYIEEITGKTYYKDEKGFPLRVIADHSRACTFLIADGILPSNEGRGYVLRRILRRAVRFGKVLGLNDPFLYNVVSVVVELMGDAYPEIKEKMDYIQKVIKIEEERFHETLHEGMKVASDIIEKVKNEGRKEINGTEAFLLYDTY…
NODE_15_length_89422_cov_11.625768	51051	50113	-	UPF0118 membrane protein YrrI			atggcatacatattattaccctttgtcaattttttggtaagcaaaaaagtacctatcacaattgcgatacttttggtatatttttcattagcaggagcatttgccatattattattgtatgtatttccaaaaatttttagtgagcttaatagctttgtagaaacagtaccgcaatatactataacggttcaggaatggataaaaaaattacaaatgaattatagtcaatttaagttacctgaaagtgttaggcaaattattgacgaagcaatagttgcattagaagaaaagttaattgattatgtgagaaatatagcatttataatgttaggtctattttctcataccttaagcattatcatcgcaccaattttgacgttttatttattaaaagaccat…	MAYILLPFVNFLVSKKVPITIAILLVYFSLAGAFAILLLYVFPKIFSELNSFVETVPQYTITVQEWIKKLQMNYSQFKLPESVRQIIDEAIVALEEKLIDYVRNIAFIMLGLFSHTLSIIIAPILTFYLLKDHEAINQKIISFLPPAYRCELLSLWTTVDMVLRKFIRGHLSVALIVGILTGLGLALLGMEFAFTLGFIAGVADVIPYFGPFIGAIPAVALALIGSHKLAFKVILVMFIVQQLESSIISPKIIGDSVGLHPLVIIFVLFLGGDLFGILGMLLAVPITAVAKIMFNYLYEKIVTNRTYNLTKH
NODE_15_length_89422_cov_11.625768	51469	51275	-	hypothetical protein			gtgaataagtcttttataagaggtatgttagccggaagtatctttggagcgatgataggaatgtttacaactcctcagatgaaaccaactcaaaacgccacaaaaaaaatgatggataatactatgaacgttcaaaaaggagcaaaaaaagtattaaaaggaataagtaaaagtgtatctgaaataattaaatag	MNKSFIRGMLAGSIFGAMIGMFTTPQMKPTQNATKKMMDNTMNVQKGAKKVLKGISKSVSEIIK
NODE_15_length_89422_cov_11.625768	52156	51668	-	hypothetical protein			ttggaaagtgggaaacatattacgggattaattgtaataacactacaaaatactaaagaagttggaagagtagaagatcttggtattaatttaaagcttgggactttagaaggtattatcatagaaaaaggtactttctttaaaaatactaaatttgtaagaagaaatgacattgtttcagttggaagagatgttgttattatatcacggcccgaggcagtaatagacctaccttataatacattacaaagccattcttggcacttaagtctaggtaaaagtattattacaacattaggaactgatttaggtattgtaaaagatatattaattcaattgcctgatggtaagatagaaggaatagaaatttcaggtggggtttggagtgatattagccaa…	MESGKHITGLIVITLQNTKEVGRVEDLGINLKLGTLEGIIIEKGTFFKNTKFVRRNDIVSVGRDVVIISRPEAVIDLPYNTLQSHSWHLSLGKSIITTLGTDLGIVKDILIQLPDGKIEGIEISGGVWSDISQGRKIIPWNTVISDEEQHIIVNKNLENIWL
NODE_15_length_89422_cov_11.625768	53318	52239	-	tRNA-specific 2-thiouridylase MnmA	FIG00000626	isu;RNA_methylation	atgagtaataaaaaaacagttttagtagctatgagtggtggggtggattcctcggtaacggctgcattacttaaagagcagggttataatttaattggtgttaccatgcaaatttggccttcggacgagccagaccctgaagatgcgggtagttgttgtagcttatcagcgatagatgatgctagaaaagtcgcaaatgctttagatattccctattatgttatgaattttcgggatctttttaaggaaaaagtaattgattattttattgatgaatatttacatggaaaaacacctaacccttgcattgcatgtaatcagtatgtaaaatttgctgcccttttaaataaagcagttgctatcggggcagattatattgccacaggccactatgctcgg…	MSNKKTVLVAMSGGVDSSVTAALLKEQGYNLIGVTMQIWPSDEPDPEDAGSCCSLSAIDDARKVANALDIPYYVMNFRDLFKEKVIDYFIDEYLHGKTPNPCIACNQYVKFAALLNKAVAIGADYIATGHYARISFDVERNRYVMKKAADTRKDQTYVLYGFTQEQLSKTLMPLADYTKSEIREMARKIGLDVADKPESQEICFVTDNNYRRFIKEKVGGDIKPGPFMDTKGKVIGHHEGLPYYTIGQRKGLGLALGKPVYVVDIIPEKNAVIIGNNEDLMGTKLTSSKNNFVLFDKLEHPMEVKVKIRYKAEEVPAIITPLSDNRIKVDFKEPQRAITPGQAVVYYWEDYVVGGGVID
NODE_15_length_89422_cov_11.625768	53821	53453	-	Iron-sulfur cluster assembly scaffold protein IscU/NifU-like	FIG00149470	ff	atgtacagcgaaaaagtaatggatcattttagtaatcccagaaatgtgggagaaattgaaaaagcctctggtattggtgaagtaggaaatgctaagtgtggagatattatgagaatttatctagaggttgaagataactttattaaagatgtgaagtttaaaacttttggttgtggggcagctattgctactagtagtatggttacagaaatggtaatgggtaagactttggaggaagcaaagaaaatcacaaataaagcggttgcggaggcattagatggtttgcctccagctaaaatgcattgttctaatttagctgctgatgctttaatggctgctattgatgattatgaaaatagtaaaaaataa	MYSEKVMDHFSNPRNVGEIEKASGIGEVGNAKCGDIMRIYLEVEDNFIKDVKFKTFGCGAAIATSSMVTEMVMGKTLEEAKKITNKAVAEALDGLPPAKMHCSNLAADALMAAIDDYENSKK
NODE_15_length_89422_cov_11.625768	55020	53803	-	Cysteine desulfurase (EC 2.8.1.7)	FIG00000001	idu(3);CBSS-84588.1.peg.1247 idu(3);CBSS-393130.3.peg.794 idu(3);Alanine_biosynthesis	atgaaatcagtttatatggatcatagtgcaaccactccggtgcaccctcaagtagtggaggcaatgcttccatatttaacaacccactttggtaatccatctagcgtgcataagttcgggcgtgaagtacgtaaagcagtagaagaagctaggcttcaagtagcagaattaattggtgctaagccggaagaaatttttttcaccagtggtggtactgaagctgataatatggcaattttgggtattgctgaaatgaacgctgaaaaaggaaagcacattatcacttccagtattgagcaccatgcggtattagatacttgtgagtatttagaaaagaaaggctataaagttacttatttacctgtgaatgaagatggtttagttagcgtagaccaatta…	MKSVYMDHSATTPVHPQVVEAMLPYLTTHFGNPSSVHKFGREVRKAVEEARLQVAELIGAKPEEIFFTSGGTEADNMAILGIAEMNAEKGKHIITSSIEHHAVLDTCEYLEKKGYKVTYLPVNEDGLVSVDQLKAAITDETILITIMHVNNEVGTIQPIEEIGQITKERGIVLHTDAVQSVGKIPVNVDDFGVDLLSISSHKIYGPKGIGALYIRKGTKISPITFGGGQERKRRPGTENVPAIVGFGKAAEIVKSELPMEMEKLTAMRNRLIDGILSSIDDVKLNGHPEKRISSNVNVGIRYIEGEALLLMLDMKNIATSSGSACTSGSLDPSHVLLAMGISHEVAHGSLRLTLGRENTMEDIDYVIKELKIIVERLRAMSPLVAQRSDVPVNRKECVG…
NODE_15_length_89422_cov_11.625768	55494	55042	-	Iron-sulfur cluster regulator IscR	FIG00000621	idu(1);Rrf2_family_transcriptional_regulators icw(1);Alanine_biosynthesis	atgaaattatctacaaaaggagaatatggcctgagagccatgttcgatttggcgcaaaattcgggtaaaggtgttatttcattaaaaaatattgcagaaagacagggtatctcagaaccgtacttagaacaattgatagccagtttacgaaaagcaggtttagttcgtagtattagaggggctcagggagggtactttttagcaaaagaacctagagaaatcactgtaggtgatgttattagagtgctggagggtccaatagctcctatggattgtgtaagtgaagaagcccctaatgtctgtgaacgctcagagtattgtattacccggtctatttgggaaaaggttagggatagcgtagcacatgtactagattccataactttagaagatatgtgt…	MKLSTKGEYGLRAMFDLAQNSGKGVISLKNIAERQGISEPYLEQLIASLRKAGLVRSIRGAQGGYFLAKEPREITVGDVIRVLEGPIAPMDCVSEEAPNVCERSEYCITRSIWEKVRDSVAHVLDSITLEDMCEDARKARKNNKEHIHYI
NODE_15_length_89422_cov_11.625768	56937	55594	-	ATPase, AAA family	FIG01360707	ff	atggatttatttgatgtatctcgaaaacagcaattaaaaaaagtggctcctcttgctacgaaaatgcggccacgtaatttagatgaatttattgggcaagaagaagtagtggggaaaggatctttacttcgtagatccattgaagcggatcaattgtcttcggtaattttttatggtccgcctgggtcaggtaaaactactcttgctcaggttatagctaatactacaaaaggtcattttgaacaattaaatgccgtagcagcgggaatagcagatcttaagcggttaattaatgaagcgcgcgatcgactaggtatgtatggcaaaaaaacaattatatttatagatgaaattcatagatttaataaaagtcaacaagatgcactgcttcctgttgta…	MDLFDVSRKQQLKKVAPLATKMRPRNLDEFIGQEEVVGKGSLLRRSIEADQLSSVIFYGPPGSGKTTLAQVIANTTKGHFEQLNAVAAGIADLKRLINEARDRLGMYGKKTIIFIDEIHRFNKSQQDALLPVVEEGVITLIGATTENPYFEVNSALISRSRIFCLKPLAGNHVKEIIEIAMKDTDRGLGNYKFSVDDNALMHLVDTADGDARIALNALELAVQTTPPANDGIRRITLQVAEESIQRRAVKYDKSGDYHYDTISAFIKSMRGSDPDATLHWLARMIDAGEDPEFIMRRILICAAEDVGLADPQALMVANSAAQTLAYVGLPEGRIPMAQAAVYIACAPKSNAVYKGIDEALADVRNKPVGEVPIHLRDKHYQGAKKLGHGKGYMYPHDFP…
NODE_15_length_89422_cov_11.625768	57410	57081	-	Thioredoxin	FIG01318274	idu(1);CBSS-315749.4.peg.3658 idu(1);Glycine_reductase,_sarcosine_reductase_and_betaine_reductase	ttggcaagtgaaaaagtatactcttttacagatggtaatttcgaagctgaggttataactgcagacaaaccagtattagtcgatttttgggcagcatggtgtggtccttgcaaaatgattgctcctgtaattgatgaaattgctgaagattttgatggtaagcttaaagttggtaaagtagatgtagatgcgaatcaaaaaactgcaggcaactttggggttatgagtattcctactttgataatctttaataatggtgcagaggttgagcggattgttggttataaaagtaaaaatgatttagcaaagattattaatgaaaatatttaa	MASEKVYSFTDGNFEAEVITADKPVLVDFWAAWCGPCKMIAPVIDEIAEDFDGKLKVGKVDVDANQKTAGNFGVMSIPTLIIFNNGAEVERIVGYKSKNDLAKIINENI
NODE_15_length_89422_cov_11.625768	57841	57572	-	FIG01166184: hypothetical protein	FIG01166169	ff	atggttactcaaactgaccctaaagaagacattatgaaaagattaaaaaaaattgaaggtcaggtaaaaggcatacagcgtatgattgatgaaaataagaattgtacggacatattaattcaagttgcagcagtacgtgctgcaattaataaagtcggtactatagtttttgaaaatcataccagaggatgcctaaaatctgctattgaagataataaggaagaagctattaatgacttgattgatgttcttgtaaaattcaccaaatag	MVTQTDPKEDIMKRLKKIEGQVKGIQRMIDENKNCTDILIQVAAVRAAINKVGTIVFENHTRGCLKSAIEDNKEEAINDLIDVLVKFTK
NODE_15_length_89422_cov_11.625768	58839	58075	-	CsdL (EC-YgdL) protein of the HesA/MoeB/ThiF family, part of the CsdA-E-L sulfur transfer pathway	FIG00431220	ff	atgttacatcgtttctcaagaagtgaattgttgataggaaaagcaggattggataaactacgcaattctcatattacgatttttggtgttggtggcgttggatcatttacggtggaagctctagcacgctgtggcgtcggttcattaactttggttgattttgatgatatatgtttaacaaatattaatcggcaaattcatgctttaacgaatacggtaggtaaaattaaggtagaaatgatgaaacagagaattttcgacatcaaccctgagtgtagtgtaacagctattaaagaatttgttacgcctgataatattcaagaattaatccataaacacaatacatatgtggtagatgctatagacaatgtaacaggaaagttagccatcattaagtat…	MLHRFSRSELLIGKAGLDKLRNSHITIFGVGGVGSFTVEALARCGVGSLTLVDFDDICLTNINRQIHALTNTVGKIKVEMMKQRIFDINPECSVTAIKEFVTPDNIQELIHKHNTYVVDAIDNVTGKLAIIKYCKSINIDVISAMGAGNKLDPRKLEITDISKTSICPLARVMRRELKKSGIISGVKVVYSPEQPKKQNVDIGLEEGIGISTGDVPRKKHKQIPGSISFVPSVAGLLIAGEVVNDIIIIDRDNN
NODE_15_length_89422_cov_11.625768	61162	59372	-	Aspartyl-tRNA synthetase (EC 6.1.1.12)	FIG00000750	isu;tRNA_aminoacylation,_Asp_and_Asn	atggttgaatcaatgaagaatgtgaagaggacacataaatgtggtgaattaacaggaaatagtgaaggacaaaaagttacattaatgggatgggtacagagacgccgtgatcatggaggtttgatatttgtagacttgcgtgaccgttctgggtttgtgcaggttgtatttagccctgaaaattataaagaagctttttacgttgcagaaaaagttagaaatgaatatgttttggtaataactggtacagtagggaaacgtccggatggaaccaaaaatgagaatattggtacgggagaaattgaagtatatgcaagtgatataagtattttaaatgcagctaaaactcctcctttttatgtagaagatgatgttgaggtagatgaaacggttcgtcta…	MVESMKNVKRTHKCGELTGNSEGQKVTLMGWVQRRRDHGGLIFVDLRDRSGFVQVVFSPENYKEAFYVAEKVRNEYVLVITGTVGKRPDGTKNENIGTGEIEVYASDISILNAAKTPPFYVEDDVEVDETVRLKYRYLDLRRPEMQRTMILRHKITMAIRSFLDERDFLEIETPILTKSSPEGARDYLVPSRVHPGEFFALPQSPQIFKQILMVAGMEKYFQIARCFRDEDLRADRQPEFTQLDMEMSFLNQEEILNLMEEMMAYIFAKTLKKEISVPFPRISYEEAMGKYGSDKPDLRFGIPLIDIGDIAVNSDFKVFASVVSGGGQVKGINAQGCGKYSRKDIDDLTKYVSIYGAKGLAWMIVTEEGVKSAIAKFFTEEQLQQIVTRMDAKPGDLLM…
NODE_15_length_89422_cov_11.625768	62453	61194	-	Histidyl-tRNA synthetase (EC 6.1.1.21)	FIG00000087	isu;tRNA_aminoacylation,_His	atgcttacaaccaggccccgggggacgaatgattttctaccagataaaacgggaaaatggaaatatatagagaaaatattgcatgaattatgtagggagtatggatatcaagaaattcgtacacccatatttgagcatactgaattatttcaaaggggtgttggtgaaaccactgatattgtggaaaaagaaatgtatacatttgtagaccggggtgagcgaagtatcactttgcgacctgaaggaactgcttctactgtacgggcttatttagaacataaactttatgctttgcaacaactaactaagttatattatatgggccctatgtttcgttatgaaaggccgcaggcaggacgttatagacaatttcatcagtttggtgtagaggtctttgga…	MLTTRPRGTNDFLPDKTGKWKYIEKILHELCREYGYQEIRTPIFEHTELFQRGVGETTDIVEKEMYTFVDRGERSITLRPEGTASTVRAYLEHKLYALQQLTKLYYMGPMFRYERPQAGRYRQFHQFGVEVFGSSDPAIDAEVIGFAIEFYRRIGLNDLEVHINSVGCPTCRSTHREALQGVLKDVLAELCTNCQGRYDKNPLRILDCKNTKCQELSSGAPTTLKALCPECSDHFIKVKEYLELAGIKYVVDERLVRGLDYYTKTAFEIIVKEIGAQSAICGGGRYDGLVQSLGGSPTPGVGFALGMERIFPTLEKQGIEIPDENVMDVFVAAIGDEASKIGFKLLMELRHNGIKTEKDFMNRSLKAQMKFANKFKAKFTVILGENELEKGIAVIRNME…
NODE_15_length_89422_cov_11.625768	63502	62879	-	Hydroxyacylglutathione hydrolase (EC 3.1.2.6)	FIG00000013	isu;CBSS-342610.3.peg.1536 isu;Glutathione:_Non-redox_reactions isu;CBSS-292415.3.peg.2341 isu;Methylglyoxal_Metabolism	gtgattactaaaattattcctgtaggtatgatgggtacaaagtgttatttagttagttgtcctgaaactaatgaagctgtagtgatagatccaggtgatgaagaacaaaagattatgacagttgttaatgataataaattgaaagttgttgcaataattaatacacatggtcattgggatcatataggagctaatagagccttaaaagaaataaccggtgcacctttaatgattcatgaagatgatgctgtattctttacagataatgaactaaacttagctttaatgttgaaaggtaaaggagaagaaaaccttcaggccgataaactgcttaaagagggtgatgaaattaagtttgggaatcaaatgtttaaagtgttacatacgccagggcacacg…	MITKIIPVGMMGTKCYLVSCPETNEAVVIDPGDEEQKIMTVVNDNKLKVVAIINTHGHWDHIGANRALKEITGAPLMIHEDDAVFFTDNELNLALMLKGKGEENLQADKLLKEGDEIKFGNQMFKVLHTPGHTPGGICLVGNKEVFVGDTLFAGSIGRTDLGRGNYDTLINSIKEKILNIDDQYLVYPGHGPVTRICEEKMSNPFLR
NODE_15_length_89422_cov_11.625768	64019	63570	-	D-tyrosyl-tRNA(Tyr) deacylase (EC 3.6.1.n1)	FIG00000473	ff	atgcgtgcagttattcaaagagtaaaccgtggttcggttacagttgatactcaagtagttggtgatattaataaaggaatagttgtactcttaggtgttggtaaggaagatactaaagatgatgcatattatttagctgacaaagtggcgaatttaagaatatttcctgatgaagatgaaaaaatgaatttatccatcttggatattggaggagaaattctggtagtttctcagtttactcttcttggtgactgtcggaaaggtcgaagaccaaacttttttgatgctgctttaccacaagtggccaatgacttataccaaacgtttgtttttaaattacaagaaatgggtctaaaggttgcaactggagtatttcaggctcatatgacggtaaacata…	MRAVIQRVNRGSVTVDTQVVGDINKGIVVLLGVGKEDTKDDAYYLADKVANLRIFPDEDEKMNLSILDIGGEILVVSQFTLLGDCRKGRRPNFFDAALPQVANDLYQTFVFKLQEMGLKVATGVFQAHMTVNIENDGPVTIIIDSKKEF
NODE_15_length_89422_cov_11.625768	66208	64052	-	GTP pyrophosphokinase (EC 2.7.6.5), (p)ppGpp synthetase I	FIG00005237	isu;Stringent_Response,_(p)ppGpp_metabolism isu;CBSS-176299.4.peg.1292	gtggatattaaagaaataaaaaatcaaataataaaatataatccagctagtaatatggattttattcaaaaagcatatgattttgctgaaaatgctcataaagaccaagttagacattctggagagccatatattaaccatcccctagaggttgctgagattttagctacattggaattagatgacattacaatagcagctggattgctccatgatgtggtagaagacacagatgtgacagttgaggatatagcaaaatcctttggtcacgaagttgctttacttgttgatggggttacaaaacttagtaggcttgaatataaatcaaaagaagagcagcaagttgaaaatttaagaaaaatgtttcttgcaatggctaaagatattagggtgattctt…	MDIKEIKNQIIKYNPASNMDFIQKAYDFAENAHKDQVRHSGEPYINHPLEVAEILATLELDDITIAAGLLHDVVEDTDVTVEDIAKSFGHEVALLVDGVTKLSRLEYKSKEEQQVENLRKMFLAMAKDIRVILIKLADRLHNMRTLRYHSSSVKQKEITEETLEIFAPLAHRLGIFKIKWELEDLSLRYLEPEKYYSLVEKIAMKRQERENYINEVSKILGQKLTEVGIDADIDGRPKNFFSIYRKMVRQQKELNEIYDLIALRVIVNSIKDCYGALGIVHTLWKPIPGRFKDYIAMPKQNMYQSIHTTVIGSNGEPFEVQIRTWEMHRTSEYGIAAHWRYKEGNSGDKNFEDKLSWLRQTLEWQQELRDAREFMESLKIDLFADSVYVFTPKGDVTEL…
NODE_15_length_89422_cov_11.625768	69393	66214	-	Single-stranded-DNA-specific exonuclease RecJ (EC 3.1.-.-)	FIG00060517	isu;DNA_Repair_Base_Excision isu;DNA_repair,_bacterial_RecFOR_pathway	atgcaacataatcaaaagatgtggcttatagctccaccggattatccattacagtttgagttatcccgccaattgcaaatttcacctttgctagctcaaatatgtattaatcgggggttactatctcccgctatagtaagaaaatttattgatttatcaaaccaaaaactttatgatccttataaatttaagaatatggttaaagcgattaacaggatagaaaaggctataaataataatgaaaaaattttaatttatggtgactatgatgttgatggtattacagcaacttcattactatatctatatttaaaaagtagaggggtaaatgtagattattatattccagaccgaattgaagagggctatgggcttaatgaagaggtaattaattgggct…	MQHNQKMWLIAPPDYPLQFELSRQLQISPLLAQICINRGLLSPAIVRKFIDLSNQKLYDPYKFKNMVKAINRIEKAINNNEKILIYGDYDVDGITATSLLYLYLKSRGVNVDYYIPDRIEEGYGLNEEVINWAKSENINLIITVDCGISSVKEISLANSIGVDIIITDHHEPPDQLPDATVIINPKVEDSEYPFSALAGVGVAWKVAQALHINAGLTENGEIVLAEYLDLVCLGTIADVVTLVDENRVIVNLGLDAISDSTRPGFKALLNIVGLENKQIGAEQIGFLLAPRLNAAGRLASAKLAVELLTSTDANECINKAIVLEQQNSDRQAVESKIYQETLEMIENNVDLQQDYVLVLASEGWHQGVIGIVASRLAEKLYQPVVLLSIIGKTAKGSAR…
NODE_15_length_89422_cov_11.625768	69840	69547	-	hypothetical protein			atgcaaatatatttaattgtggcattagtttttgccataagtgtagctacttttgcagtacaaaatgcaacttcggtagatataaaatttttagtttatgaatttaaaaatatttctttagtaattgtaatttttttatctgctttatttggttctctcacgttttttttaataagcttagttaaacaacttagtaatatgaaacggataaaatttttagaaaatcaagttaaagaattagaagaacaattagaacaatcaccacaagcagaaagcaatattgatatggagtaa	MQIYLIVALVFAISVATFAVQNATSVDIKFLVYEFKNISLVIVIFLSALFGSLTFFLISLVKQLSNMKRIKFLENQVKELEEQLEQSPQAESNIDME
NODE_15_length_89422_cov_11.625768	70808	69909	-	Cobalt-zinc-cadmium resistance protein	FIG00000207	idu(1);Cobalt-zinc-cadmium_resistance	ttggatgttaaagttaaagtagctatattttctgtaatatctaatgtatccctagtatttgcaaaaggtgttgtggggattatgactgcttcagtttctgtattatcagaggcgatacattcagcgatggacttagtagctgctctaattgctttgtttgctgtaaaacaagcggataaacctgcagatgagcggcatcaatatggccatggtaaaattgaaaatgtttccggcactatagaatcgttattaatttttctggcagcaatttggattattattgaagctgtagaaaaaataaaacatggtgttacggaatttgatgtgggtcctggcctgatcgttatggccatatccgctttggtaaataatttggtatctatgcagctaaggaaagta…	MDVKVKVAIFSVISNVSLVFAKGVVGIMTASVSVLSEAIHSAMDLVAALIALFAVKQADKPADERHQYGHGKIENVSGTIESLLIFLAAIWIIIEAVEKIKHGVTEFDVGPGLIVMAISALVNNLVSMQLRKVAKETESVALEADAMHLRTDVYTSMGVFIGLILVKITGWQIIDPIIAIIVAFLIIKAAFTLIREAFLPLLDTNLPIEEENVIREIINKHKNAYIEFHKLRTRKSGAERHIDLHLVVPKERPISQVHNLCDKITYDIKQYYPKAHVLIHSEPCDATCKPCTDCHHLGE
NODE_15_length_89422_cov_11.625768	71804	70944	-	Protein-export membrane protein SecF (TC 3.A.5.1.1)	FIG00000468	icw(1);CBSS-211586.1.peg.2832	atgagttttattggtagaagaaagatttggtatataatttcattaattgtgataattcctggaatggtttcattccttataaatggtcttaatttagggatagattttactggcggtaacttaatgcaaataaagtttgaacaagatgtaacaattgaaaatgtacgtactgttgtttctcattatgtaaaagaaacgcctaaaattcaaggaagtggggaaaatactttccttattagaactgttatcttatctgaggaagaaaatacgtcaattttaaacgaattaacatctcaatatgggcaaaatgaagttttaagaaatgaacatgttggagctgttattggtaaagaattaactttaaaggcaattaaagcattacttattgcttctgtttta…	MSFIGRRKIWYIISLIVIIPGMVSFLINGLNLGIDFTGGNLMQIKFEQDVTIENVRTVVSHYVKETPKIQGSGENTFLIRTVILSEEENTSILNELTSQYGQNEVLRNEHVGAVIGKELTLKAIKALLIASVLMLIYITIRFEIRFAIAAILAILHDVLVTIGIFSLLQIEVDSAFVAAVLTVVGYSINDTIVIFDRIRENLKNNNREGLETLVDKSISQTLARSINTVLTSVFTLIALLVLGGETTKVFALALLVGITSGAYSSIFTASPLWFDLKNMVGKKQVA
NODE_15_length_89422_cov_11.625768	73021	71819	-	Protein-export membrane protein SecD (TC 3.A.5.1.1)	FIG00001617	icw(3);CBSS-211586.1.peg.2832	atgatccggggaagtagtgttaaactgctgacgattgttttactaatttttgcagcagtatatttttctgttaatcctattaaagctaacacaaacttaggtttagatttaaaaggtggagctcatgtagttctacaagcggtaccagacgaaggtcaagaaattacaaatgatgatatggtgaaacttacagctatcatgcgtaagcgggtggatgaatttggtgttgcagaaccggtgatacagcctgcaggtacagataggcttattattgaattagcaggtgttgatgacccggataaagccatagaattattaggacgtacggctaaactagagttttttgatcctgcgggagaattaatcttaactggtgcggaccttaaagatgctcaagct…	MIRGSSVKLLTIVLLIFAAVYFSVNPIKANTNLGLDLKGGAHVVLQAVPDEGQEITNDDMVKLTAIMRKRVDEFGVAEPVIQPAGTDRLIIELAGVDDPDKAIELLGRTAKLEFFDPAGELILTGADLKDAQARILEGQSEISLEFTTEGAKKFRLATLRLVGQPIVIVLDGEVIQSPNVNEPIMDGQARITGGFTFEEASQNAALLRGGALPVNVKVMEKRTVGPTLGKDSLDKSYAAVIYGLLAVFIFMIVFYRIPGLIASISLFVYGLIVLWILTMLHATITLPGIAGFLLSVGMAVDANVIIYERLKEELKAGKTLRAAVESSFSRAFITIVDANVTTLIAAAVLYTFGTGPIKGFAVTLSVGILTSMLTAITFTRMLVRWTADINFLRNKKLYGA
NODE_15_length_89422_cov_11.625768	73798	73139	-	Conserved protein			gtggtaactctcgatacactaaaagaaaatcctgttgttaaagtctttataaaaaaagggaatgagttcttgggtgtaattggatataccgaacatggccttaggcatgctgaattagtatctctcttgagtaaatcaatattaaccaaacttggctatgaagaacgaatagcagaattaggagcaattgctggttatttgcatgatattggaaatgtagtggctcgggaagaacatggtgcctcagctgctatgattgtatttcaaatattacaagagtataaaatggacccggaagaaatggcactaattatgtcagcaattagtgttcatgaagatcatatgggaaatgctgttaatgaagttgcagcagctttaattcttgctgataaatctgat…	MVTLDTLKENPVVKVFIKKGNEFLGVIGYTEHGLRHAELVSLLSKSILTKLGYEERIAELGAIAGYLHDIGNVVAREEHGASAAMIVFQILQEYKMDPEEMALIMSAISVHEDHMGNAVNEVAAALILADKSDVHRSRVRNTDISTFDVHDRVNYAVEKSQLIINEVDRTITLKITIDTQISSAMEYFEIFLTRMVMCRKAAKLLKCQFHLEINGAMLL
NODE_15_length_89422_cov_11.625768	74116	73844	-	Preprotein translocase subunit YajC (TC 3.A.5.1.1)		isu;CBSS-211586.1.peg.2832	atggagagatggggatattctgttgcatatttggcagttatgtttttcgcactttatgcatttattatccgcccccaaaaaaaacataagaaagaaaggcaaaaattactttctgaattaaaagtcaatagtcaggtgataacggctggaggaatctacggtactattacacgtattaaggataatacggtttggttaaaaattgctgataaagttgaaatacaaatgttaaagtcctctgtgcattctcatcaaaatttggagaataaatag	MERWGYSVAYLAVMFFALYAFIIRPQKKHKKERQKLLSELKVNSQVITAGGIYGTITRIKDNTVWLKIADKVEIQMLKSSVHSHQNLENK
NODE_15_length_89422_cov_11.625768	75337	74228	-	tRNA-guanine transglycosylase (EC 2.4.2.29)	FIG00000274	icw(1);Queuosine-Archaeosine_Biosynthesis icw(4);CBSS-211586.1.peg.2832	atgccagttaaatatacattagaaaaaaaagattatgaaacttcggcgcgggcaggattcttggaaactcccaatggtaaaattgaaacacctgtttttatgccagttggtactcaggcgacagttaaaaccatcacacctgaggaactaaaaactttaggcgcggagattattctaagtaatacgtatcatttatatttgagacctggtcatgatttagtggcccaggcaggtggattacataaatttatgaattggaatcgtccaattttgactgatagtggtggatttcaggtatttagtttaaatgaattgcgtaagataagtgaggacggtgttacatttaaatcacatattgatggttcgagtcatttttttagtccggaaaaagtaatggaa…	MPVKYTLEKKDYETSARAGFLETPNGKIETPVFMPVGTQATVKTITPEELKTLGAEIILSNTYHLYLRPGHDLVAQAGGLHKFMNWNRPILTDSGGFQVFSLNELRKISEDGVTFKSHIDGSSHFFSPEKVMEIEMALGADIAMAFDECSPYPCSYEEAKKAVERTTRWAKRCKEVHKHPQQALFGIIQGSAVKELREQSARDIIDIGFPGYAIGGLSVGEPKPIMYEVLDYTVPLLPEDKPRYLMGVGSPDSLIEGVARGIDMFDCVLPTRIARNGTLFVPEGKLVIRNAEYSRDFSPIDPECDCYACKNYSRAYIRHLIKTNEVLGIRLTTIHNLHFLISLMKKIRQAIFEDRFNQFRKEFFSRYRI
NODE_15_length_89422_cov_11.625768	76399	75377	-	S-adenosylmethionine:tRNA ribosyltransferase-isomerase (EC 5.-.-.-)	FIG00000334	isu;Queuosine-Archaeosine_Biosynthesis icw(2);CBSS-211586.1.peg.2832	atgaaagtttctgatttcgattattatttgccggaaaatttaattgcccagtatccaattgagccgagagattcgtctcggcttttagtattgcatagagaaacaaagacaatagaacataatgtgtttcgaaacattgataaatacttgaaccccggggatactttagtaataaatgaaaccatggtcttaccggcacgtctttttgcaactagagaaacgggagcagttattgaggttgtattattaaatcaagttagtattaatcaatgggaagtattggttaggccaggtaaaaaagcaaaagtgggcaccaaattaattttttctccagatgaattagaagcttatgttgttgataagacagaatcaggtggtaggatactggagtttaagtac…	MKVSDFDYYLPENLIAQYPIEPRDSSRLLVLHRETKTIEHNVFRNIDKYLNPGDTLVINETMVLPARLFATRETGAVIEVVLLNQVSINQWEVLVRPGKKAKVGTKLIFSPDELEAYVVDKTESGGRILEFKYSGNFFEIIDRIGQMPLPPYIKEELADKKRYQTVYARERGAAAAPTAGLHFTNDLIKSLEEKGVIIAKVLLHVGLGTFRPVKVENISEHSMHAEYYEIDAINAEKINNAKRNGNKVISVGTTSSRTLESVALPDGTVQPGKGWTDIFIYPGYKFKVVDGLITNFHLPKSTLLMLISAFAGRDLIMDTYHEAVEKEYRFFSFGDAMFII
NODE_15_length_89422_cov_11.625768	77849	76416	-	Stage II sporulation protein D (SpoIID)	FIG00014027	idu(2);Sporulation-related_Hypotheticals idu(2);Sporulation_Cluster	atgaaaagaaatgtttatgtaatgtttttaggaattatattatcgaatatcttgttatcaccagcttttgctacagaacagataaatcttagggtatgtttatcaaaaaatactacaaaggcaatctatcgtgtggtatatgggtcttatacgttacgggatactgctactaacttacttgttgcaaatttgcaagagggagatgtagtaacagttgataaagcggggaataatcttaccgttagtataaattcaagtgatataaatagtacatatgctggaccattgatagctactccagtggatgagaatgatcttaatgtgtttagttatagaaatattcaatatagagatagtgtctccattggtatagactcgttggctttactggtagtaaac…	MKRNVYVMFLGIILSNILLSPAFATEQINLRVCLSKNTTKAIYRVVYGSYTLRDTATNLLVANLQEGDVVTVDKAGNNLTVSINSSDINSTYAGPLIATPVDENDLNVFSYRNIQYRDSVSIGIDSLALLVVNVIDMERYLYGVVGKEIGYTAPLEALKTQAVVSRTYAMAFRGQGLKYDLGIDTSNQVYGGYSAEKISGFEKVIEAVKATKGQIIYFYNDATKKREIVKAYFHANAGGYTENSENVWSESLPYIKAVPSPDDKYAVEYAQQTNQSWAASSFQWEVSYSKEELAEAINQYNTSSTSPIDIGDFQEIKLFRVNRDGTSHTESSRVTQMELVGSRGSSSVYRDAIRRFFGLKSTMFDIKSDSSVVIKDGLGKKYKINEATGLNIINGENKV…
NODE_15_length_89422_cov_11.625768	79184	78075	-	hypothetical protein			atgaaggataaggcaatagtgatggagatacggggaaaggatatgattctattaacaaaagatgggcaattcatatcaagacctgttacccatgattacccccagattggtgatgaaattaacgttaatccagtgaatataaaaaagagtccttgggtaactgtaggattcttaactatggcagcggttttactattaactttatttattgctaagataactgaaaaaaacgtcattatgatacctactttgggttctgtagttaatttcgttacaatcgatataaatccaagtgtggagttaggtttagatttaaatgatagagttgtttcaattgaagcattaaatgatgatggaaaaattattttaaaagacgttaatataattggtgaatcctca…	MKDKAIVMEIRGKDMILLTKDGQFISRPVTHDYPQIGDEINVNPVNIKKSPWVTVGFLTMAAVLLLTLFIAKITEKNVIMIPTLGSVVNFVTIDINPSVELGLDLNDRVVSIEALNDDGKIILKDVNIIGESSETALEIIINGAAERGYLDREKQNNILISITNKDNDDKKVANLMEKLPTQAKSIIKKKKLEVEVASLKADLKSKQIARELDISVGKYAILMKAKEAGLDISPDEIKELGITKAIKSAGGDPRIIMSEASEKKEFKEKNIIVKEKVKKDTSLSYDKDKDYHEMDEKENEKRKNVKESQKNEAKKKENVEEKIKDIKEIEERRKESQQKENNKQINLLEENKTKNDKDSQEQMKEKKEK
NODE_15_length_89422_cov_11.625768	79984	79247	-	RNA polymerase sigma-54 factor RpoN	FIG00006092	idu(2);CBSS-316057.3.peg.1308 idu(2);Flagellar_motility idu(2);Flagellum idu(2);Transcription_initiation,_bacterial_sigma_factors	ttggaggaactggaaatattgcttgatcgtgcccaagctggtcacagggatgccagggaaaaaataattgagcaattttatccactagtgattaagactgcatcttcgttgagtgggcgatatatcgacaaaaatcaagacgatgaaataagcataggcatgatggcaataaacgaagctattgactcgtatgataaagctcttggagcgagcttttttagttatgctaaaatagtaataaaaagacgattgattgattattatcgaaaggaacaacgatctaataaatccattcctttttctagtttaagtaaagaagaaaactcagaatcagagactaatatattaaatagtgttgaggttaaactggcattttctcaattccaacgaagtgaagaa…	MEELEILLDRAQAGHRDAREKIIEQFYPLVIKTASSLSGRYIDKNQDDEISIGMMAINEAIDSYDKALGASFFSYAKIVIKRRLIDYYRKEQRSNKSIPFSSLSKEENSESETNILNSVEVKLAFSQFQRSEEQNERREEIINYTKKLSEYGIAFSDLVANSPKHEDARIRAIEVAKLVAADRDLKQHLETKKELPLKRLVERVKVSRKTLERQRKYIIAISIIISGEFHHLKEYLQKPLLQDSI
NODE_15_length_89422_cov_11.625768	80265	80044	-	hypothetical protein			gtggattggcaaactgtaggccgtatgctcattggcttagggatgttcatagtaattatgggtacaattatatttttacttggtaaattatttaatattggaaatttaccgggtgatatagtatataagaaagaaggattcaccgtttattttccagttgcaagtagtattttaataagcttaattttaacaataatattgaatttcatatttcgaaggtag	MDWQTVGRMLIGLGMFIVIMGTIIFLLGKLFNIGNLPGDIVYKKEGFTVYFPVASSILISLILTIILNFIFRR
NODE_15_length_89422_cov_11.625768	80801	80265	-	FIG053235: Diacylglucosamine hydrolase like	FIG00013339	ff	atgaaaattctacttcattcttgttgtggaccatgtgcaatttttccactaaaaactcttagaagcgagggacatgaagtatacggatttttttataaccctaatatccatccatatcgtgaatatcagcaaaggctcgaaacatttaaagaatttgcagcaaagatggagttagaggtaattataaaagatgaatatgagctggaaaaatttttgcgtgaagcagcttatagagaggacataagatgtaaattttgttatcatatgcgacttgaggaaacagcaaaatttgcaaaaaaaggtaagtttgatgcttttactacgactttattagtaagtccctttcaaaagcataacttaatcaaagaggttggagaagggattgccgaaaaatatagt…	MKILLHSCCGPCAIFPLKTLRSEGHEVYGFFYNPNIHPYREYQQRLETFKEFAAKMELEVIIKDEYELEKFLREAAYREDIRCKFCYHMRLEETAKFAKKGKFDAFTTTLLVSPFQKHNLIKEVGEGIAEKYSIPFFYMDFRGGFKEGVESSKDMMLYRQPYCGCIYSERDRYRKEKK
NODE_15_length_89422_cov_11.625768	81851	80802	-	Holliday junction DNA helicase RuvB	FIG00000352	icw(3);RuvABC_plus_a_hypothetical	gtggaagaaagacttcttacttcgtcgttaaagcatgaggatttggatggtgaagtaagtattcgtccgactggatttgatgaatatattggtcaggaaaaagttaaaaataatttagaaatatttattcaagccgcccttaatcgaggagaagctttagatcatgttttattatatgggccacctggattaggaaaaacaactttagctaatataattgctcatgaaatgaacgtaaatattcgtactacatctggtccagctatcgagcgtccaggggatttagcctctatattaacaggtttagagccaaatgatgtactatttatagatgaaattcatcgacttaaccgtacagttgaagaagttctttatccagctatggaggattattgcatt…	MEERLLTSSLKHEDLDGEVSIRPTGFDEYIGQEKVKNNLEIFIQAALNRGEALDHVLLYGPPGLGKTTLANIIAHEMNVNIRTTSGPAIERPGDLASILTGLEPNDVLFIDEIHRLNRTVEEVLYPAMEDYCIDIVIGKGPSARTLRLDLPRFTLVGATTRVGMLSSPLRDRFGVISRLEYYKEEDLVTIITRAAAILDVKIDFEGAAEIARRARGTPRIANRLLRRSRDYAQIKASGIITEEVARAGLELLEVDPLGLDKIDRKLMLTIIQKFSGGPVGLETLAATISESSETVEDVYEPYLMQLGFLNRTPRGRMVTELAYRYFQITPPEHLESPPIINSLFDERND
NODE_15_length_89422_cov_11.625768	82508	81900	-	Holliday junction DNA helicase RuvA	FIG00000314	icw(2);RuvABC_plus_a_hypothetical	gtgatttctttcatacggggaaaagttttttcatttgaagaagaaaatatgataattgatgtgggagggattggttatcatctaattgtaccacctactatttttaaattgcatccccaagtagatgacgaagtttttctttttacatatttacaagttagagaagatagttggcaattatttggatttagagaaaaagagcaattagaagtttttcgacatctcataagcgtttccggggttggagcaagattagggctgactatactaaataatatttctcctaagggtattatcagggcaattataactggtgatagcaaaacattaagcgggattcctgggattgggaaaaagatagcacaaagaatgatattagagctgaaagaaaaatttaat…	MISFIRGKVFSFEEENMIIDVGGIGYHLIVPPTIFKLHPQVDDEVFLFTYLQVREDSWQLFGFREKEQLEVFRHLISVSGVGARLGLTILNNISPKGIIRAIITGDSKTLSGIPGIGKKIAQRMILELKEKFNNLNFFESETIETIIQEDSNICQDVILALNQLGYSGNEVKDVVTKVSKEMGNDADIQKVIKGALKILGRY
NODE_15_length_89422_cov_11.625768	83021	82512	-	Crossover junction endodeoxyribonuclease RuvC (EC 3.1.22.4)	FIG00095112	icw(1);RuvABC_plus_a_hypothetical	gtgaaacccatgattattttaggtatagatcctggaaccgccataactggctatggagtggttgaaattattggtatgaagtttaaaaccttagattacggatgtattcgaactgaagcagatattcctttggaaaagagactggaaaaaatttatactggattagaaattcttataaaaaaatggagtccatatcatgttgctgtagaagaactattttttaataagaatgtacgaacggcgctggccgtaggtcatgctagaggagtcataattttagcagctgcgcatcacaaaattcctgtaagtgaatatactccattgcaggttaagcaagctgtagttggatatggaagagctgaaaagcaacaagtgcagcaaatggttaaaacaattttg…	MKPMIILGIDPGTAITGYGVVEIIGMKFKTLDYGCIRTEADIPLEKRLEKIYTGLEILIKKWSPYHVAVEELFFNKNVRTALAVGHARGVIILAAAHHKIPVSEYTPLQVKQAVVGYGRAEKQQVQQMVKTILNLRTLPKPDDAADALAIAICHAHSYRVNRNIFQRER
NODE_15_length_89422_cov_11.625768	83789	83205	-	hypothetical protein			atgcttttgaaaaaaaataaaaattttattacgttttttattatgggaggattaataagttttgcagtaacttattggctaattgactattcccataataaacaggtttcaaaaaaacctttaattaatgccaaggataatttatctcaggtggttggcgtcttaaataaagaaacaatatttagagaagaaatatattaccaaaagtgtaagcatcttataacaagagaaataataaatgatggatattttcaagatttaacccttgaaaaattacagggttattatcctaaaaatcaaggatggaatatttatcagactgataataatgaagttatatttagtagaaatattgatgatatttgtccagatgataaacaaattaggcatataggggta…	MLLKKNKNFITFFIMGGLISFAVTYWLIDYSHNKQVSKKPLINAKDNLSQVVGVLNKETIFREEIYYQKCKHLITREIINDGYFQDLTLEKLQGYYPKNQGWNIYQTDNNEVIFSRNIDDICPDDKQIRHIGVTGEFVAVFEGPIGVEGRMIDQLDIKVSQLPEEWQEKVIKGELDFSSEKELLEALDSIDEYE
NODE_15_length_89422_cov_11.625768	84675	83926	-	FIG000859: hypothetical protein YebC	FIG00000859	isu;RuvABC_plus_a_hypothetical isu;Riboflavin,_FMN_and_FAD_metabolism_in_plants	atgtctggtcattcaaaatgggctaatattaaacataggaaagcaaggcaggacgccacaaaaggtaagatatttacaaaagttgcaaaagaaattatgattgctgcgaaacaaggtggtcctgatcctgaaggaaacttcaaactaaagctttgtattcaaaaagcaaagactaataatatgcctaatgataatattgctagagctattcaaaaagcatccggaagtaatgatggggataactatgaagaaataatatacgaaggttatggtcctgccggggtagctgtaatggttgagttagtaacagataatagaaatagaactgctagtgaaatcagacactttttctcccgtaatggtggaaatttaggagaaactggttgtgtaagctggatg…	MSGHSKWANIKHRKARQDATKGKIFTKVAKEIMIAAKQGGPDPEGNFKLKLCIQKAKTNNMPNDNIARAIQKASGSNDGDNYEEIIYEGYGPAGVAVMVELVTDNRNRTASEIRHFFSRNGGNLGETGCVSWMFDRKGRMTVNMEGKDEDELMMVVLEAGAEDIKIEDGIAEIITEPDDLEEVRSQILDAGIELEEAEVTLIPQNTIEISDIDQAKKLLKLTDLLEDHDDVQNVYANFDIPDNIMEQLE
NODE_15_length_89422_cov_11.625768	85816	84887	-	Cysteine synthase (EC 2.5.1.47)	FIG00064110	idu(1);Cysteine_Biosynthesis idu(1);Methionine_Biosynthesis	atgaaggtggtaaataatataacggagcttgtaggaaatactccggtaataaaactaaataagttagctgatcctgggggagcgactattcttgtgaaaatggagtcctttaatcctggtgctagtgccaaggatagaatagcattatatatgatagaacaagcagaagtagaaggaaagttaaaacctggttctgtgattgttgagccgactagcggtaatacaggcataggtcttggggtgattgcagctgtaaaaggatataagttgatactagttatgccagaaactatgagcatagaacgaagaaaattaatggcggcatatggggccgattttgttttaacaccaggtagtgaagggatgaatggtgccataaaaaaggctcaggaattggta…	MKVVNNITELVGNTPVIKLNKLADPGGATILVKMESFNPGASAKDRIALYMIEQAEVEGKLKPGSVIVEPTSGNTGIGLGVIAAVKGYKLILVMPETMSIERRKLMAAYGADFVLTPGSEGMNGAIKKAQELVNLNPNYFMPQQFENQANPEIHRKTTAKEILTQTNGKVDAFVSCVGTGGTLTGVGEVLKQEIKDLKVIAVEPAASPVLSGGKPGFHKIQGIGAGFIPDVMNIKIIDEVVTVSNDEAIETARKLAKEEGLLVGISSGAAVFGAIKVAKKLSSDKVVLTIAPDTGERYLSSELFTIPEN
NODE_15_length_89422_cov_11.625768	86585	85851	-	hypothetical protein			atgtatgtagaccgtaagtatagagaacaattatcgacagatttagctaagtttgaaattaagattaaagatactgacctattaatatctcttagaacagaagcttatactagtgaaattgttgaaaatatctatcgttatacttataatttaagaaatgaattggaaaattatattttatctgatcctgattttaagactacattagaaccttacatagtaggtggaaatgtcccatttattgcccagcaaatggttaaatacgcaaatctagctggagtggggcccatggctgctgtagctggtggattttcggaaatggtaggaatttacgcaacacaatattcagaagaggtaatcgttgaaaatggaggggatatatttattaaatctcaaaac…	MYVDRKYREQLSTDLAKFEIKIKDTDLLISLRTEAYTSEIVENIYRYTYNLRNELENYILSDPDFKTTLEPYIVGGNVPFIAQQMVKYANLAGVGPMAAVAGGFSEMVGIYATQYSEEVIVENGGDIFIKSQNPRNIGIFAGKSPFNNKIAIRIFPQMTPLGICTSSGTVGPSLSFGKIDAAIIIAKSPLLADAVATATANKVQDVGDFDSALGFAQNINGVKGVMLIKEDKMAVWGDIELVRI
NODE_15_length_89422_cov_11.625768	87275	86865	-	Ferredoxin		idu(6);Soluble_cytochromes_and_functionally_related_electron_carriers	atgattgtatcaaaaagagtagtgctacgtttcaattcaaataatgtagacaaaccaatcgtttatcaattgataaaagaatataatttaattacgaatatattaaaggcagaaattaatccgcgtaaggaaggatatttagttttacaattgagcggggatgatgaacaatatattaaaggcatagagtttttgaaattattaggtatctctgtagatgctttaaaacaagaggtaaaatggatagaagataaatgcttgcagtgtggtgcatgtacgggggtttgtcctactcaagctttttccatgactaggcctgatatggaagtaagttttaatgaggaaaaatgtattgtttgtgaaatgtgtctaaaaagctgtccggcaaaagcagtggaa…	MIVSKRVVLRFNSNNVDKPIVYQLIKEYNLITNILKAEINPRKEGYLVLQLSGDDEQYIKGIEFLKLLGISVDALKQEVKWIEDKCLQCGACTGVCPTQAFSMTRPDMEVSFNEEKCIVCEMCLKSCPAKAVELHF
NODE_15_length_89422_cov_11.625768	88486	87290	-	FIG00576984: hypothetical protein	FIG00576983	ff	atggcaataagaaagacttatgaagaaataaatgaaaaaataaaaagaggtaaggctttagtattaacagcagaagaaattattgattttgttaaagaagagggtatcaagaaggcggttgaaaaagttgatgtagttactacaggaacatttgggcctatgtgttcttcaggagcttttctaaatttcggtcattctaaccctaaaataaaaatgcagaaggtttggttaaatggtgttccagcttattcgggcattgcagctgtggacgcttatattggagcaacggaaattcctgaagatgatccggcaaataaggcatatcctggggagtttagatatggtggtggccatgttattgaagatcttgttggaggtaaagaagttagacttgcggca…	MAIRKTYEEINEKIKRGKALVLTAEEIIDFVKEEGIKKAVEKVDVVTTGTFGPMCSSGAFLNFGHSNPKIKMQKVWLNGVPAYSGIAAVDAYIGATEIPEDDPANKAYPGEFRYGGGHVIEDLVGGKEVRLAAIGYGTDCYPRKKLESVITIDDLNNALLFNPRNAYQNYNVAVNVSDKTIYTYMGVLKPKLANANYSSAGQLSPLMNDPYYKTIGIGTRIFLGGGVGYVAWHGTQHSPCEERTDKGIPTGGAGTLALMGDLKQMRPAWIRGVSLAGYGASLAVGVGIPIPILNEEILEYTLVKDEDIFAPVIDYSDVYPNRKSDIIAKVNYAQLKSGEISINGNKVKTAPLSSYLRAKEIAYTLKKWISEANFQLTQPVQQLPSVEDNIKLKPLKTF
NODE_15_length_89422_cov_11.625768	89076	88870	-	hypothetical protein			gtggccattttagcagctaattccatgcttggtgaattaactccaaaaatggcggagtgtattgcaatgtctcaagcaaaaaagtatttattacctattaacatatgcgggatagaaataataggaatagatagtgaacctttgccgcaccagattgagcgtctagttgaaaatattttcgggagaagaaaaattattaaagcttaa	MAILAANSMLGELTPKMAECIAMSQAKKYLLPINICGIEIIGIDSEPLPHQIERLVENIFGRRKIIKA
NODE_15_length_89422_cov_11.625768	89291	89085	-	FIG00590345: hypothetical protein	FIG00590341	ff	atgaaaattgcagttatagatggacagggaggcggcataggcaaacatatcacagaaaaactaagaaaaaacttacctgattctgtggaaataattgctttaggaactaacgctttagctaccactaccatgttaaaagcaggtgctaatgatggagctacaggagaaaattctgtagtattcacggttaataaagtgatatcatag	MKIAVIDGQGGGIGKHITEKLRKNLPDSVEIIALGTNALATTTMLKAGANDGATGENSVVFTVNKVIS
NODE_165_length_27227_cov_10.948108	865	716	-	hypothetical protein			atgaaaaataagttgatttatacatatagaataaaatgtgtaatatcaaatttaataatggttaaatatatgattaatagtgtggaatggttgcgagtttccaatattgtggtaaaattatgtttgcggggggggagattaatatggtaa	MKNKLIYTYRIKCVISNLIMVKYMINSVEWLRVSNIVVKLCLRGGRLIW
NODE_165_length_27227_cov_10.948108	963	2894	+	Aconitate hydratase (EC 4.2.1.3)	FIG00022996	isu;TCA_Cycle isu;Glyoxylate_bypass	atgttgggcaataatatcgttcaaaagattctaggtgcccacctattagagggtgaaatgattacaggtaatgagattgccatcaaaattgaccaaactcttacccaggacgctactggcactatgtcatatttacaatttgaagctatgggtgtccctaaagtaaaaactgatttatccgtaagttacgttgaccataacacattgcaaaccgggtttgaaaacatggatgatcatcgttttctccaaaccgtagcagcaaagcatggtattcacttttctcgtcctggtaatggtatttgtcatcaggtacacttagagcgttttggtgttccaggaaaaaccttattaggttctgacagtcatactcctactggtggcggtattggcatgattgcc…	MLGNNIVQKILGAHLLEGEMITGNEIAIKIDQTLTQDATGTMSYLQFEAMGVPKVKTDLSVSYVDHNTLQTGFENMDDHRFLQTVAAKHGIHFSRPGNGICHQVHLERFGVPGKTLLGSDSHTPTGGGIGMIAIGAGGLDVAVAMAGGPFYLNMPKVVNVKLTGKLSPWVSAKDVILEVLRIMTVKGGVGKIVEYSGEGVKSLSVPERATITNMGAELGATTSVFPSDDITLEFLKAQNRADVWTEIVADSDATYDEVIEIALDKLVPMVAKPHMPDNVATVEEVGPIKVDQVMIGSCTNSSYADLMTVAGILKGKKVHPNVSFGVAPGSKQVYEMLARNGALADLIAAGARLQESACSFCIGMGQSPNSGGISVRTNNRNFEGRSGTKDAQIYLASPE…
NODE_165_length_27227_cov_10.948108	3062	2940	-	hypothetical protein			ttggtaccttttataacaatatatgtagaaaccattgtaaaagttaaaaaagtgataaaatactgttttggaggtttgcattcagtttttatcatttttttaaagcataaaaaagaagcgtaa	MVPFITIYVETIVKVKKVIKYCFGGLHSVFIIFLKHKKEA
NODE_165_length_27227_cov_10.948108	3079	4164	+	Spore coat protein S			ttgttacactggttacaaacatggaaggaggaaatgagtacattaacaagaagctctaccccttccgaaaatgaaaaaaaaatctttaaaaaatttaaactatctccaaaaactttatctcagtttaatcttaaaatttataatattaccccaattagagcagcatttaaattaaacaccaaccatggaaatttagcattaaaaaaaactgatataaatcccttacgtttaacttttattactgaagccaccaactacgtccgacaaaagggttttaataaaataatggaatatctcccctgggaaaatgattgctattttttacaaaacggtaataatacttatgttttaacaaaatggatagaaggggcagaatgtaacattaaagaacctcggcaa…	MLHWLQTWKEEMSTLTRSSTPSENEKKIFKKFKLSPKTLSQFNLKIYNITPIRAAFKLNTNHGNLALKKTDINPLRLTFITEATNYVRQKGFNKIMEYLPWENDCYFLQNGNNTYVLTKWIEGAECNIKEPRQEYEAAVTMAQFHKASRGFSSSIPLHNVSRLGFLEEDFQKYQKELEEFSIIVNDKSSHNKIDNIILKHNKIFIRQAQQAIELLEKIHYASYIQRAQHTFALLHQDFAYHNLIWKNNEIFLIDLDYLTFDLRCIDLAKYLRRNLRLSNWKMRVADNIIRGYTSVIKLEPEEYYLLYVLLYFPYKYWQSFHIHFFENNKHRFKKKYKNIKKLISQQENKEKFLARFKEKYL
NODE_165_length_27227_cov_10.948108	4818	4363	-	hypothetical protein			atggttggaaaattgaacaaaataatattatttttgctgatatggggtttaatggtaatggcaattggatgtgctacccaggaagaaccgcaaaaacaagatcaggcggcagaaaatactgaattgcaaagtaaaatcgataaattagaaatgcagattagtgatcaagctcccaatggatgtaatgattgccacaagaaaattagcgaagataaggattatagtttagctacacagactaataaaattgaaggacacccacaagtagaagcaaatacagttgaagaatgtttaacatgtcatggtgctaataaagaagaatttatgtatgttcttcataaaggtcatctaaacggagaaatatataaagataaatatgaccaaaactgtcgaaactgc…	MVGKLNKIILFLLIWGLMVMAIGCATQEEPQKQDQAAENTELQSKIDKLEMQISDQAPNGCNDCHKKISEDKDYSLATQTNKIEGHPQVEANTVEECLTCHGANKEEFMYVLHKGHLNGEIYKDKYDQNCRNCHVMQEDGSIVVKDWPEQD
NODE_165_length_27227_cov_10.948108	5188	4904	-	YlxP-like protein	FIG00001863	isu;NusA-TFII_Cluster isu;CBSS-350688.3.peg.1509	atggtggtaggaatttgtacctatgatatatatattagcaactctcattcattaaaagataagagaagagtgttgaaaagtatgattgagcgggtaaagaacaagtttaatgtttctatagctgaggtggacttgcaggataactggcaacgggctgtggtaggattagctaccgtaagtaataatgctacccacgttaatcagatattaaacaatattaccaaattcattgaagatttccatcatgaaattgagttgatagatattaaaattgaaattaattag	MVVGICTYDIYISNSHSLKDKRRVLKSMIERVKNKFNVSIAEVDLQDNWQRAVVGLATVSNNATHVNQILNNITKFIEDFHHEIELIDIKIEIN
NODE_165_length_27227_cov_10.948108	5760	5272	-	Molybdopterin-guanine dinucleotide biosynthesis protein MobB	FIG00001323	icw(1);ar-431-EC_Molybdopterin-guanine_dinucleotide_biosynthesis icw(1);Molybdenum_cofactor_biosynthesis	atggtacctgtaattagtatagtaggaaaatcaaatacgggaaagactaccttattagaaaagttattgccggaaattaagaaaagaggatatagagtagccaccataaagcacgatgctcaccagtttgaaatagataaaccaggtaaggacacataccgtcattttcatgcgggggctgacgctgttatgatatcctcaaaagaaaaaatggctatgataactcgaaccactggagaagaatgggctttagaagatttaatcgaaaaactacctcctgtagatttggtattaactgaaggttataagacgggaaagatgcctaaaatagaagtacatcgaaaagaatcaaatcaagagttacttcctttagcgcaagaccgaatttgtttagcaagc…	MVPVISIVGKSNTGKTTLLEKLLPEIKKRGYRVATIKHDAHQFEIDKPGKDTYRHFHAGADAVMISSKEKMAMITRTTGEEWALEDLIEKLPPVDLVLTEGYKTGKMPKIEVHRKESNQELLPLAQDRICLASDEPIEIDVPCLDINDVVGIVDIIEERFLK
NODE_165_length_27227_cov_10.948108	6374	5775	-	Molybdopterin-guanine dinucleotide biosynthesis protein MobA	FIG00000902	isu;ar-431-EC_Molybdopterin-guanine_dinucleotide_biosynthesis isu;Molybdenum_cofactor_biosynthesis	atgcaagccgctggcattattcttgctggaggaaaaaactcccgtatggggcagaataaagctttcttaaaagtgggaaagaaaaagattatagataaattggtagaaaaattaaataaagatttacaacaagtgataattgttactaatgagccggcttgctatgattatttaggagttgacgtagtttctgacattattccgggtatggggcctttaagtggcatacatgctggtttaaaaaatgcaaggtatgaatatgcgctgattatggcctgtgatatgccttttgtggaagttgaattaggtttgttattactggaagaggccactgggtttgacgtagtagtgccacagattggagagcatttacaacctttatttgcagtttacggaaaa…	MQAAGIILAGGKNSRMGQNKAFLKVGKKKIIDKLVEKLNKDLQQVIIVTNEPACYDYLGVDVVSDIIPGMGPLSGIHAGLKNARYEYALIMACDMPFVEVELGLLLLEEATGFDVVVPQIGEHLQPLFAVYGKNCIKPIEDCLKKSIYKVADFYPQVKVNYLTEEKIAEIIDLEKVFINVNTPKDLEKACNIESNREIG
NODE_165_length_27227_cov_10.948108	6748	6506	-	hypothetical protein			atgggtaatgtatatttagactttcggccggaaataaattcttctcacttagaacatttacaacgtactttgcctaatgtaaaagggtacgatcatgttgttgtgattttagaaaaccaagatgcacaggagtctgatagagtagtaagaatattgaaagaacatggttttgatttacagcctaaaactctaggggaacattctaacgaatatatattaacagcaaaaagacttttacattaa	MGNVYLDFRPEINSSHLEHLQRTLPNVKGYDHVVVILENQDAQESDRVVRILKEHGFDLQPKTLGEHSNEYILTAKRLLH
NODE_165_length_27227_cov_10.948108	7140	6889	-	hypothetical protein			atgagtatttttgaaattattatgttactgtgctttggatcagcatggccttttgcaatttataggtcttataaatcaaaatctgttgcaggaaaaagttttatttttttagcgatattactagctggttatatggcgggaatattgcataaaattttctatagctttgataaggtaatatatttatatattttaaatatgtttatggtaggtatggatatggctttttatctccggaatcgtcgattgtag	MSIFEIIMLLCFGSAWPFAIYRSYKSKSVAGKSFIFLAILLAGYMAGILHKIFYSFDKVIYLYILNMFMVGMDMAFYLRNRRL
NODE_165_length_27227_cov_10.948108	7310	7197	-	hypothetical protein			atgaattgtgataagataatatttaatgacattttgccagaaaaatcctctttgcaaaagtatacttataacaaatatactgttgttactcatgaatttattcataatttataa	MNCDKIIFNDILPEKSSLQKYTYNKYTVVTHEFIHNL
NODE_165_length_27227_cov_10.948108	7422	8669	+	Similar to 6-phosphofructokinase			atgaatcgaacaggcaaaatggtaatagctcaggggggcggtccaactgcagttattaatcagtcacttgttggtgcggttcttgaagctaaaaagtctctccaggtaactagaatatatggcgctgttaatggagttgcaggtattatcaatgaagatttttgggatctctctcaagaatgcgataataaccttgaaaaagttgctttaactccttcctcagctcttctttccaccagagataaaccagatgaaaaatactgtcaggaaattttccatgtcttaaaagcacatgatgttcgatattttttctatataggaggaaatgattcttcagatacggtacgtattatcaatgaaaatgcaaaaaaagcaggctatgaatttaaggccattcat…	MNRTGKMVIAQGGGPTAVINQSLVGAVLEAKKSLQVTRIYGAVNGVAGIINEDFWDLSQECDNNLEKVALTPSSALLSTRDKPDEKYCQEIFHVLKAHDVRYFFYIGGNDSSDTVRIINENAKKAGYEFKAIHIPKTIDNDLVLNDHTPGYPSAARFVAQAFMGLNLDNRALPGVYISVVMGRHAGFLTAASSIAQKAIDDGPHLIYLPERPFNIDTFLKDVKNVYQLYGRCVIAVSEGIQDERGVPISTKLINKIEKDAHGNMQLSGNTSLGDTLTKYVKEKLNIHRVRSDTLGYLQRSFMGCVSDVDQLEARKAGEKAVQFALKQNTSGSVTIVRTGYYAVDYQLNALEDIGGKTKKMPAYFINNAGNHVTDAFKAYLKPLLGSNFPTSYRLQAPKV…
NODE_165_length_27227_cov_10.948108	9700	8777	-	Iron-sulfur cluster-binding protein	FIG01968210	ff	atgagatcacaaagaataataaagcatcctatcgtagcaatttcgtataatgaggaagaagggaacgccttaaatgaatgtttaaatttattacccgtacaagatataatgatggaaggaaaaaacatcgtgataactcctaattttgttaaaagcttacctccacaaacgggaaccgtaacaggaaatcaaacgctaaaaactttgattaaaaggataaaaacttataatccgggacgtatctgtatagcttcaggttcagggggtgacccaactcctaaagtaatgaaagatcaaggattcgataaaattattgaggaagagcgggtagaatttattgatttaaactatgggccttatataaatatgtctttagatttagatcacccatccgccaca…	MRSQRIIKHPIVAISYNEEEGNALNECLNLLPVQDIMMEGKNIVITPNFVKSLPPQTGTVTGNQTLKTLIKRIKTYNPGRICIASGSGGDPTPKVMKDQGFDKIIEEERVEFIDLNYGPYINMSLDLDHPSATPINKLIAETDVLISFTQVKMHREATVSLGIKNIALSWPPAEIHGFPKVKRGIHENLHEFIAAMGKKIPIDLTILSAAPAMIGTGPSEGKPVYANLVIAGTDPVATDVVGCRLLGFLPPAVSYIHKLIKNKVGEGDLKNVTITGLPLAKAEEIFSMAAYNFNIALDKEQIKPLHT
NODE_165_length_27227_cov_10.948108	10442	11455	+	2-keto-3-deoxy-D-arabino-heptulosonate-7-phosphate synthase I beta (EC 2.5.1.54)	FIG00002920	icw(1);Chorismate_Synthesis idu(2);Common_Pathway_For_Synthesis_of_Aromatic_Compounds_(DAHP_synthase_to_chorismate)	atgattattgtacttaataataaagttactgaagaccaagttattgatgttactggtaaattagaaaaattaggttttgacacccatattattcatggcgtagaaaaaattgtaataggggcaataggcgatcgaaatgtgatatcctctttaggtttagaacttatgcccggtgtagaaaaggttgtacccattatgaaaccttacaaattagtaagtcgggaaatgaaatctgaggatactataattgacattaacggtgttaaaataggcggaaaacacttcactgtaattgcaggcccttgtgcggttgaaagtcgggatcaagtattaagtactgctgaagctgttaaagctgccggggctactatcctccggggaggcgcatttaaaccccgt…	MIIVLNNKVTEDQVIDVTGKLEKLGFDTHIIHGVEKIVIGAIGDRNVISSLGLELMPGVEKVVPIMKPYKLVSREMKSEDTIIDINGVKIGGKHFTVIAGPCAVESRDQVLSTAEAVKAAGATILRGGAFKPRTSPYSFQGLEVKGLEILAEAREKTGLKIVTEIIDTDSLAASLDYVDIIQIGARNMQNFQLLKQVGKSKKPVILKRGLSATIEEWLMAAEYIMSEGNYNVILCERGIRTFETATRNTLDLSAIPLIKRLSHLPIIVDPSHATGDWQLVSPLSKAAIAVGADGLLVEVHSNPVQALCDGPQSLNPKKFALMMQELQSVAAAVNRTL
NODE_165_length_27227_cov_10.948108	11466	12293	+	Prephenate dehydratase (EC 4.2.1.51) # PheAIp/ACT domain		isu;Chorismate_Synthesis isu;Phenylalanine_and_Tyrosine_Branches_from_Chorismate	atgagtaacgaaacagttgggtatcttggaccccaaggtaccttttcagaacaagccgcccaagcaatttttcctgggcggccattaaaaccataccatgatatactttctgttattgaaactctaaatgataatactttatctatcggtgtattacctattgaaaattttcttgagggcacagttaccccagtacttgatggtttgacatcttaccctaatgtacaaatatgtggtgagtatattttaccgatttcacatcatttattagtaacacccggattaactccggacaaaataaccgctatactctctcacccccatgctttagcacagtgtaagaagtatttaagggagaacttttctcatgtaccgtaccatcatgttacaagtaccgca…	MSNETVGYLGPQGTFSEQAAQAIFPGRPLKPYHDILSVIETLNDNTLSIGVLPIENFLEGTVTPVLDGLTSYPNVQICGEYILPISHHLLVTPGLTPDKITAILSHPHALAQCKKYLRENFSHVPYHHVTSTAEAARQVSLELHNCAAIGNKIAAQLYGLTILAKDIGDIKENYTRFIVLSKDTPLPTGDDKTSIVFTVEHTPGSLSQILNLFAKAGVNLTKIESRPSRKIMGEYIFYVDFEGHIFDTHIKNIFTAAKQYTTQLNVMGSYAKSNF
NODE_165_length_27227_cov_10.948108	12393	13106	+	tRNA(Cytosine32)-2-thiocytidine synthetase	FIG00138938	idu(1);CBSS-326442.4.peg.1852	gtgaataaaaactacaataaatggtttttgactaaagtcaaacaagctattaaagattttcatatgattgaaaaagaagataaagtagcggtaggtttatcaggaggaaaagatagtctttccctcctttttattctctccttacttcaaaaatattctcatttaaaattccacttgtctgccattactctaaatatgggttgggatatagataccctacctttaaaaactttttgtgaccatctagaagtgcccttttatgaagaaccaacagcaattgcccaaatagtttttgatgaacgtaaagaaaaaaacccctgcgctctttgtggaaacttgcgccgtggagctttagttaatactgctaaaaaattaggatttaacaaagtggctttaggc…	MNKNYNKWFLTKVKQAIKDFHMIEKEDKVAVGLSGGKDSLSLLFILSLLQKYSHLKFHLSAITLNMGWDIDTLPLKTFCDHLEVPFYEEPTAIAQIVFDERKEKNPCALCGNLRRGALVNTAKKLGFNKVALGHHGDDAIETLLLNSTLGGNLSSFTPLINYLDSGITIIRPLIYLRERTIIALTQTKEFPVQSSPCPLDKHTKRQEMKDLVAELENRIPRSGNNLLLALRKQWLNY
NODE_165_length_27227_cov_10.948108	13154	13375	+	hypothetical protein			atgataactaaagaacttatagaccgtataaactatcttgccaaaaagaaaaaagagattggtttaacccccgaagaacaaaaggaacaagatcaagtgcgtcaccaatacatagacgccatcaaaggacaacttcgccccatgttagaaaatatcgaaattgttaacgaagataatccaccaaccactcctacttgcggttgtaaagattgtaaacactaa	MITKELIDRINYLAKKKKEIGLTPEEQKEQDQVRHQYIDAIKGQLRPMLENIEIVNEDNPPTTPTCGCKDCKH
NODE_165_length_27227_cov_10.948108	13958	13443	-	putative phosphoesterase			atgaagattggagtaatttcggatacacatatacgttgtggatctaataagatattaccagaaataatatggagtgccttttctgatgtagatttaattttacatgctggagatataattgatgaggaggtacttgttgatttagaggcattggctcctgtagaagtagtagcaggtaataatgattctttcgatatagcgattaaatttggagaaaaaaaaacccttactattgaaggtaaaaaaattggtttgatccatgggacgggatttagaggttcaacaccagaaagagctaaagcagccttcagggatgaagatattgattgtgtggtttttggtcatagccaccaaccatataacaaaatggaaaacggtattttaatgtttaatccaggg…	MKIGVISDTHIRCGSNKILPEIIWSAFSDVDLILHAGDIIDEEVLVDLEALAPVEVVAGNNDSFDIAIKFGEKKTLTIEGKKIGLIHGTGFRGSTPERAKAAFRDEDIDCVVFGHSHQPYNKMENGILMFNPGSCMDPRREPQPSYGMLYVTKDDIKGEIFYFERKKPGIC
NODE_165_length_27227_cov_10.948108	14136	14660	+	protein from bacterioferritin family			gtgtccaaaaaaaaacattcaacttcaaactataataactctgcaccctaccctgaaatcaaggtaaaagaaaaaaatatctattacgcagcactgctgcaagatgattacgcggggaaagtaagtgagtttggtgctatctctcaatatctatatcaccatttctggtttctgaaaaagtatcccgaattagcagaacttttagaggaaattgccttagcagaaatgcatcatatggaaatgcttgctgaagctattctattattaggaggtgatcccaggataggaggcacctatagcacagcatgtaattactggtgcggagaccttgtatattatggttataacgtagtagaccgtctcgaatctgatataaaatcagaaatagatgctattgat…	MSKKKHSTSNYNNSAPYPEIKVKEKNIYYAALLQDDYAGKVSEFGAISQYLYHHFWFLKKYPELAELLEEIALAEMHHMEMLAEAILLLGGDPRIGGTYSTACNYWCGDLVYYGYNVVDRLESDIKSEIDAIDQYNYHADLINDPQIKKLLKRIVQDEEEHLKAFRKALKKFKG
NODE_165_length_27227_cov_10.948108	16553	14754	-	Lipid A export ATP-binding/permease protein MsbA	FIG00017059	ff	atgaaatttttttctcaggttgattggggcactgatggtaaagcacctccaaaatactcgaaggaaatgctatttcgcataggacaattttttttaccttactggaaatatggtttatgtgtgattgggtgcattttactgggggcaatgcttaatgcggtacagcccttatttattaaagcaatattggacaatgctattcctaataaggattattcaaagttaaatatttttattgtcggaatgattttcacccctgtgttagcagggttgattagtgtaggtcaaaattattttagtaccataataggccagcgggtaatgtttgacatgggaaaccagttatatagtcatctgatgcagatgtcactaagattttacacatctactaaaacaggg…	MKFFSQVDWGTDGKAPPKYSKEMLFRIGQFFLPYWKYGLCVIGCILLGAMLNAVQPLFIKAILDNAIPNKDYSKLNIFIVGMIFTPVLAGLISVGQNYFSTIIGQRVMFDMGNQLYSHLMQMSLRFYTSTKTGEIMSHVNNDVSGLENVVTETLGSFFQNLINFIMTMIVMFMIDWRLTLLSLVILPVIVFPTKRIARMNYLAKKEVQEKVAELNSITQESFNISGATLIKAFGTEEREKEKYFKKNWELMQLNIKQKMIGRWFFMILRVISDAGPAIIYWYGGYLVIREQMTLGTVIAFTAYLSRLYKPVSALGNIHVNIKGSVALFERLFSYLDLPVEIVSNLNGISLKGIKKGIKFDNVDFSYLPNQPILKNVSFEIRAGQTIGLVGPSGSGKSTV…
NODE_165_length_27227_cov_10.948108	18416	16683	-	DNA polymerase X family	FIG00009897	idu(1);CBSS-198094.1.peg.4426	gtgaataaagtagaagttagtaacatcctaagtgatattgcgacgattatggaattgcaaggagaaaatccctttaaaattagggcttataattcagcagcaagaatagtggaaaatttggatgtagatattgctgaattggtatttacaggtaatattcgtaatttaaaaggcataggtgaggctataagtaaacaaattatagaaatggttaatacgggaacatcaagtttatatcaagagctgaaatcccaaattcctgtgggcttatttgaaatgatgcgtattcgtggattaggcccgaaaaagattagcactttatataagaaacttggaataaaaagtgtaggtgaattggaatacgcatgtaaagaaaacagattagtagagcttagtggg…	MNKVEVSNILSDIATIMELQGENPFKIRAYNSAARIVENLDVDIAELVFTGNIRNLKGIGEAISKQIIEMVNTGTSSLYQELKSQIPVGLFEMMRIRGLGPKKISTLYKKLGIKSVGELEYACKENRLVELSGFGVKTQENILKNIDQLKKFVGQYLYGEVINYGLEIEKAIKELPFTIRATLAGSLRRRKEICKDIDIVASSDNPDELIKNFINLPFVESVIGAGETKASVILKSGINVDLRVVSDTQYPYTIHHFTGSKEHNTALRQRGKSMGIKINEYGLYDLEEKVIECKTEEDIFHALGLSYIPPELRENIGEIEAAQEGKIPELVEFADINGSFHIHTTYSDGAGTVAEMVEAAKKGGWNYLGVTDHSQSAFYARGLSLKEIYNQIQEIDNLN…
NODE_165_length_27227_cov_10.948108	19326	18409	-	Permease of the drug/metabolite transporter (DMT) superfamily	FIG00846773	idu(1);Queuosine-Archaeosine_Biosynthesis	ttgagaagtaatacaggaatagggtatttaacagtattaatttctgcaacatgttttgctactgcgggtatttttgttaaattagcttatgaaagtaatataactacatggcaacttataactattcaatatattatttcatctataattttggtggtaataactggcttatataaaccggaactcttcaaaatgaagagtactcaatatattaaagtagctgttttgggaatagtgggaacattggggacatctttgttatttttctttgctttacaagttattaatgctggtttaggaactgtgttgttatacacttaccctgcattcatcactataggtagtatggtttttttggggcaaagaccggatataagacaaattatttcgttagtactt…	MRSNTGIGYLTVLISATCFATAGIFVKLAYESNITTWQLITIQYIISSIILVVITGLYKPELFKMKSTQYIKVAVLGIVGTLGTSLLFFFALQVINAGLGTVLLYTYPAFITIGSMVFLGQRPDIRQIISLVLILIGAILMVDIFSLQLKETSSQGILMALLGALCYAFYNLFSENLLNSLDALQVTTFGQLFSTLALIIIKPPGFLFENVIPIKGYLLGALLAIVTSVISFFFLLIGISMIGASKTAIVSTFELPVTLLLAYLILHETVNGIQILGAILIVSSIILLRSYTEIHPCESGGNISE
NODE_165_length_27227_cov_10.948108	19441	19316	-	hypothetical protein			atggacaagataggttttctagctgtatgtgctgctgcttttgagcccatggtgtttactaaggtacgtattagctctcaatattattacactgaaattaacggagggttacatattgagaagtaa	MDKIGFLAVCAAAFEPMVFTKVRISSQYYYTEINGGLHIEK
NODE_165_length_27227_cov_10.948108	20194	19517	-	FIG00588835: hypothetical protein	FIG00588834	ff	atgaatattgattcaaaaataaatgaacaagcggtggctattgaaaaagtacattttgttaagactgatcgtagggtgaatcccaataaagtaagcccttttttgtatcttgaaggaaatatccctattctgatttcagctccccatgcagtgcgacatattcggggaaagaatattaaagcatctgatgaatttaccggatctctggtatatctactgcagagtttaacgggatgtcatggcttagcagtaacaaagttatatggtggggaccctaattgggataaaacttgtatatacaaggaaaaaatatcccaaatatggcgggaacatgatattcaattggtgttggatatccatggggcagcccgtatccatccttttgatgtggatattgga…	MNIDSKINEQAVAIEKVHFVKTDRRVNPNKVSPFLYLEGNIPILISAPHAVRHIRGKNIKASDEFTGSLVYLLQSLTGCHGLAVTKLYGGDPNWDKTCIYKEKISQIWREHDIQLVLDIHGAARIHPFDVDIGTMRGRSLLEKSHLLSVIRNKFAEAGMNGISIDHFSAGEKNTVTKFVAEELKIPALQIEINKQFRVPHQNGQAYVKVVHALVEVIQSITKILL
NODE_165_length_27227_cov_10.948108	22219	20303	-	COG0488: ATPase components of ABC transporters with duplicated ATPase domains	FIG00005836	ff	atgattgtattgcaagttaaagaattaactaaatattatggagcacataacatttttgaaaaaattacttttgctctgaatgagggagaaaaggtagggttgataggtgttaacggcactggtaaatcaactgttttgaagtgtttaaccggggaagaaacttatgactcgggcgaaatttttataagcgatcaaacatctattggttttttggctcagcataatatgtggagaacggatttttcattgtttgatgaattattgttggggtttgaagaaattttagaagatcgggcaaagttaagggaaatagaaaaaagtatgtcccaggtgagtgatgataaattacaagaagtaatggagcaatatgctatcgtaactgaacgctatgaaagagcg…	MIVLQVKELTKYYGAHNIFEKITFALNEGEKVGLIGVNGTGKSTVLKCLTGEETYDSGEIFISDQTSIGFLAQHNMWRTDFSLFDELLLGFEEILEDRAKLREIEKSMSQVSDDKLQEVMEQYAIVTERYERAGGYSCETMVKRVAKGLGFKDEELLQSVEKMSGGQKTRAALARVLLSQPDILILDEPTNNLDINAVEWLEDFIRQYPKTVLLVSHDRYFLDRTANKILELERGKIASYNENYSGFLMRKAEHLESYQRIYNKQQQVIAKTEEFIRRYKAGVKSKQARGRQKHLDKMERLEKPMEQQGIHLVPLSPVSESGYSVLEMQQISHSYGEKSVLNNLELAITKNEKVALVGENGTGKSTILKLIMGEILPQIGQVKIGSRVDVGYFSQEHEN…
NODE_165_length_27227_cov_10.948108	22878	22441	-	Integral membrane protein			atgacgaagtatgtggccatgttcttaactggcttggtagggatagctgcgggaattcaaccatctgtaaatagtgcttttagtaactttgtaagtgccaagggttcggctttatttagttttagcgtaggcatggtaatcttatttttgctaaatgcagcgtctggtacattaagcgatttgaggggagtaatggctgccccttggtatttatggagtggaggattattgggagtttttatcgtatatacgttaatcgaagtgttgcctaaaataggcgccggtgctatgctaagtttattagtggcttttcagttaattaccgggatggtaattgatcatttcgggtggttagggacggaagtaattcctattgatgggatcagaataaccggggtc…	MTKYVAMFLTGLVGIAAGIQPSVNSAFSNFVSAKGSALFSFSVGMVILFLLNAASGTLSDLRGVMAAPWYLWSGGLLGVFIVYTLIEVLPKIGAGAMLSLLVAFQLITGMVIDHFGWLGTEVIPIDGIRITGVILLLIGVKLIIR
NODE_165_length_27227_cov_10.948108	23139	22996	-	hypothetical protein			atgtcggggttttgttttaagtccgggtatgtaattgccgggcttatttttttacgtctttcttttatttatgagttgtttactggagtagatagttcattatcatataagttaatggttttgcagtggtgggaaaatctttag	MSGFCFKSGYVIAGLIFLRLSFIYELFTGVDSSLSYKLMVLQWWENL
NODE_165_length_27227_cov_10.948108	23435	23238	-	Cold shock protein CspD		icw(1);Cold_shock,_CspA_family_of_proteins	atgcaaggtaaagttaaatggtttaatgcagaaaaaggttttggttttattgaagtagaagaaggtagcgatgtattcgttcatttttctgctattcaagaagaaggctttaaagcccttgaagaaggccaagcggttgagtttgaaatcgttgaaggtcctcgtggccctcaagcagctaacgttatcaagttataa	MQGKVKWFNAEKGFGFIEVEEGSDVFVHFSAIQEEGFKALEEGQAVEFEIVEGPRGPQAANVIKL
NODE_165_length_27227_cov_10.948108	23809	23612	-	Cold shock protein CspD		icw(1);Cold_shock,_CspA_family_of_proteins	atgcaaggcaaagttaaatggtttaatgcagaaaaaggttttggttttatcgaggtagaagaaggtagcgatgtattcgttcatttctctgctattcaagaagaaggtttcaaagtacttgaagaaggtcaagcggttgagttcgaaattgttgaaggtcctcgtggctctcaagcatccaacgttactaaattataa	MQGKVKWFNAEKGFGFIEVEEGSDVFVHFSAIQEEGFKVLEEGQAVEFEIVEGPRGSQASNVTKL
NODE_165_length_27227_cov_10.948108	24448	23987	-	probable membrane protein NMA1128			atgattttaggatatataggtgtaattgtacccggggtacccggggtcgccttgatatttattggaacatgtatatatgcgtatgttacagattttacaattattagtgtgtggtatcttggtatctttgggctattaactctgatagctattgtagcggattatgttagtggtttgcttagtgcgaaaaaatttggtgctactaaatacggattatatggatcactaattggtggaattattggaatgattgttgcaaatataccagggcttattttagggcaagtcctgggggtggttgtgggggaaatatattttgggaaacaacctcagatatctttgaaggctggtataggagtgcttattggatttttattgggtagtgtagtgcaattgata…	MILGYIGVIVPGVPGVALIFIGTCIYAYVTDFTIISVWYLGIFGLLTLIAIVADYVSGLLSAKKFGATKYGLYGSLIGGIIGMIVANIPGLILGQVLGVVVGEIYFGKQPQISLKAGIGVLIGFLLGSVVQLISATLIVLIFIFKVIIKVFGS
NODE_165_length_27227_cov_10.948108	24700	25068	+	Zinc finger domain			atggctttccaggatagaactctaacttgtagagagtgtgagtcagaatttgtcttttcagcttctgaacaggatttttatgcagaaaaggggtttgaaaatgatcccgtaagatgcccagattgtcgtgctgcacgtaagcgtcaacaacagggatctcgtacccgtgaaatgtttgatgttgtgtgtagtgaatgtggtacacaaactcaagtacctttcaaaccagttggtgacagaccaatctactgtcgcgactgctttcaaagacaaaaaagttattatataaaaaacaacagtccactttgggctgttattttttctgccacatttatcctgcccgaacttctaattttcactttttaa	MAFQDRTLTCRECESEFVFSASEQDFYAEKGFENDPVRCPDCRAARKRQQQGSRTREMFDVVCSECGTQTQVPFKPVGDRPIYCRDCFQRQKSYxYIKNNSPLWAVIFSATFILPELLIFTF
NODE_165_length_27227_cov_10.948108	25773	25051	-	Ribosomal small subunit pseudouridine synthase A (EC 4.2.1.70)	FIG00002716	isu;RNA_pseudouridine_syntheses	atggctaatttaaggcttgataaaatattagcccatatgggcgttggtactagaaaagaaattaagattatggcaaagcgtggggaagttacgttaaatggccatgtgataaaggatgtttctactcatatagatttaaaaaatgacgtggtagaagttcatggaaaaaaggtggaataccgggaatttgtttatattatggtccataagcctgatggggtaatttctgctacggatgatgcaagacatgataccgtactagatttacttcaaggtgaatatgcaaattttgacctgtttcctatgggccgattagataaagatacacaaggtttactgattttgactaatgatggtaaacttgctcatgaacttttatcccctaaaaagcatgtacct…	MANLRLDKILAHMGVGTRKEIKIMAKRGEVTLNGHVIKDVSTHIDLKNDVVEVHGKKVEYREFVYIMVHKPDGVISATDDARHDTVLDLLQGEYANFDLFPMGRLDKDTQGLLILTNDGKLAHELLSPKKHVPKTYFAEVEGVVNKDDIKAFQDGVTLDDGYKTLSAKLKIIKAGELSEIELIIHEGKFHQVKRMFAAVDKKVVYLKRIAMGNLTLDDKLALGEYRELTTEELQLLKSEN
NODE_165_length_27227_cov_10.948108	27210	25882	-	Threonine synthase (EC 4.2.3.1)	FIG00000134	isu;Threonine_and_Homoserine_Biosynthesis	ttggaattatatctagatgattatgaaaaagatgaaataaaaaatattgttaacgaatcttataacgaaaataattttgatagagaggacattgctcctcttgttaagcttgatgatacaacatatattttagaattatggcatggacctactgctgcttttaaagatatggcattgcaaataatgcccagatttttatcatcagctattaaaaaagttggatcagataaagaaattgttattctagtggctacttcgggggatactggtaaagcagcattagaaggttttaaagacgttccagggattaaaattatcgtattttatccttatgggggagttagtgaggttcaggaacgccaaatgaacactacagatggtaaaaatacatatgtagtg…	MELYLDDYEKDEIKNIVNESYNENNFDREDIAPLVKLDDTTYILELWHGPTAAFKDMALQIMPRFLSSAIKKVGSDKEIVILVATSGDTGKAALEGFKDVPGIKIIVFYPYGGVSEVQERQMNTTDGKNTYVVSVKGNFDDCQSAVKEIFGDAEFNELLDAHGMEFSSANSINWGRLLPQIIYYFHAYADLLRKREITKGEKINVVVPTGNFGNILAGYYAYIMGLPINKFICASNENKVLTDVINTGVYDRRRDFIKTNSPSMDILISSNFERFLFEINGQNADAINEWFNGLSEEGIFEVDQVTKEKMQSIMIGDFATEEESLVTIKEVFGKVKYTLDTHTAVGVKVYQKYMAETGDTTKTVIDSTANPYKFNKDVLAAIVGAKGVDGKDEFTLLEE…
NODE_1673_length_5451_cov_12.584507	92	568	+	hypothetical protein			atgaagaaaaatatagtttttcttttgtgcgtggcttgtgtattaggctgttttggatattttcagcatataggtaaggtggaaaaagcggcgtgggctcataactctaagatttattttacgggtaagatgcttcagaaggaagggaattatgaaaaagctgttgcttgttatgaaaagttactagaaaatcctttgaatgagaagtgtatgagtttatgttggagttatggtctttgtttacgagagctaggtgattatgagaaatcattagagtattataatttggtgcaaaaagaagttccgcacattgttacaaatgaaaactttttattccaatgggcggtggtacttttccaaaacggagaaaaagaaaaagctgcaaggtatcttgaatta…	MKKNIVFLLCVACVLGCFGYFQHIGKVEKAAWAHNSKIYFTGKMLQKEGNYEKAVACYEKLLENPLNEKCMSLCWSYGLCLRELGDYEKSLEYYNLVQKEVPHIVTNENFLFQWAVVLFQNGEKEKAARYLELNYQNTQNPELKNAIQAFCETEGIII
NODE_1673_length_5451_cov_12.584507	565	2115	+	WsaB			atgactacctatagtgaagaaatcagggaaagtactttaattgagaataccgccttagaaaatagtaatataaaatcaaaattactttctttgctaaaaaactttgctaatatagataatctgctttgggcaggcattttgttattagtatttattgttcctaatattgtgcgatatatccccgttttatatattagtccggtgattggagatactattcagcccacagctatagtaaaagatgttttcactatttggaaatatatctttctattttacggttctatcattcttttagtgttatttggatacaagttatttattaaaaaggatcagcttcaacctagcgtatttaatgttttgttatttttctttgcagctttgattctggtatcttgt…	MTTYSEEIRESTLIENTALENSNIKSKLLSLLKNFANIDNLLWAGILLLVFIVPNIVRYIPVLYISPVIGDTIQPTAIVKDVFTIWKYIFLFYGSIILLVLFGYKLFIKKDQLQPSVFNVLLFFFAALILVSCFNAEYVYIAYKGTHKRAMGGLLYCCYAFLFMLSANLTFSKRKLDLLLYTLSFSALFQAIIALLYFYGFDILQVRAFQNFLVPGGGQITFDQGSYFCTPLANPNYASGFGAVLTSIFLGMAVFQNELKVKIIYIVFSAVSFALILASLSTSGFLTMFLIFIIMLFLIIRAESPRKALFTLVTALVIFSGIWGIMYSYNPRVAKESVAFIPKISAELKDTKVSDDPLQKEFNLPAQGRSGGSGRIYIWQETLKLIKEKPLLGYGMDTL…
NODE_1673_length_5451_cov_12.584507	2482	3315	+	hypothetical protein			atgtttaattttaaaaagaaaattggtatggttcttagtactgcatgcttactttcattaacagctacttctgcatttgcttatcagggtgtaactgtagctgattccgatgattttactattgttggtgcggcatttgatgaagaagtagtaggtgctcaattattagatgatagttggcaaaaagtagatattactgatgccagcaaagtaacctggacttcaagtgatgatgctacagttaaagtatgggatccggatgctaacggtggaagaggaggatgggcggcttctgtttccggcattactgaaacaaaactaaggtttgaaaatagcagtcaacatttagatgcagtagtaaccattgattatgataacgaaacatatacctgccccatt…	MFNFKKKIGMVLSTACLLSLTATSAFAYQGVTVADSDDFTIVGAAFDEEVVGAQLLDDSWQKVDITDASKVTWTSSDDATVKVWDPDANGGRGGWAASVSGITETKLRFENSSQHLDAVVTIDYDNETYTCPINIAKELSSPETSRTGIDVTIDGVNVTDFTTTGITVNNTDLNDIFGVGLDDDDVLKNQPTAMHALLKALQDEFGTSNWDWVSSNVTVGTEGSYVEEIGSDENDWTNGWQFKVKDGANWVDPGKAASIYRLANDEEIKWEFTGWTW
NODE_167_length_27032_cov_11.918375	1791	103	-	Glutaminyl-tRNA synthetase (EC 6.1.1.18)	FIG00000825	isu;tRNA_aminoacylation,_Glu_and_Gln	atgacaacgacaaatactaccccatcttctaattttattcaacatattattaatgaagatttagaagcaaagaagaatgaaagtagggtgcataccaggtttccaccggaaccaaacgggtatttacatattggacacgccaaatcaatttgtctcaattttggcattgccgcccagtatgagggactttgtaatttgcgctttgatgataccaacccggttaaggaagatattgaatacgttgattccattaaagaagacgtaaaatggctaggctttggttgggatgaccgcatgtactatgcctcagattattttgaaaacttatttcaatatgcagtgcaattgattaaggaaggtaaagcatttgtatgtgatttaagtgccgaagaaatgaga…	MTTTNTTPSSNFIQHIINEDLEAKKNESRVHTRFPPEPNGYLHIGHAKSICLNFGIAAQYEGLCNLRFDDTNPVKEDIEYVDSIKEDVKWLGFGWDDRMYYASDYFENLFQYAVQLIKEGKAFVCDLSAEEMREYRGTLTEPGKESPYRKRSVEENLDLFERMRAGEFPDGSRVLRAKIDMASPNLNMRDPILYRIQKATHHRTGDAWCIYPMYDYAHPISDALENITHSICTLEFEDHRPLYNWVVENINIESQPRQIEFARLNLTHTVMSKRKLRALVEEGYVNGWDDPRMPTISGLRRRGYTSESIRDFCDRIGVAKSNSMVEIAMLEHCIREDLNKNAPRVMAVLRPLKVVIENYPEGQVEEMEAEINPDKPEEGIRKIPFSRVIYIETDDFMED…
NODE_167_length_27032_cov_11.918375	2011	1898	-	hypothetical protein			ttggataatatatggaaaacatgtggaaaaagtatgcttattgtgttaatttatatagtatcttctttgcttcaggggattcaacactctcctttaagcaaagaatctgtttag	MDNIWKTCGKSMLIVLIYIVSSLLQGIQHSPLSKESV
NODE_167_length_27032_cov_11.918375	2120	2004	-	hypothetical protein			atgaaggctaaattagaaaaaagcagatatcctattgatgcatttaattattatgtttttgaagtgttattaaaatataaaaagaaattttacataagcaggaggaattttggataa	MKAKLEKSRYPIDAFNYYVFEVLLKYKKKFYISRRNFG
NODE_167_length_27032_cov_11.918375	2417	6790	+	Activator of (R)-2-hydroxyglutaryl-CoA dehydratase	FIG00630330	ff	atggttaataagaaagctcatattaataatcgtgaattttcaaaacaaaagtcttctattacttctttcggaaaaaacagaacgttgcatctgggattagatgttggatctaccacagttaaaattgtcttgctcaatcacgaagacacattgttatacagtgcttataaaagacattattctgatattaaaaatgccaccattgaaatcataaaagaggtattcaatcaatttcctaaagaagtagtaactatcatggtcaccggatctggcggtcttgctatctcaaaacattttgatgtgaaattcatccaggaagttatagcttgtaccaaaacaattgaaaagtatattccagaaaccgatgtagcgattgaacttggtggagaagatgcgaaa…	MVNKKAHINNREFSKQKSSITSFGKNRTLHLGLDVGSTTVKIVLLNHEDTLLYSAYKRHYSDIKNATIEIIKEVFNQFPKEVVTIMVTGSGGLAISKHFDVKFIQEVIACTKTIEKYIPETDVAIELGGEDAKITFFDKGGVDQRMNGTCAGGTGAFIDQMASLLQTDATGLNELAKNYHNIYPIAARCGVFAKTDIQPLLNEGAAREDIAASIFQSVVNQTISGLACGKSIKGKVAFLGGPLSFLSQLRQRFIETLKLSDHKIIFPENSHFFVAIGAAIASKNEKPIDFKTLKEKLGFFNMQTDDEIYRLQPLFAHENDLKEFKIRHSKHQVNKKDLASFQGNCFLGIDAGSTTTKAALIAEDGSLLYSYYQSNKGNPLESVIKILHDLYLRLPKKAQ…
NODE_167_length_27032_cov_11.918375	6970	7335	+	hypothetical protein			atggaaattatctggacaggactaggctctgcccttcaaggggatttaagactagcaagccatacctatttatggatgtttttaatctacggtttggcagtctttttagagactcttcatgatgccataagagaatgttcttggcaagtaagaggcttaatctggatgatagttattgtctccttagagtattttaccggtttcttgttagacacaatagtaggagcttgcccctgggattatagtaaaaacgcgcccctatccctttacgggtatatccggttagattatttccccgtctggtttatggcagggttgctttttgaaagactacatgatttcttaactcccaaaagagtttattaa	MEIIWTGLGSALQGDLRLASHTYLWMFLIYGLAVFLETLHDAIRECSWQVRGLIWMIVIVSLEYFTGFLLDTIVGACPWDYSKNAPLSLYGYIRLDYFPVWFMAGLLFERLHDFLTPKRVY
NODE_167_length_27032_cov_11.918375	8094	7414	-	protein of unknown function DUF1624	FIG01343709	ff	atggcacagagcaaaaaccgtatttgggaaatagattttatcagaggcattgccattatcttaatgataatctttcatcttgttgtggatttaaaagatttttatagctataatttagattatttaaacggattctggttttatttaggaaagacatctgcagttctttttatgctggtttccggggtaagtagttcctttagcagaagctttaaacgagggatgatgatctttggatttggaatgttgttaacaattattacatatttttatgaccctcaaacgtatattgtatttggaatcttacatttactaggcgtaagcatgattctagctccattttttaatcaattagacaaattatatatttttattattgctaccttagtaattttaatg…	MAQSKNRIWEIDFIRGIAIILMIIFHLVVDLKDFYSYNLDYLNGFWFYLGKTSAVLFMLVSGVSSSFSRSFKRGMMIFGFGMLLTIITYFYDPQTYIVFGILHLLGVSMILAPFFNQLDKLYIFIIATLVILMGIYFDPIYINTSYLIPIGLKNNGFRSMDYYPLFPWFGVFLYGIIISKVLNINKRIFIFFIPRNDLISYLGRHSLMIYLTHQPVLLAILFLIHR
NODE_167_length_27032_cov_11.918375	8401	8853	+	hypothetical protein			gtgacaaaagatactataattttcggtgctatagcaggtatactaggcaatattcctaaaactatccttgcatggatttttcactacttcggccttttaaaatatacttttgcccatattgcggcaggttattttgttcctgccaaatttcttgataatcatatttctctcttaacaggatttatagctgattatactacggctgctctttttggttttatcatgtatttaatgctgcgaaaattcggaacagattatgccgagtttaagggcatagggtttggagcagttttataccttatattttatggtgcttttatggctctagatattacacgagcaagtcttataacccctttgccaaacttaatattatttttccctcatatactttatggt…	MTKDTIIFGAIAGILGNIPKTILAWIFHYFGLLKYTFAHIAAGYFVPAKFLDNHISLLTGFIADYTTAALFGFIMYLMLRKFGTDYAEFKGIGFGAVLYLIFYGAFMALDITRASLITPLPNLILFFPHILYGAVTCWIIKHYSGLFNRA
NODE_167_length_27032_cov_11.918375	9802	8981	-	S-adenosylmethionine decarboxylase proenzyme (EC 4.1.1.50), prokaryotic class 1A	FIG00002793	idu(1);Polyamine_Metabolism	atggagattaaaccaattgataaaaagttaaagctttatggatttaataacctgacaaaaacgcttagttttaatttttatgatatttgttatgcattaaataaagagcacactcaagaatatataaattacattgacgaagagtataatgcagaacgtttagtaaaaattttaacagatgtaacccaaataattggggcaaacattcttaatatagcgcaacaagattacgatcctcaaggagccagtgtgacattattagtagcggaaaatgaaataacaagcgtagatgaggttagtgaggctgaaagtgaaactccggggccttcttcagacgctattgtaggtcatttagataaaagtcatattgccgtgcacacttatcctgaaagtcatcca…	MEIKPIDKKLKLYGFNNLTKTLSFNFYDICYALNKEHTQEYINYIDEEYNAERLVKILTDVTQIIGANILNIAQQDYDPQGASVTLLVAENEITSVDEVSEAESETPGPSSDAIVGHLDKSHIAVHTYPESHPYKGISTFRADIDVSTCGHISPLKALNYLMDSFEPDIANIDYRVRGFTRDVNGKKYFIDHKINSIQNYMPGITRDKYQMIDVNVYQENIFHTKMLLKEFDLDHYLFGTAKKELRPNEKKKIKQQIKQEMMEIFYGRNIVKF
NODE_167_length_27032_cov_11.918375	10616	9927	-	gamma-D-glutamyl-L-diamino acid endopeptidase I			atggttagtactgttagttgtgtgacctccaattccactctccctgttgcgggaaaagaggttgaagaagttcaggaagaaaaggaagatttaacgcagggaaatcctatactgaaggatatagttgatgtttctaaagcttcatatacctatgaggaaatggtagaagatattgaccagtttaaggaatattacggggataaattaacggtagatattattggaaaatctgtgttggggaaagacatctatgctgtcattttaggtaatcctcagggtcagaaaaaaattctgattcatggtagtatacatgcccggaaatatatgacatcccagttggtgatgaagcagatagcgtactatttgcaaaattatgatatgggaagttttgaaggggaa…	MVSTVSCVTSNSTLPVAGKEVEEVQEEKEDLTQGNPILKDIVDVSKASYTYEEMVEDIDQFKEYYGDKLTVDIIGKSVLGKDIYAVILGNPQGQKKILIHGSIHARKYMTSQLVMKQIAYYLQNYDMGSFEGEKFQDIFENTAVYYIPMVNPDGVTLSQLGLDGITDENLKQTLLDMNGGKGVDLNLNFDGKWDETGGNNKLTTVSLAYQIFNQKKLLSKNNYIFKRYS
NODE_167_length_27032_cov_11.918375	11483	10761	-	D-alanyl-D-alanine carboxypeptidase (EC 3.4.16.4)		idu(4);Murein_Hydrolases idu(4);CBSS-84588.1.peg.1247 idu(4);Metallocarboxypeptidases_(EC_3.4.17.-) idu(4);Peptidoglycan_Biosynthesis	atgtatggagactttatatcaagtgaattaaaaaaatggctgcgggatcctatgatgggatttatgttattctatccaattttatttggcatcattgggagatatttcttaccctggattgctgaatccagtgggtttagtattgatatgtacgctgatttaatattggtgatattaacattaatgactccccaaatttacggggcgctcaccgggttttccattttagatgaccgtgatgatcatatattgacttcgatcaaagttactcctcttagtatccatcagtttttctcattcaggttaagtatcgttgttatcctttcttttgtagcatgtacctatgtcatgacgttttctggcattgggaatttagcgctaaaaaacattttggctatt…	MYGDFISSELKKWLRDPMMGFMLFYPILFGIIGRYFLPWIAESSGFSIDMYADLILVILTLMTPQIYGALTGFSILDDRDDHILTSIKVTPLSIHQFFSFRLSIVVILSFVACTYVMTFSGIGNLALKNILAIAFLASLASPMTGLFINALAQNKIEGFAVMKGAGTLLVFPIIALFFMDKKELFFSFAPGFWPAKSISSLIRGEEFMFLTYNQYYFIGLAYIILMNILVYQVFLQRTKI
NODE_167_length_27032_cov_11.918375	12210	11485	-	PROBABLE ANTIBIOTIC-TRANSPORT INTEGRAL MEMBRANE LEUCINE AND VALINE RICH PROTEIN ABC TRANSPORTER			atgcataattttctggttttattaagcggtgaaattcaacgcatgaaaaaatacaatatcttggcagccagtgtatttgtttctcttatttggattggagtactgcatttcgtagaaattaaggatataagcaaaatattccctttgttaatttggttggatgcaacttccatggccatgctgctggttggagtaacaatattttttgaaaaagaggaaggaactatcaaaaccttattggtatctcccattagtaaagtggagttcatcttagctaaaactttcgccaatatccttactactattgagtctttagtaatcttgtatctatatgccatcttctttaaagagataaatattcatgtttggggattgttgggggccactgttttaattgct…	MHNFLVLLSGEIQRMKKYNILAASVFVSLIWIGVLHFVEIKDISKIFPLLIWLDATSMAMLLVGVTIFFEKEEGTIKTLLVSPISKVEFILAKTFANILTTIESLVILYLYAIFFKEINIHVWGLLGATVLIAFFHSLMGFMLTYYSKDFTDLIMGMMKYALIFMIPVLLEQVGLIKNEVIEKVLYAIPTKAAMTLLKATAGGMTSWEIYLSIVYLVLTSILLYVFVLKQFDEFALKESGV
NODE_167_length_27032_cov_11.918375	13057	12203	-	ABC transporter, ATP-binding protein	FIG00744535	ff	atgtttcaaataaacaatctcacctttaaatatcataagaataaagaaaataccattaggggagtaacctttgaaatcaaagaaggagaggtcttggggcttttaggtcccagcggggtaggtaaaagcaccatacaaaagatattaattaagttattggataaatatcagggggaagtgctatacaagggaaagaacttaaaatcatatggaaaagagttttatcaggaaattggagtagggtttgaaatgcccgtgcatttttccaaactgacagctaatgaaaacctaaatttctttaaaaaattatataggtcaagtgccaatacggatgatcttttaaaaagagtgggactctatgaggagagaaacaaaaaggttaatgagtattccaaagga…	MFQINNLTFKYHKNKENTIRGVTFEIKEGEVLGLLGPSGVGKSTIQKILIKLLDKYQGEVLYKGKNLKSYGKEFYQEIGVGFEMPVHFSKLTANENLNFFKKLYRSSANTDDLLKRVGLYEERNKKVNEYSKGMKGRLNFVRAMLNNPQMLFLDEPTNGLDPKNARVVKEMIKEFKQNGGTVLLTTHLMNDVDELCDRVAFMAEGKIVEIDTPKNLKLKHGERKVDVEYKENHQVKKEAFELDNLGDNEGFLRIIKNKEIITMHSKETTLDDIFIKVTGVEKHA
NODE_167_length_27032_cov_11.918375	13959	13213	-	Circadian phase modifier @ NCAIR mutase (PurE)-related protein	FIG00148708	icw(1);CBSS-479436.4.peg.472	atgaactcaactgatataaggaaactacttgaaggtgtaaaaaatggagaagtaaatattgatgaagctatggaaaaacttgaagacttaccctttaaggaattgggatttgcaacaattgataatcatagagaaataagattaggataccctgaggtaatatattgtgaaggaaaaacaatagaacaagtaaaagatatcataacattcatgcttaaaaaagataataatatattagctactagagctagtgaagaaatgtatcatgcagtaaaagaaatatgtacagatgctaagtacaataaacttggaagaaccataaccatcaggaaaagggaagaaaaatatccggatagctatatcgccattatctctgcgggcacctctgatttacctgta…	MNSTDIRKLLEGVKNGEVNIDEAMEKLEDLPFKELGFATIDNHREIRLGYPEVIYCEGKTIEQVKDIITFMLKKDNNILATRASEEMYHAVKEICTDAKYNKLGRTITIRKREEKYPDSYIAIISAGTSDLPVVEEAVETAKILGNKVEKITDVGVAGIHRLLAKLDVIRGAKVLIVIAGMEGALASVIGGLVDKPVIAVPTSVGYGANFGGLSALLSMLNSCASGVSVVNIDNGFGAAYNASIINKL
NODE_167_length_27032_cov_11.918375	14921	14115	-	ATP-utilizing enzyme of the PP-loop superfamily	FIG00003825	isu;CBSS-479436.4.peg.472	gtgataaatagtgaaaaatatctaactttaattaattatctaaggtctttagaaagtacgattttagcattttccgggggagtagacagtacttttttacttaaagttgcaaaagaagcattaggagataatattaaaggggtaactatatcttctccctacactcctaagtgggagatggaggaagctaaaaaattagctcaggaattaagaataaaccatgaaattattgagttagatataatagacgagattaaaaataatccagaaaacagatgttatctatgtaaaaaatcactatttagcaagataatatctctggccaaggaacaaggatataaacatatcatagatggaagcaattatgatgatataaaggattatcgtccgggcatgaaa…	MINSEKYLTLINYLRSLESTILAFSGGVDSTFLLKVAKEALGDNIKGVTISSPYTPKWEMEEAKKLAQELRINHEIIELDIIDEIKNNPENRCYLCKKSLFSKIISLAKEQGYKHIIDGSNYDDIKDYRPGMKALQELDIKSPLLHCKLTKDDIRGLSKELNLNTWDKPAYACLLTRIPYGNKLDIRELERIEEAEKYLMGMGFRAVRVRCHKELARIEVNKNDRRRLLDENLLDEISAKLKEIGFKYITLDLEGYRVGSFNETLINK
NODE_167_length_27032_cov_11.918375	16116	14911	-	FIG099352: hypothetical protein	FIG00099352	icw(2);CBSS-479436.4.peg.472	atgaaggtgctatattatgattgtttttgtggaataagtggagatatgaatttaggagctatgattgatttaggggtagataaagaatatttaattagtgagctagcaaagctaaatttagatgcagaatatgaaataaagatcaaaaaagatatacgaaatggaataacaggaactaaagtagatgtgattcttaatgagagcgatcataatcatgaaaacacccatactcatcaccatagacatctaaaggatattgaaaatatcataagtaaaagcagtttaagtgagaaggtaaaaaaaataagtctagatatgttttataaaatagcccaagctgaggcaaaagtccatggaaaatctatggatgaggttcattttcatgaggtaggagctatt…	MKVLYYDCFCGISGDMNLGAMIDLGVDKEYLISELAKLNLDAEYEIKIKKDIRNGITGTKVDVILNESDHNHENTHTHHHRHLKDIENIISKSSLSEKVKKISLDMFYKIAQAEAKVHGKSMDEVHFHEVGAIDSIIDMVGAAICLDYLKIDKIMASSVQVGGGFVKCAHGLIPVPAPATVEILKDIPVKSGLVSFETTTPTGAAILSVNVGEFTDNINFSIESIGYGIGNRELDVPNVLRVYLGKEVKREEIAKQYILETNIDDMNPELYSYVEEKLFEDGALDVFKTPIIMKKGRAAIKLSVLVEESNEKKIQEVIFKETTSLGIRKYEVERIMLSREFSKANTIYGEVAIKYAYYQGEMIKYKPEYEDCKKLAHENKIPIAQIYREVYKVLEENLG…
NODE_167_length_27032_cov_11.918375	16595	16771	+	hypothetical protein			atgctgaccgaaaaggcacaacaaaagctgcctgaagtggaaatgacacttcaagattttgaaaaagatatgcttctcaatgtgtctaataaccaacaaactcaacttttatctttattacgggagataggaaaatcagcttacttacatcaaggagaggaacaacatggaaaataa	MLTEKAQQKLPEVEMTLQDFEKDMLLNVSNNQQTQLLSLLREIGKSAYLHQGEEQHGK
NODE_167_length_27032_cov_11.918375	16761	17963	+	L-Proline/Glycine betaine transporter ProP	FIG00061305	ff	atggaaaataataatatttcaaaaatatggaccaaaaacttcataagtattgtattatgtagtttctttatttttgtcgtattctacgccttattaacaatcttacccatatttgtgctagacgaattacatggcaccgatgctcaagcaggtcttgtcgttacatctttggtattttcagctattttggtacgtcttatttcaggaaaattactgcaagactttgggaaaaagaagattcttaccatttctatgttcttctttatggtatcttcttttatgtatatttggattgataactttaccatactgttggcattgcgatttttccatggcatttggttcggtatcgggacaacagctacaggctcaatcgcagcagatataattccgctgaca…	MENNNISKIWTKNFISIVLCSFFIFVVFYALLTILPIFVLDELHGTDAQAGLVVTSLVFSAILVRLISGKLLQDFGKKKILTISMFFFMVSSFMYIWIDNFTILLALRFFHGIWFGIGTTATGSIAADIIPLTKRGEGLGYFAMSMNLAIVVGPFLALTLLQLVTFDTLFIILSLFMIGGIFCTLLIKIGIPAEQPQIKRNLSLHDFFEAKSLPVAFISSLLGFSYSGVIAFISIYAKSLNMLEVSSYFFIFYASAILISRPFTGRLFDSAGPSLIIFSSLVLYALGLVSLSMTNSVFLFLFSAVLIGLGYGTIIPSLQTLAIQAAPNDRSGHATATFYTLYDTGIAIGSYILGMMVSFLGYQHIYFSSAILVLMVIPLYKVLQGKPKTIPTSELVTVKP
NODE_167_length_27032_cov_11.918375	19164	17998	-	FIG001721: Predicted N6-adenine-specific DNA methylase	FIG00001721	ff	atggaaaagaatcttacgttaattgctacttccgcatttgggttggaggcagttgtggctagagaggtacgaaacctgggttacactgatgcgcaggttgagaatggtaaagtcactttccaggcagactgggaagccatggcacggtgtaatttatggttgcgcagtgcagatcgggtgcggttaaaaattggtgagtttaaagccaccacttttgatgaattatttgaaaagacaaaagcattaccctggggtgagtggattcctgaggatggggaatttcccgtggaaggaaaatccgttaagtcccagctttttagtgtttctgattgtcagggtattgtgaaaaaagcagtggtggaaagtttaaaagcgaaatataaaacatcttggtttaag…	MEKNLTLIATSAFGLEAVVAREVRNLGYTDAQVENGKVTFQADWEAMARCNLWLRSADRVRLKIGEFKATTFDELFEKTKALPWGEWIPEDGEFPVEGKSVKSQLFSVSDCQGIVKKAVVESLKAKYKTSWFKETGPLFKIEVALLKDIVTLTIDTSGVGLHKRGYRDWIGAAPLKETMAAALIQLSYWNHDRVLADPFCGSGTIPIEAALIGLNIAPGMNRNFACEDWPNIPRKIWHQARAETHDFAQYDRKLQIIGTDIDEEVLKVARRNATEADVADQIHFQKIPIAEWRSAKKYGVVICNPPYGERLGDRQEAEKLYQEMGRVYKELDTWSFYTVTPHKGFEKLFGREADKKRKLFNANIEVDYYQFYGPRPPRDPKDNEEKNT
NODE_167_length_27032_cov_11.918375	19336	19692	+	Protein erfK/srfK precursor	FIG01344423	ff	atgtatttatctttttacgccagacagctttataccataaatattaacacttctggtcgcacccttacactctataaaaatggggaatggtataaatcctatccaatagctgttggtaaacctgctacccctacccctaagggaacatttaaaattgtaaataaagggcttaatcccggaggaccttttggtgccagatggatggggttaagcaaaccccattatggtattcatggcactaataatccttcctccatcagaaaagctgtatccaatgggtgtatcagaatgtataataaagatgttattgaactttataatctagttcccattggaaccacagtgaaaatattataa	MYLSFYARQLYTININTSGRTLTLYKNGEWYKSYPIAVGKPATPTPKGTFKIVNKGLNPGGPFGARWMGLSKPHYGIHGTNNPSSIRKAVSNGCIRMYNKDVIELYNLVPIGTTVKIL
NODE_167_length_27032_cov_11.918375	19831	21954	+	diguanylate cyclase/phosphodiesterase (GGDEF & EAL domains) with PAS/PAC sensor(s)	FIG00561534	idu(13);Bacterial_hemoglobins	atgcaatggtttataaacatgaagctaaaatataagctttttatttttgtcatatttttaacatgttttacttcttgtgtgggttttctaagctacaaaataagcttacatatcacagaaaatatgcaaaaaatgtataactttcgaatagtacctatgtataaccttaattcttaccgtacaataaataaaacagcagaagcaatagtattaactattctttttactccattaaataaaacagaacaatataatctattggctaaattaaccgaacaaaaacagataatgaatgatttattaaaggaatatgaaataactgttatcgatgatattgaaaaagaatggttaaaccgactaaaaaatgaaacgaaattatactttaatgagttagaaaaa…	MQWFINMKLKYKLFIFVIFLTCFTSCVGFLSYKISLHITENMQKMYNFRIVPMYNLNSYRTINKTAEAIVLTILFTPLNKTEQYNLLAKLTEQKQIMNDLLKEYEITVIDDIEKEWLNRLKNETKLYFNELEKALDELVINDNQELAKQYYQTQTIIHRDNSDALLHIMSNHSKELAAQENLKTLQLATKSSRIIAKITFVSILLALILGWLLSFYLSHPLKIMLGEVEKVAAGDFSRLSNHLPVNSNDEVGKLANGFNKMTKTLNKYMQELEDKNSQIFFQANHDALTSLPNRRLFNTHLEKLLLTKNKMAIFFIDLDHFKDINDTLGHRTGDILLKEVAKRLLNLLSHNYFLSRLGGDEFTIIIPDLLNLDEAKAMAKNIINCLDFPFEILNHKFQI…
NODE_167_length_27032_cov_11.918375	23451	22057	-	Asparaginyl-tRNA synthetase (EC 6.1.1.22)	FIG00000636	isu;tRNA_aminoacylation,_Asp_and_Asn	atggaaaaagtagtggtgagacatcttgtgcgggatacggagagatatgctgaccaagaagtggaagttaacggttgggtaagaagcaatcgggaccaaaaatcctttggttttatatccttaaatgatggcactcattttaatacaatccaagtagtgtatgaaaaagattttttggcaaattttgatgaagtagctaagcttagagtaggtgctgcggtaagtgttaaaggaatattaattcatactccccagggcaagcaatcttttgaaataaaagcaagagaaattgttttagaaggggattcaccagaagactatccaattcaaccgaaacgtcatactaatgaatttttaagagaggtagctcatttacgtcccagaacaaatcttttcacg…	MEKVVVRHLVRDTERYADQEVEVNGWVRSNRDQKSFGFISLNDGTHFNTIQVVYEKDFLANFDEVAKLRVGAAVSVKGILIHTPQGKQSFEIKAREIVLEGDSPEDYPIQPKRHTNEFLREVAHLRPRTNLFTAIFRIRSLVAYAIHKFFQEKGFVYVHTPIITANDAEGAGEMFRVTTLDPKNPPLSEEGTVDFSKDFFGKRTNLTVSGQLEAETFALAFRDVYTFGPTFRAENSNTARHAAEFWMIEPEIAFADLKDDMRLAEQMMKYIINYVLENAKEEMEFFNKFVDKGLKERLENIVNSEFVHVTYTEAIEKLKESGEKFEYQAEWGKDLQTEHERYLTEKIFNKPVFVTDYPKDIKAFYMRLNDDGKTVAAMDLLVPGVGEIIGGSQREERAD…
NODE_167_length_27032_cov_11.918375	25004	23583	-	Cell division protein FtsI [Peptidoglycan synthetase] (EC 2.4.1.129)	FIG00046929	idu(4);Bacterial_Cell_Division idu(4);CBSS-83331.1.peg.3039 idu(4);16S_rRNA_modification_within_P_site_of_ribosome idu(4);Flagellum_in_Campylobacter idu(4);Bacterial_Cytoskeleton idu(4);Peptidoglycan_Biosynthesis	atggaccagaaacagaacaagagaataattaatgttcttatttttatgagtggtctctttttggttattattggttatttaacatatttcgaactttttgtaaaagcggatattattaccagttcttataaccggcggcaatgggaacgtgaagaaagtaccttacgtggtaatatttatgatcggaatggaaaaaccttggccaaaagtgaattagaaggagaaaaacaggaacgtatctatccttatggtgctctttatagtcatgtaattggttataattccatgacctacggaaaatccttacttgaggcaaggtttaataaagatttgctgaatgttaatcctcttaatcctgtacttgatctaaaggataagcttatcgggaaaaagagtgtg…	MDQKQNKRIINVLIFMSGLFLVIIGYLTYFELFVKADIITSSYNRRQWEREESTLRGNIYDRNGKTLAKSELEGEKQERIYPYGALYSHVIGYNSMTYGKSLLEARFNKDLLNVNPLNPVLDLKDKLIGKKSVGNDLYLTIDHQLQKHAANLLGDRNGAVVVINPKTGEILAMVSKPDFNPNKESLDKKWNELIESEEEPFLPRAIKGLYVPGSTFKVATTFMAIEEGLGTQTFEDQGSIIIEGKTISNQGNKAHGTIDLKQALAVSSNTFYSQLGVQLGTNNLKELAKRVGMGKEISFDLPVSKSRFPYQSMSKTDQAAVGMGQGKISVTPLHMALITAGIANDGVVMKPFIVDQVLTQNDFVLKDRKPETFFKLTTPEIASQVKDMMHGVVEQGTGK…
NODE_167_length_27032_cov_11.918375	26259	24973	-	Cell division protein FtsW	FIG00000025	icw(1);Bacterial_Cell_Division idu(2);cell_division_cluster_containing_FtsQ icw(1);Bacterial_Cytoskeleton	ttggccatactgcaaaaacattttagactgataaacattattgctatcattaacttaatggcttttactcttttatatttttatcaaaagccctttggaaatttacttttatactctggggcgttaatggttgggatagtttatctgacgaacatacttatgataaagctgaaatatgaagataagattttgtttttaattgtttccatgttatcaagtatgggagttattatgctctatcggctagatcctgttcttggttttaaacagattatctggttcgtagtggggaatgtattgtttttcgccattagttttatttacttaaaaataaaattttgggataaacttatttatatttaccctcttctttctttgatactgtttactataaccttg…	MAILQKHFRLINIIAIINLMAFTLLYFYQKPFGNLLLYSGALMVGIVYLTNILMIKLKYEDKILFLIVSMLSSMGVIMLYRLDPVLGFKQIIWFVVGNVLFFAISFIYLKIKFWDKLIYIYPLLSLILFTITLVFGAKVKGATNWIVIGQFSFQPSEIIKILFVFFMAAYYRYPEKLAINEFKFFKRNITLESKYVFMFLTYLHMGFLVIQKELGTVLLLFFIYVTLLYVFDHKLKFLLANVGIATVGGLIGWALLHHVQVRVEAWLNPWGDISGKGYQITQSLFGIGAGGFFGTGLGLGHPEFIPEVSTDFIFSAICEEMGIFGGIAVVLLYFILVYRGIKITLNVKDIFHKVVALGITVMLGFQSFIIIGGVTGLIPLTGITLPFISYGGSSLTSSF…
NODE_167_length_27032_cov_11.918375	26611	26270	-	FHA-domain-containing proteins			atgcatcgaaaacggccgaaggggaaggggaaccagacttatctaaagctaattaatcaacgggataatttgcattttaaagttgatgaaatttaccccctaactaacttaacaacaattgggcgttctatcagaaatgatattattttaggggcaccatttatttctaatgaacatgcccgtattaggtttgaaactgcaaattatttaatagaagatttgggaagtaaaaatgggacatatgttaatggtgtgaaaataaacgaaccagttgctctaaaaaatggagacaaaatatcattaagccacctggaatttatttttgtcttagatagtaaatga	MHRKRPKGKGNQTYLKLINQRDNLHFKVDEIYPLTNLTTIGRSIRNDIILGAPFISNEHARIRFETANYLIEDLGSKNGTYVNGVKINEPVALKNGDKISLSHLEFIFVLDSK
NODE_16_length_88262_cov_11.583922	63	137	+	tRNA-Met-CAT			gggcctatagctcagcggtagagcccccggctcataaccggtcggtccctggttcgatcccaggtgggcccacca
NODE_16_length_88262_cov_11.583922	406	1098	+	Putative tRNA-m1A22 methylase	FIG00008776	isu;CBSS-349161.4.peg.2417	atgttaattaaattatctaaacgtcttgctgcaatagctgaattagttcctaaaggttctgttgttgcggatattggcacagaccatggatatttacctgcatatttagtaattaatggtataagtcagcaggttattgcaggggatgtagccatgggaccattgaactcggctcgacaggttgtagagttactagctttagagcaaaaaatcgatttgaggctaggagatggattacgagttttagagcttaatgaggctgatactgtatgtattgcaggcatgggtgggagcaccatgataaatatttttgaacaatcacctaaagtattaaaaaatgttaagcgtttaatacttcaaccaatgcgtgcagttccggaagtaagagaatggttaggc…	MLIKLSKRLAAIAELVPKGSVVADIGTDHGYLPAYLVINGISQQVIAGDVAMGPLNSARQVVELLALEQKIDLRLGDGLRVLELNEADTVCIAGMGGSTMINIFEQSPKVLKNVKRLILQPMRAVPEVREWLGKHNWGIIDEELVVEENKFYEILVAEQGEKHMSDDDVKFGPVLLAKKHPLLKKFLLEKINTLKDIEHYVSVCDSKEKRRKLSEILHQISHLEKVISCL
NODE_16_length_88262_cov_11.583922	1089	2207	+	FIG146262: hypothetical protein	FIG00292025	ff	atgtctgtaaaaattcaaactatcataaatatcatagaagattgggcgccaaaaaagttggcggaagattgggataatgtgggtttgcaaattggagattctcgaactactattaataaaatgatgattgcgctggatattactcatgaagtggtagacgaagcgattaatgaaggggtgaacatgattattactcatcaccctttaatatttaagcctgtaaaaaacattcgttttgactcacctttaggtggacttattgccaaaattattcaaaatgatattgctgtatatactgctcatactaatttggatagtgctaataaggggataagtgatttattggccagtatattgggactaaataatttagaggtccttgtccctagtatagaagat…	MSVKIQTIINIIEDWAPKKLAEDWDNVGLQIGDSRTTINKMMIALDITHEVVDEAINEGVNMIITHHPLIFKPVKNIRFDSPLGGLIAKIIQNDIAVYTAHTNLDSANKGISDLLASILGLNNLEVLVPSIEDELFKLVTFVPKGYLDQVRNAISEAGAGWIGNYSHCTFALAGTGTFMPLENTSPFIGNRGKLEHVDEFRVETIIPQSKMKRVLKALMKSHPYEEVAYDAYPLANEGEKLGLGRIGELNSPITLYELVQNVKKVLKLDVLKVVGDDERKITKIAVCGGAGASLINIARFKGAQCLITGDLKYHEAHDAQNLELSIIDAGHHGTENIIVPYLVKRLKETLTVKKWDVQVLESKVNTNPCRYY
NODE_16_length_88262_cov_11.583922	2327	3046	+	FIG137478: Hypothetical protein			atgaatgttgaattactttacctgttacaggaattagaaaaaaaacatttagagttaaaaaagagtttgaaaaaattgccttatattaaacaattaaaatcattgaaagaaagctttgagatgttacaagaaaagtatgaagaaaaaaaagaaacgatcaaaacagttgttctgaaaattgaaagctatgaggatgaagtggcggtgatagaatctaagaaaaatgaactaaataaaaacttatatgagggaattattaataatcccaaagaactttttagtcttgaaaaacgaattgacatacttaaaaatgagatagcacagtatgatgaaaaaattattgaggaaatgcaattaaaggagcaattagaagaagaacttaacggcataagtcaacaa…	MNVELLYLLQELEKKHLELKKSLKKLPYIKQLKSLKESFEMLQEKYEEKKETIKTVVLKIESYEDEVAVIESKKNELNKNLYEGIINNPKELFSLEKRIDILKNEIAQYDEKIIEEMQLKEQLEEELNGISQQLKKQYNEFKKIKLTYKGIKLNMEQELEEILEKKEKVFSQVEEKYLTWYNENCQQYSGSPVGKIMKNHACSGCRRILPINIVSKARKRPGMVYCENCGRMLYAAKIL
NODE_16_length_88262_cov_11.583922	3754	4965	+	Aryldialkylphosphatase related protein			atgagtgttattaaaattgataacaatgaagaagtaatattaatacctgaatatgtattagatatttcagccggattattattgcatcacaaggcggtagttgtaaaaaatagacgtatagatgccttaattgaccagaataaaattgatgattatattcatgacagagcagtgaggattattcacttaaatggattaaccctttctccaggtttaattgattgccacgttcattttgctttggatggtactaattttcaaggagccactggacgatggaaacaaccagagatcatggttgattatatgagggtagctttatttgatcatcttcgccatggagttgtagcagtacgtgatggcagtgatatttacggatatggcctgaaagcgagggac…	MSVIKIDNNEEVILIPEYVLDISAGLLLHHKAVVVKNRRIDALIDQNKIDDYIHDRAVRIIHLNGLTLSPGLIDCHVHFALDGTNFQGATGRWKQPEIMVDYMRVALFDHLRHGVVAVRDGSDIYGYGLKARDMVNREGFQGPLVSATGFAIRKEERYGSFLGAGIREIGEVDAQILELVDLNVNQIKITVSGIVSFKEYGKVGPVQFTTDELQHIVHSSHEKGYKVMAHASSDAAVRLAAEVGVDSIEHGYFTSDSSLEAMAKKGISWVPTVVPIAIQTREPWKNSYSLEEYSIIERTYKLQLLQIKKAAEYGVLLGVGTDAGAIGVRPGISYFEELSLYKEAGLSTLEIIRAATQNGAKIIGKEKELGVIEQGKKPYFIAIKGNPMENLESLKHIEH…
NODE_16_length_88262_cov_11.583922	4996	5466	+	Hydroxylamine reductase (EC 1.7.-.-)	FIG00001354	idu(1);Nitrosative_stress	ttgcctgtagggaacttaaaatcagaaaagaccttaactacaggatttcaccatcaaactgtactttccattgcatcggaaattattgatgcagtgaaagcagggaaaattaaaagattctttgtaattgcaggttgtgatgctctaggtaaaggtggagattactacagagaattagctacttcattgccaaaagattgtgttatcattactacatcatgtagtgaattcggatttaatgatgtagattatgatactgttcctggcacgggcattcctagatatattgatttaggtcaatgtaataactcaggttctggagtaaaaatcgcgttagcattagctgatgcatttaattgctctgtaaacgatttaccactaactatcgtattatcatgg…	MPVGNLKSEKTLTTGFHHQTVLSIASEIIDAVKAGKIKRFFVIAGCDALGKGGDYYRELATSLPKDCVIITTSCSEFGFNDVDYDTVPGTGIPRYIDLGQCNNSGSGVKIALALADAFNCSVNDLPLTIVLSWFEQKAVAILLGLFSLGVKIFTLV
NODE_16_length_88262_cov_11.583922	5738	6589	+	5-aminopentanamidase (EC 3.5.1.30) / Aliphatic amidase AmiE (EC 3.5.1.4)		isu;Lysine_degradation	gtgaaacctcttggtgtagctgtagtccaaatgagggctgaaatcaataatattgaaaataacctcttcaaaattgaatatttcgtaaataatgccagtaaaaagaatatagatattatttgttttcctgaattaagtgttactggttatagtagacaaagagcccatgaaatggctgaatctattccgggaaaaagttcccttgtcatcagccagatggcaaaaaaatatggtattacaattttaactggaattgttgagaaaagtgggttggataagccctatattacacacttaattacatttcctaatggtaaaattgaaaaataccgtaaaactcatttaggtttgagtgaacgaaaatatttttcttccggtgatgatttatctgtttttcag…	MKPLGVAVVQMRAEINNIENNLFKIEYFVNNASKKNIDIICFPELSVTGYSRQRAHEMAESIPGKSSLVISQMAKKYGITILTGIVEKSGLDKPYITHLITFPNGKIEKYRKTHLGLSERKYFSSGDDLSVFQDEKLSFGIQICWDIHFPEVSTVLSLNGCEIIFAPHASPVSGDDRKKVWIKYLNARAYDNSVYVAACNLVGYDGERQEFGGGTLIIDPKGNIVNEYFGKEEEMITAYLEPELINEIRTKRSKSMKNSFYLTARRPELYGDLVKSIITGLED
NODE_16_length_88262_cov_11.583922	6934	7110	+	hypothetical protein			atgaaaataattgaaaaactaagcgcagctataaatgagtatgtggatgtacaagaaaatattagacagttggaaaaagaaggaacacaagtagtaatgcttaattatctggaagataataccattggcgatattgatgggttgtatatggggagaggctttccagtatcgtactaa	MKIIEKLSAAINEYVDVQENIRQLEKEGTQVVMLNYLEDNTIGDIDGLYMGRGFPVSY
NODE_16_length_88262_cov_11.583922	7189	8109	+	Sulfite reduction-associated complex DsrMKJOP protein DsrM (= HmeC)	FIG01303928	ff	ttgttattgtctatttttgtttttgcctcactatttttatttatttttctttctttggttaaagcttttaagtatgcaaaaatgcctatgcacggaagattagacttgtatcctcttcctaaagacagaggtaaaatccatcatggaggatcttattatgaaaatattgagtggtggaaaaaaccacgtgatattacagtagttggggaaattaaatatatgctagctgaaatgttttttttaaaaaagctttttgaaaatcagcaagcattatggtggatttcatattcatttcatttaggaatttatttgttgattgcatggactgtaatgttatttgttggtgctgttactgaaatggctgaagtagctgttgtagctggatctgaaagtacgtgg…	MLLSIFVFASLFLFIFLSLVKAFKYAKMPMHGRLDLYPLPKDRGKIHHGGSYYENIEWWKKPRDITVVGEIKYMLAEMFFLKKLFENQQALWWISYSFHLGIYLLIAWTVMLFVGAVTEMAEVAVVAGSESTWGMLVYYITFITGGAGAVLTALGSGALFLKRLLVSQLSRYTTTQEYFNLLFIFAVTVTGINVWLSEPGLDFNYGREIAQSIMTFKPIEADSALALHIVLLGLLIIYIPLTKMSHYVGMYFTFHKVLWDNDPNLPGSEIDQNIKASADFNLNKNWSAPHYQTNKKANNFKSAEWG
NODE_16_length_88262_cov_11.583922	8115	9719	+	Sulfite reduction-associated complex DsrMKJOP protein DsrK (=HmeD)	FIG00035759	ff	atgatagttggtaaagatttaagaccccaagatatggggaacagaattgaacaattaactagaattgataatttaatgccattgcctgcgccttacgataagcctggtatggaacctgatttccaagaggctaaagacgagtggaagagtaaatattgttctgaccttgacggttttattggtatcgatactttattaaagccaaaaacaaaagaagaagaacaagaacttgtacagaagtttttaagtggattagaaaaaattctatctgatgaaacaaacagagagatttttcaacctttaatgctttctttagaatactgtgcgaagtgtaatacttgctcagaagcatgtcatatttatcaagctactaatggacatgaaatgtatcggccaagt…	MIVGKDLRPQDMGNRIEQLTRIDNLMPLPAPYDKPGMEPDFQEAKDEWKSKYCSDLDGFIGIDTLLKPKTKEEEQELVQKFLSGLEKILSDETNREIFQPLMLSLEYCAKCNTCSEACHIYQATNGHEMYRPSYRSEVLRKIIKKHFKTSGKLFGKFVGADVDLNWQTVVRLGELAYRCNLCRRCAQSCPLGLDNGIIAKEIRKIFSQEMGIAPKPLHEKGTMLQLKTGSSTGLTKAAFLDNIEFLEEEIEERTGWKISIPIDKRGADILLIHNAIEYMVWPENPVAFAILFEKAGLNWTLSSELLGYDNVNYGIWYDDAQAKKIALGQFKVAKDLGVNRIVVGESGHAHKAMAVVGDRMTSADNKVPVESCLTLLWELVKTKRLKLDPSKNNFPVTLH…
NODE_16_length_88262_cov_11.583922	9999	10112	+	hypothetical protein			atgggagaagctggtgctaaagttgttttgttggaaagaatagatatattgttagtaaccggtttagtaggcgggataatgagaaataatggtcgatggattattatagaataa	MGEAGAKVVLLERIDILLVTGLVGGIMRNNGRWIIIE
NODE_16_length_88262_cov_11.583922	10230	10598	+	hypothetical protein			atgagaaaaaaagtaatgattataatcgctgttattgctttggtggcgatgattgtacctagcgcttacgctgccatcactgatgctcaaaagcaaaagttagatgatttgcaaaagcaagtgtcagagctcagaaaagaaatggttgagacttatgtagatgctggagaacttactagggaacaagcagactcaatgattgaacgtatggaattaatggaaaagtacagaagcgagaatggaattactccaggacttggtagaggaggacgaagtggtttcggtggctgtggtggcgcaggtttaggtggttgttttaaaggtggcaatgcatcacaatcaaatactagtaatcaagtagtttactaa	MRKKVMIIIAVIALVAMIVPSAYAAITDAQKQKLDDLQKQVSELRKEMVETYVDAGELTREQADSMIERMELMEKYRSENGITPGLGRGGRSGFGGCGGAGLGGCFKGGNASQSNTSNQVVY
NODE_16_length_88262_cov_11.583922	10890	11579	+	Phosphate regulon transcriptional regulatory protein PhoB (SphR)	FIG01290653	idu(3);High_affinity_phosphate_transporter_and_control_of_PHO_regulon idu(3);Phosphate_metabolism idu(3);PhoR-PhoB_two-component_regulatory_system	ttgaaagataatatctcggttttaattgcagatgatgaaactcgcattagaaatttgttgaaattattttttaaaaaagaaggctgggaagtcgtagaggcttctaacggctgggaagcggttgccaaagttacggaaagaaattttgatattgtagtattagatttgatgatgcctaaaatggatggctggacggcatgccctaaaatccgtgaggctagagatattccaattataatgcttacagccagaggggaagagtctgacagaattttaggttttgagctaggagccgatgattatgtagtaaaaccttttagtccaaaggaattagtgatgcgcatcaaagctcttttaagaaggagtaataaagaaaccgtaaaaaaagataaaagtaaa…	MKDNISVLIADDETRIRNLLKLFFKKEGWEVVEASNGWEAVAKVTERNFDIVVLDLMMPKMDGWTACPKIREARDIPIIMLTARGEESDRILGFELGADDYVVKPFSPKELVMRIKALLRRSNKETVKKDKSKRLIFPGLNINATARTVALNDIHLNLTPIEFDLLYFLASKPGRAYSREQLLENVWGYDYYGDARTVDTHIKRLREKLNDKSKWIATVWGVGYKFEVV
NODE_16_length_88262_cov_11.583922	11579	13312	+	Phosphate regulon sensor protein PhoR (SphS) (EC 2.7.13.3)	FIG00073301	icw(1);High_affinity_phosphate_transporter_and_control_of_PHO_regulon icw(1);Phosphate_metabolism icw(1);PhoR-PhoB_two-component_regulatory_system	atgataagtagaagcattgtcgtaaagttatggttttatatggcgtttttaatggtaatagttctcagtattttaggttatgtgttgggaaacatgtttgaaaatttttattataatttagaagcaaataacctcattgctaaaggggcatatattggaagtgtttttaagaatgaaggtgagcaacaagcaggagttgcagcgaatgttttagctgaacagacgaaagctactatcgtgatagcagatccttctggcttagttcgttcttgtaattttgggggacatatggggcaaatgaaacagatgatgagacttgttcctgatgaggtagaaaaagtaaaagcgggagaacttttaatacgccgtggtatgcacccacattttgaggtggaaatg…	MISRSIVVKLWFYMAFLMVIVLSILGYVLGNMFENFYYNLEANNLIAKGAYIGSVFKNEGEQQAGVAANVLAEQTKATIVIADPSGLVRSCNFGGHMGQMKQMMRLVPDEVEKVKAGELLIRRGMHPHFEVEMLSVVVPVKMGNKVEQAVLLYAPLQPFTETAAELKSLIFLSALIAIILVTILTFFLSKKVSKPLLSINSVAAKMIDGDFDQQVQVETEDEIGLLGQTLNVLSRKLKETLQTLSQQKNQLSNVLTSMTDGVISIDADGYINMVNPQARNLLGKNYDVTFREHLTSYCPYPQIQEMFFQVNKGQQEKQHEVTVDNKILSVHMAPLAKDEENTGVVVVIRDITSEYRLEQMRKEFVANVSHELRTPLFLLQGYGQALQEGIGGEEAVEVI…
NODE_16_length_88262_cov_11.583922	13815	13351	-	tRNA-specific adenosine-34 deaminase (EC 3.5.4.-)		idu(1);tRNA_processing	atgactagttttatgagaatagctatagaagaagctttatctggaattagaagtaatgatggtggcccttttggggcagttatagtaagaaacggcaaaataattgcaaaagcccataatgaagttattaagtctaatgatcctactgctcatgcagaaatacttgcaattagacgggcttcaaatagtttaggtagatttgacttatctgattgtgagatatattcttcttgtgaaccatgtcctatgtgttttgcagcaattcactgggccaagattacgaaactatactttggctgtacaaaagaagatgctgcaaatataggatttgatgatcaatatatttatgatgttattaatggtgtagcaaagaagaaaaaggttatggtaacacaaatt…	MTSFMRIAIEEALSGIRSNDGGPFGAVIVRNGKIIAKAHNEVIKSNDPTAHAEILAIRRASNSLGRFDLSDCEIYSSCEPCPMCFAAIHWAKITKLYFGCTKEDAANIGFDDQYIYDVINGVAKKKKVMVTQIDRDLCLKPFKEWELKFDRIQY
NODE_16_length_88262_cov_11.583922	14041	16188	+	Xanthine dehydrogenase, molybdenum binding subunit (EC 1.17.1.4)	FIG00000962	isu;Xanthine_dehydrogenase_subunits isu;Purine_Utilization	atgcttgatgatattaataatgccattaaccgattagatgccaaggataaaattgaaggccgtgaaaaatatctttgtgatttagaatttatagatttagtttatgcgaaaacattgaggtcttcaagaccaagagctaagataatttctatagatgttcctaaattaccatatggatatcatattatagataaaaatgatgtattgggcaaaaatcgcgtaaaaattatacttgatgatcaaccattttttgctgaaaatattgtgaactatattggagaaccaatacttttagtagtggggccaaagaaagaagtgatacttgatattatttcaagtatcactgtgaaatatcaggatatagaccctatcttaaacattgaagaagcagaaaatgga…	MLDDINNAINRLDAKDKIEGREKYLCDLEFIDLVYAKTLRSSRPRAKIISIDVPKLPYGYHIIDKNDVLGKNRVKIILDDQPFFAENIVNYIGEPILLVVGPKKEVILDIISSITVKYQDIDPILNIEEAENGRKNPLYKKNNCFADYQYTKGNIEEIINISTNFIEDEYETGYQEHVYLETQGMIGIYEDDKVTIYGSMQCPYYIKNAVVQGLGWNEKRVRIIQTPTGGGFGGKEDYPSLIAGHVAFAAVKVKKPVQLLLDREEDVSFTTKRHPSLIKIKTYFDSDNKIIARDIDIKLDAGAYAGLSSVVLQRAMFSVAGVYNIPNLKVRGRAFATNNVVSGAFRGFGAPQAFFAIEMHMENIANKLGINSLELKKKYLLVKGDTSSTQGLFQYDIKL…
NODE_16_length_88262_cov_11.583922	16214	16648	+	Xanthine dehydrogenase iron-sulfur subunit (EC 1.17.1.4)	FIG00149566	icw(2);Xanthine_dehydrogenase_subunits icw(2);Purine_Utilization	gtgataaaaacagagccactaaaaagacttatagatgttttaagagaagactttaagctgaaggggacaaaagaggggtgtggtgagggcgaatgtggcgcttgtgctgttttagttgatggtaaaattctaaattcatgtcttgtaccagcatcgactatagaggggaaaaatattatgactattgaaggatttagagagacttcaaggtttaaggttttgaaagagtcttttgaagaggccggttctgtacaatgtggtttttgcactccaggaatgattatggcaggagaagcacttttaagaaaaaatcctgatccaaatgaagcagaaattagagatgccctttcaggcaatttatgtagatgtaccggttacaacatgatcattgagggaatt…	MIKTEPLKRLIDVLREDFKLKGTKEGCGEGECGACAVLVDGKILNSCLVPASTIEGKNIMTIEGFRETSRFKVLKESFEEAGSVQCGFCTPGMIMAGEALLRKNPDPNEAEIRDALSGNLCRCTGYNMIIEGIKKAIRKGKGLW
NODE_16_length_88262_cov_11.583922	16642	17490	+	Xanthine dehydrogenase, FAD binding subunit (EC 1.17.1.4)	FIG01176807	icw(1);Xanthine_dehydrogenase_subunits icw(1);Purine_Utilization	atggtgaatgtatatagcccctttagccttaatgaagcattaaggctaaaacaaagtaaacaagtaatcccctttgccggcggaacagatcttatggtaaaaagaaaaaattgggctggtgtgtcacctaagtttgaaaaggatgttttatttattggacatataaaagaactaaaaaatataaagtttgaaaagaataaattagtaattggagcaaattgtaccttaactgaaattattgaaaatgagttagtaccgaaatatattaaaaatgtattatttaaaatggcatcccctgccataagaaatattgcaacaattggaggaaatatatgcaattcatctcccgcaggagatatattaccagttttatatgctttgaacgctaatttactatta…	MVNVYSPFSLNEALRLKQSKQVIPFAGGTDLMVKRKNWAGVSPKFEKDVLFIGHIKELKNIKFEKNKLVIGANCTLTEIIENELVPKYIKNVLFKMASPAIRNIATIGGNICNSSPAGDILPVLYALNANLLLKNMDDERRINIEDFIYAPGKNILREDELLTEIIIPRENFNIMFYKKIGTRKANALSKVSFFALAKIYNKKIIDVRIALGAVSPTIIREEKIEEKIKNLDKKEIIKNIQKIKEMYFNLIHPIDDQRSRKEYRKKVISNLLEYFLLKELNL
NODE_16_length_88262_cov_11.583922	17814	17942	+	hypothetical protein			atgtataaaggagaaaattttatgtgggcattagtgttaggggtactagcaattattgttgtttggtatttgggtaaaaagacacctataaaagaatatatgccagaggacgaggataataaagaataa	MYKGENFMWALVLGVLAIIVVWYLGKKTPIKEYMPEDEDNKE
NODE_16_length_88262_cov_11.583922	18174	18031	-	hypothetical protein			atgaaccaaaagaaagcatcaatacatatcgttacccctggaaatgaaaaagtattagacgataaagcttccaaaaaagatatcaaaaataaaaattttactaaagtagttacactatcatatgatgaagttaatccaagttga	MNQKKASIHIVTPGNEKVLDDKASKKDIKNKNFTKVVTLSYDEVNPS
NODE_16_length_88262_cov_11.583922	18920	19882	+	Conserved domain protein			atgaagaagagagcggtaattttactattagtggctatgctgattatggcccctggggctttagcatgggcaagtaacacaggtaataatgttagtattacagtattagatgatgaggagcaaacagtagtaagtgatgtgtatgaaaatgatgacgaagctacagaggaagaagctactgaaaacgaagaaattgatgaagatgttttaaaagaattaagtcaaattaatgaaacgaaaaaacagttgaaaaaacaatggatagatgataaaaagaattttcaaaaagtagtaaaagattatcgaaaaacatttaaggaagctatgaaacatcaacagaagatgcataaaaatgcatggaataatgaaatgcagggttaccaggaagaaatggattac…	MKKRAVILLLVAMLIMAPGALAWASNTGNNVSITVLDDEEQTVVSDVYENDDEATEEEATENEEIDEDVLKELSQINETKKQLKKQWIDDKKNFQKVVKDYRKTFKEAMKHQQKMHKNAWNNEMQGYQEEMDYIMNQYQELQERIKNDREKLLALSYVLKDKANFCQEIEDYEGAEEALEESAEATPKDDETYEKLNEIYKKLDNKELKAFVKGKKPNFDVPPMIKDGRTLVPFRKLAEGLGATVTYNPTDRTITLVKDENTVVLTLGSKVALVNGEEQTLDVAAQLVGSRTLVPLRFISEGLKADVKWFSETKTIVVNE
NODE_16_length_88262_cov_11.583922	20019	20702	+	Queuosine Biosynthesis QueC ATPase	FIG00000491	isu;Queuosine-Archaeosine_Biosynthesis	atgaaggcagtattattgttatcagggggattagattctactatttgtatgagtgtagcccataaagcaggatatgaaattgtaccgattagttttgattatggacaaaggcattctcgggaattagaatgtgcaaaagcagtagccaattattataaagttaaaaaacatactattatagaaactaacatgagagaaatcggtggaagtgctttaacgtctgatatcgcagtgcctgagggagacgaagatcgccaagatattcccgtgacatatgttccagcacgtaacttaatttttttaagttatgctttgggcttagcggaagttgttgaagctgagaaaatatttatcggggtaaatgccatggattactcaggatatcctgactgtcgacct…	MKAVLLLSGGLDSTICMSVAHKAGYEIVPISFDYGQRHSRELECAKAVANYYKVKKHTIIETNMREIGGSALTSDIAVPEGDEDRQDIPVTYVPARNLIFLSYALGLAEVVEAEKIFIGVNAMDYSGYPDCRPEFIKKFQAVADYSTKAVTQEQQQIIVETPLIYLSKAKIVRLGVENGAPLHLTTSCYKGEEQACGVCDSCVLRLKGFREAGYEDPILYKENINKK
NODE_16_length_88262_cov_11.583922	20935	21468	+	Conserved protein			atgcctgatagggataattataataatgaaaatgtatatgaagaagttaatgcggaaattattgggaaagagcaaaacattaaaaatctgaaaaaagcagaaaatttttattctaagttgcgtagaaaaattaaacaatggatagaagataagggtggagaaaaagcagttagatggggagaatacatgatgcttgtaccggattttttcatgcttttagttcgcttagtacgagataagagagtatccgcagcagataaagcgcccctttttatggctattgcttattatttttcaccgatagattttattccggaaattattttaggtcccatagggtatatggatgatttagttttggctgtaattgtagtaaatcgatttataaaccaaagaaga…	MPDRDNYNNENVYEEVNAEIIGKEQNIKNLKKAENFYSKLRRKIKQWIEDKGGEKAVRWGEYMMLVPDFFMLLVRLVRDKRVSAADKAPLFMAIAYYFSPIDFIPEIILGPIGYMDDLVLAVIVVNRFINQRRDILLEHWDGEPDLMLSVEKILHVAEDLVGQKVWKKIQEYFNKMK
NODE_16_length_88262_cov_11.583922	21562	22704	+	hypothetical protein			gtggtatattttttgtcggttgctggaattttttcaattaacctcatcttttattttatcaatccatattttaaagaaaaccttcatttcacagattttatgattggtattgccatggcactcctgcaattgtctcggggcataaccagtcgctatataggtacagttctaaatcccaaaaactgtctaaagtatttttctttattttttttaatgttgagtattacggggatattatattctttacaacttgggtactttagtttttttgtccgaatacttcaaggtttttctacagcgattttttgggttacctccttaacattaatatcatacttaacacctcatggtgaaaaggttcatggactttgcaagtatagtgtgtttattggtttggct…	MVYFLSVAGIFSINLIFYFINPYFKENLHFTDFMIGIAMALLQLSRGITSRYIGTVLNPKNCLKYFSLFFLMLSITGILYSLQLGYFSFFVRILQGFSTAIFWVTSLTLISYLTPHGEKVHGLCKYSVFIGLASIFSAFIGGMLIDTYTPIFSFRVSAFLSFFMFLFICILNNRGKNLNFILEDEGNVKKKRKVGFKDLNKYQKISIGSIGVINTINNFVHSYGGIAIRNEYGTYKMIGYMICSYLTLNLLLNILSPYIIKTLNPLILIFTLYVSATILSLVIFFYHQLFVLLCTIPLLVGVATLLKISWNSFMQENTSQLEQGSIIGYSSSTKDFISIIYSIIFALISRDLGIYWITIFISCTMFINIFFVYANREILK
NODE_16_length_88262_cov_11.583922	23124	23276	+	hypothetical protein			ttgtttaaaaaagaaagagaaaaattaaatttaatcgtgcaaagatatggattatcgtcttcggaagcatatgatcaaagtaaattacttgatcaaattgtggtaaaaatgatgaagaagtctatactaaaaaaaaagatttttgggaggtga	MFKKEREKLNLIVQRYGLSSSEAYDQSKLLDQIVVKMMKKSILKKKIFGR
NODE_16_length_88262_cov_11.583922	23282	23527	+	hypothetical protein			atggcgaaagttacaaaagatatgggtatcatggatattgtcaccaaatggcctgaaacccaagaagtgttcaagaaatatggaatgggatgttttggttgtgtcgcagcaaaatttgaaaatgtagaacaaggagctactgctcacggagttgatgtagcagctttaatggttgatttaaacgctgctgttgaagataaaggtgaaggtaattcttgtagtggatgcgattgtggttgcagctaa	MAKVTKDMGIMDIVTKWPETQEVFKKYGMGCFGCVAAKFENVEQGATAHGVDVAALMVDLNAAVEDKGEGNSCSGCDCGCS
NODE_16_length_88262_cov_11.583922	23705	24619	+	Chaperonin (heat shock protein 33)	FIG00003751	isu;Streptococcus_pyogenes_recombinatorial_zone	atgaaagtttttgaagggagtaataatatgtcagattattgtataagagtaactgcagctgaagggcaagtaagatgctgggtagcaagtacgactcaaatatgtgacgaagcacggaagcgtcatgacacatatcctacagctacagcagctttaggccgtttattatcagcaggtgtaatgatggggttgaacttaaaaggagaagataccttaactttacgagtaatgggggatgggccattaggagcattagtagcagtagcaaatgcaaaaggtgaggtcaggggttatgttcaaaatcctcatgttcatttgcctagtaaagctcctggaaaacttgatgttggcagtgctgtaggaactagtggtatgctatatgtgataaaagatttagga…	MKVFEGSNNMSDYCIRVTAAEGQVRCWVASTTQICDEARKRHDTYPTATAALGRLLSAGVMMGLNLKGEDTLTLRVMGDGPLGALVAVANAKGEVRGYVQNPHVHLPSKAPGKLDVGSAVGTSGMLYVIKDLGLKDPYTGSVALTSGEIAEDITLYFAESEQTPSVVGLGVLVENDNSVKASGGFILQLMPGATEEVISQIEKNIANFPPVSKLINEGVTPEQIAEKLLEGMELKVLENIPVIFKCKCSRERLEGSLKSLGKDELQSILEEEGHAELVCHFCGEKYQFEKEDLVNLINEINENK
NODE_16_length_88262_cov_11.583922	25583	24630	-	putative UV damage endonuclease	FIG01374970	ff	atgctagttcgtttgggctacgtggcaattagtttaatgttaaaagattgttctacagcaaaaaccgtgacagtaaaaacatatacgggaatcgaagatgaagaaagccgcttaaacaaagtgcgcagggtagctaaacaaaatattgaaaataccttaagagtactacgtcataacgtggctcataatatttatatttatcgtttttcctctcaaacaattcccttagcaacacatccattactggaaaaatgggattaccttaaagaattcactactgaacttagagaactcggagattattgtaaagaaaataacataagagtaagtgcccatccagaccactatactttaataaatagtcctgataaaaatattgttgctaattcctttaaagat…	MLVRLGYVAISLMLKDCSTAKTVTVKTYTGIEDEESRLNKVRRVAKQNIENTLRVLRHNVAHNIYIYRFSSQTIPLATHPLLEKWDYLKEFTTELRELGDYCKENNIRVSAHPDHYTLINSPDKNIVANSFKDLQYHAGLFSTMGLNDNTKMVMHIGGMYKAKEASIKRFKENFNTLPDHIKNRLMLENDDRSYSASDVLNICQELKVPMVLDVHHHMVINENNYIGDLLPGIYSTWNGYVPKIHFSSPKSSNKIRHHAEYINPDDFYEFLLVAKDYNQDIDVMLEAKNKDIALFALMKEMEKKKEVTIIDEASFKI
NODE_16_length_88262_cov_11.583922	26624	25599	-	Spore photoproduct lyase (EC 4.1.99.-)	FIG01315921	ff	atgtacgaatttaaacctaagcgtgttttctttgaacaaaaagctcttgattatcctttgggaaaagaattatggtctctttttagagaaatgaatatacctgtagagaaaataggttcacataatagagtcacaggtataccggggaaaaccccacgccaggcatatgtagaagctaaagctactctggttgtaggtgtgagaaaaacattgaaattcgaaggatgtaaaccatctgctcattatcaattacctcttactacaagttgccctgggaaatgcgaatattgttatctacaaactactttaggtaaaaagccctacctccgtatatatgttaatcaagatgaaatcttggaaaaagcagcagattatatgaaagaacgcgcaccggaaatt…	MYEFKPKRVFFEQKALDYPLGKELWSLFREMNIPVEKIGSHNRVTGIPGKTPRQAYVEAKATLVVGVRKTLKFEGCKPSAHYQLPLTTSCPGKCEYCYLQTTLGKKPYLRIYVNQDEILEKAADYMKERAPEITLFEGAATSDPLPVEPYSGALAKTIEFFGKQELARFRFVTKFTNVDSLLDITHNKHTRFRFSLNSDYVISQFEHGTPSMLKRVEAASKVSRAQYPLGFIIAPIFVYDGWQKQYYTLFEELYKQLDPSAFHDLTFELITHRFTKRAKENILELYPETRLPMIEENRKIKYGQFGYMKYVYPKETYVELEEFFQQSIPEFFPDAKIEYFI
NODE_16_length_88262_cov_11.583922	29346	29474	+	hypothetical protein			atgattaaaccacaaatgcaacagatgtatatgccatattatgctccacagtttaagccatatattgcgcctaaattttttattgggagtagtatagattttggcgaatatgatagtagtgatgattaa	MIKPQMQQMYMPYYAPQFKPYIAPKFFIGSSIDFGEYDSSDD
NODE_16_length_88262_cov_11.583922	29561	30553	+	Spore coat protein S			atgaacataaaatttttggcatatttagaaaaaaattataagttgaatattaataagatgaaattaatacgtaatgcttatatgttagaaactaataaaggacctataatattaaaaaaatttcttggctctgagcaagaacaaatatatattacatatgtagtaaattacttacttcaatcaggattcaattcactggcacctatattatcgactattgaaggaacttattatgtcaattatgatgatgaattatattatctacaaagttatcttgacggtagggaaagtgactttaataataaagaagatttgaaagaaattgtgcaaacacttacccattttcatagtaagtctcatggtatatatatccctgagcaatttattagaaataactgg…	MNIKFLAYLEKNYKLNINKMKLIRNAYMLETNKGPIILKKFLGSEQEQIYITYVVNYLLQSGFNSLAPILSTIEGTYYVNYDDELYYLQSYLDGRESDFNNKEDLKEIVQTLTHFHSKSHGIYIPEQFIRNNWGKLDESMRGRLIYIHNIREEIACLSQWGNFDNLFQKWCSYFTQESIDAIDLLHKSSYHELSFYYRQKYFFCHHDLVNHNIIIMPNKKAYLIDFDYSIMDIRVHDLCNFLNHVMKFYEWNLDIAKKIIEYYNKFNPLLKEEIEVLHALLNYPRDFWHEVYLFYREPRFTPDIAYKRLKRNIQIQKARRCFLDKFISAI
NODE_16_length_88262_cov_11.583922	30638	31027	+	hypothetical protein			ttgaaattaaatcaaggggaacattcaatattagcaacttttagtagttccagtgatgcccaaatagctatggagtcattaaaacaaaatggtatagaagttgttcagatagataggataagtcgttaccctagtgaacccaatgattcattggacaatcctcttaataatggggctacttcccaagtagggttaagtttatatggcggtggacaattttcggagcgggatgcggcggttttactaggtagtgataatgcggtaaacggaatggcggccagagggcaaaatatgattgaacccaataattttttgctaacggtagtaatatctgaacaacaagttgattcagtagttaatataataaaacaacatggtggtatagtgtaa	MKLNQGEHSILATFSSSSDAQIAMESLKQNGIEVVQIDRISRYPSEPNDSLDNPLNNGATSQVGLSLYGGGQFSERDAAVLLGSDNAVNGMAARGQNMIEPNNFLLTVVISEQQVDSVVNIIKQHGGIV
NODE_16_length_88262_cov_11.583922	31160	31753	+	Ethanolamine utilization protein similar to PduL	FIG00004332	ff	atggaaactaatgttgctaaaatccctgtagggatttcaaaccgacatattcatttaagtcaaaaagatttagaagtattatttggagaaggagctgaactgactccaattaaggatctttctcaaattggacaatatgcagctaaagaaactctaactgttgtaggtcctaagggttcattacagggtgtgcgagttttaggacctgtaagaccaaaaacccaaattgaagtatcacgtactgatgtctttgctttaggtgttaatccacctttaagagattcaggtaacttagaaaatactccaggatgtgttcttgttggacctaaaggtgccataatacttaatgaaggtgttattattgttaaaaatcatattcatatgtctcctgtagaagct…	METNVAKIPVGISNRHIHLSQKDLEVLFGEGAELTPIKDLSQIGQYAAKETLTVVGPKGSLQGVRVLGPVRPKTQIEVSRTDVFALGVNPPLRDSGNLENTPGCVLVGPKGAIILNEGVIIVKNHIHMSPVEASKLNLKDKDQVNVLVEGERQVMFCNVLVRVDENFRLEMHLDTDEANAAMLKNGDLVTLMDATRV
NODE_16_length_88262_cov_11.583922	31993	33138	+	Iron-sulfur cluster-binding protein	FIG01968210	ff	atgaatacagttgtattagaaaaatgtagttcttataaacaagatgaagtagattatgcggttagtagtattttttctcattatggtggtgtggaaaaattatttaaaccaggacaaactgtatttttaaaagtaaatcttgtaatgaagaaaaaacctgaagaagcagttactactcaccctgcggtggcggaggcgttggcaaagcaactgctacgtcatggttgtcgggtaattattggagatagtcagggaggaccttttactcctaaaatgttaaaaggaatttacaaagctaccggaatggaagatgttgctcaaagaacaggtagtgaattaaattacaatgtagaatgtcttgaggtatcttatcaagaagggtatatagtgaaatctttg…	MNTVVLEKCSSYKQDEVDYAVSSIFSHYGGVEKLFKPGQTVFLKVNLVMKKKPEEAVTTHPAVAEALAKQLLRHGCRVIIGDSQGGPFTPKMLKGIYKATGMEDVAQRTGSELNYNVECLEVSYQEGYIVKSLTVAKAMWEADVLISLGKLKTHGMTTYTGATKNLFGTIPGLLKAEYHFKMPNLDDFAHMLVDICEAIKPAFSIIDGIIGMEGEGPTAGKPKQVNALIAGINPHEVDIIGAYLIGLEINRVPTLKSAKQRGLITKYNDIKVVGYPIEKLKVQKFVVPNTRQIHFYRGKFPLWMERYLDRWLTPNPVFEHHLCSGCEVCKNHCPPGVITMKQGRPVVDINKCIRCFCCQELCPAKAIKIKRPWLTEKILRN
NODE_16_length_88262_cov_11.583922	33306	33440	+	Type I restriction-modification system, DNA-methyltransferase subunit M (EC 2.1.1.72)	FIG00000477	isu;Restriction-Modification_System isu;Type_I_Restriction-Modification	atgatggaaaaattaaatttgcaaaaattagaatcaatactgtggaaagcggcggatattttaagaggagaattaaatgctgcggtatataaagattatatttttggtctactttttcttaaaagtaggatataa	MMEKLNLQKLESILWKAADILRGELNAAVYKDYIFGLLFLKSRI
NODE_16_length_88262_cov_11.583922	33440	34687	+	Uncharacterized protein MJ1450			atgaaggcgaagaaaatggaatgggatgtaattgttattggcacggggccatctggagctactgtggccaaagaacttgcctcaaaaaataagaaggttttaattcttgaaaaagggaaacctgacttaactatgaatattcctaaaatgcttcttaacaaggaaatgatgtttttaggaaaaggcaaaacccttgtcagaggtatccggactggcggtacttcgattttgtattacggaacggcatatgatcctccacaagagccttttttatcatttggtattgatttaaccaaagaagtcgaaaaaataaaaagtgaaattccagttaatgtattaccggattgtttgattggtcctgtcgctacgagaataatgaaaagtgctgttgatcttggt…	MKAKKMEWDVIVIGTGPSGATVAKELASKNKKVLILEKGKPDLTMNIPKMLLNKEMMFLGKGKTLVRGIRTGGTSILYYGTAYDPPQEPFLSFGIDLTKEVEKIKSEIPVNVLPDCLIGPVATRIMKSAVDLGYSWGKLQKFIYPDLCTSHQFEAESQWNSLKYLKKAMEQGAILYTGANVKRILMKQQEAVGVEYVSEGKIHQVCAAKIVLSAGGYGSPIILQASGIKRAGEGFFCDPVVVVQGIIEGLMGGNEIPMTTGVVCKEDGYLMTDITLPQIVYQMFAAQRFRLDRIFDHSQTISVMIKVKDDIGGGITAEGKVLKHFNEKDRLKMKQGITKATEILEHAGANKIFRTEWTSAHPGGSVRIGDLVDANLETEYKNLYVCDCSVIPSAWGLPP…
NODE_16_length_88262_cov_11.583922	35154	34963	-	hypothetical protein			atgcaaaacaaaaacgcaagacaacaagtgcaagacgtaagtaatcaacttcaatcttttcaaaacacattaaatcaagcattaagctcagcagaaaagccacaaaacaagcaagaaatccaaaatactattaatgcagtaaacaatgcaatacaaacagctaacaatacactttcaaattaccaggaatag	MQNKNARQQVQDVSNQLQSFQNTLNQALSSAEKPQNKQEIQNTINAVNNAIQTANNTLSNYQE
NODE_16_length_88262_cov_11.583922	36032	35325	-	Glycosyl transferase, family 2			atgagttgcaaaatttctattatcataccagcatttaatgaagaaaaaatcattgagaaaactcttgctcacacatctcgcttatcccctaccccggaaatcatagttgttgacggaggaagctctgataatactataaaaacaagtgaaaagtatgcttcagtaatttcctctcccccgggaagagcactacaaatgaataccggggccaaatatgctacaggggatattttattgtttcttcatgccgataccataatttctaaggatggtttatatcaaatattaaccgcactaaaagatacttccttgattggtggaggatttaaacttaaattagatacaccaggaattttatttaaatgtatagaaattggttctaatctccgggcttcttta…	MSCKISIIIPAFNEEKIIEKTLAHTSRLSPTPEIIVVDGGSSDNTIKTSEKYASVISSPPGRALQMNTGAKYATGDILLFLHADTIISKDGLYQILTALKDTSLIGGGFKLKLDTPGILFKCIEIGSNLRASLFKIIFGDQCLWMKNEVFQQIGGYPHIKLMEDWEMSQKLKNQGKIVLLPGPALTSARRWRKHGVWKTILLMHKVKLLYLFGVSPQRLYDMYYGTRVKSKSHLR
NODE_16_length_88262_cov_11.583922	36175	36843	+	Glycosyltransferase (EC 2.4.1.-)			ttgaaacctgcaattgtagtgatgacaaaaattccaattcctggcctaacgaaatctcgattggcatctcttttaagtccaaatcagagaggggagctttcacaggcatttttacaagatattatctctgaattaaagatattaccttatgaattagctatagctatatggccaccgagaaatgaagacttaatagaagaaattttagtatctccttatatgatttttcctcaaaggggaaataatattggagagaggatgatgtatgcgactcaagatatgctatggaaaggactatgtcctgtaattattgtaggaagtgacataccattattgacgggacatcatataaaaaaagctgttgaggctttgcaaaacaatgatatagtgctggggccg…	MKPAIVVMTKIPIPGLTKSRLASLLSPNQRGELSQAFLQDIISELKILPYELAIAIWPPRNEDLIEEILVSPYMIFPQRGNNIGERMMYATQDMLWKGLCPVIIVGSDIPLLTGHHIKKAVEALQNNDIVLGPAKDGGFYLIGLNKDIPNLFNDIRWSSGEEFQQLINNINKLSLKLHLIDELFDIDTPDDYLMLYQEIRERIVNQKPYPTSTWQVLSKNKV
NODE_16_length_88262_cov_11.583922	37076	36900	-	Small acid-soluble spore protein			gtggcgagacgtcatggagtaatgtccgatgcactcaaatgggaagtagccaaagaattgggaattgctgaaatagttaaaaatgaaggattcggttcagtcccttcccgagaatgtggtaatatggtgaaaaaagccattgagattgctgaaagatcaattactaatggtcagtaa	MARRHGVMSDALKWEVAKELGIAEIVKNEGFGSVPSRECGNMVKKAIEIAERSITNGQ
NODE_16_length_88262_cov_11.583922	37240	38025	+	Formate dehydrogenase chain D (EC 1.2.1.2)	FIG00000529	isu;Formate_hydrogenase	atgggaaatgttgtattagaaaaaaaagttataaattataaatcaggtgtatgggaagaaataaatgataaattaattttagaaaagcctttaaccatttttttaaatgaagatgagatagtaactttgttatgtacaccaatatatattgaagatttatctgtgggttttttagctgccgaaggatttattaaatctcctgaagatattagtacaataatgggggattatgctaaaggaattgtatgggtaaatggaaaaactccaccattatcctctagcaagacatttttaaagcgttttttaacttcagggtgtggaaaaggaactaccttttataattttgctgatactaagattttatctgtaccagtaactaaaaacttgtttaaagttgaa…	MGNVVLEKKVINYKSGVWEEINDKLILEKPLTIFLNEDEIVTLLCTPIYIEDLSVGFLAAEGFIKSPEDISTIMGDYAKGIVWVNGKTPPLSSSKTFLKRFLTSGCGKGTTFYNFADTKILSVPVTKNLFKVETILEGAKNLQMYSSLFKETGGTHGALLMQKQNEVCFREDIGRHNAVDKILGKCFREEISLSDKCLITTGRISSEILTKTAKMGIGILVSRSAPTSLAVELAQELGVTLVGFARGERMNIYTYPERIMK
NODE_16_length_88262_cov_11.583922	38542	38117	-	hypothetical protein			atgtctaaaaatatcatagcaatttttaacaacaagaacaatgctcaaaaagcaataactgaacttgctagtcaaagtattaatacagaaatatctctggaggaaaatttaatagaaaatgaaagtggtaaccctcttcaaagcggcataacttccggaggcgttatcgggggaattctaggcctagcagctggtactggatcactttttatcccgggaattggcgaagtaactaccacaagctctattacaggattatttacaggtgcagcgctgggcagcctaacgggtgggctcattgattggagtattcctacaaaaaacgataataaattattcgttaccttatgtgttaacgaactgcaagtacctatcgcactagaagtcttaaaacgttat…	MSKNIIAIFNNKNNAQKAITELASQSINTEISLEENLIENESGNPLQSGITSGGVIGGILGLAAGTGSLFIPGIGEVTTTSSITGLFTGAALGSLTGGLIDWSIPTKNDNKLFVTLCVNELQVPIALEVLKRYEPENINIY
NODE_16_length_88262_cov_11.583922	38818	39387	+	CoB--CoM heterodisulfide reductase subunit C (EC 1.8.98.1)	FIG00010908	isu;Methanogenesis icw(1);Anaerobic_respiratory_reductases	atggaggaattagctctttcaaaaacagtgagagaaaaccgagacacaattcagatgattgaaaaaaagtctggcgttaagctttctgactgttatcaatgtggcaagtgtaccgctggttgtcctgtggagtttgcaatggacgtagcaccgcgggtaatcattaggatgttacagttaggtatggtagaagaagcactgaaaactaagaccatctggttgtgcgccacatgtcaaacttgtgtaacacgttgtcctaaagaggtagatttaccatcacttatggaatttttacggatgatagccaaggagaaaggtattaaatcagtaaaagaatcagatatattccatgaattgttcttaaaaaatgtgctattattcggtaagaattatgagtta…	MEELALSKTVRENRDTIQMIEKKSGVKLSDCYQCGKCTAGCPVEFAMDVAPRVIIRMLQLGMVEEALKTKTIWLCATCQTCVTRCPKEVDLPSLMEFLRMIAKEKGIKSVKESDIFHELFLKNVLLFGKNYELGLVGFYNLMSGNIMQDAWSGPHYFRHGKISVLPHTVKDKESIKKIFKKCFERGDHS
NODE_16_length_88262_cov_11.583922	39384	40271	+	CoB--CoM heterodisulfide reductase subunit B (EC 1.8.98.1)	FIG00004027	icw(1);Methanogenesis icw(2);Anaerobic_respiratory_reductases	ttgagatatgcatactatcctggatgttctttaagtgttactggtattgagtacggtatttctacaaaactaattgcaaaaaaggttggattagacttgtgggaaattcctgattggaattgttgtggtgcttcttcggctcaccttacgaatcatcttctagcgttggctcttccagcacgtactcttgcttttgcagaaaaagaaggtcttgatgttgtagcaccctgtgctgcgtgttttgcaaggctaaaagctacatcagaagcagtaaaaaactcagaagcaactcagaaagaaatttctgatattattgaaatggattaccaggctaaatatgatgtttattctttattagatgtcatagcaactaaggttgaagcggacaaaatcgcatca…	MRYAYYPGCSLSVTGIEYGISTKLIAKKVGLDLWEIPDWNCCGASSAHLTNHLLALALPARTLAFAEKEGLDVVAPCAACFARLKATSEAVKNSEATQKEISDIIEMDYQAKYDVYSLLDVIATKVEADKIASQVTKPLNGMKVASYYGCLLVRPAKVAKFDDTEDPQSMDNVMKLIGAEPVDWSYKVECCGASHVVTQPKTGLGMVKSILHNAQVNGADAIATACPLCMLNLDMRQKQINEQFGTNFQIPVYYFTELMGVAFGLSIKELGIGKHFVPAEKLIQDKLSMARREGA
NODE_16_length_88262_cov_11.583922	40268	42247	+	CoB--CoM heterodisulfide reductase subunit A (EC 1.8.98.1)	FIG00040870	isu;Methanogenesis isu;Anaerobic_respiratory_reductases	gtgagacgtgtaggtgtttttgtatgtcactgtggtactaatatttccgctaccgtcgacgtggaaaaagtggctgaagtcgccaaagatttcccaggagtggtttattctacagattataaatatatgtgttctgagcctggacaagaggtaattagggaagctatcaaggagcacaagcttgatagagttgtggtagcgtcttgtactcccagaatgcatgaaggtactttccgtaaaactttagaaagtgctggacttaatggttatttgttagaaattgcaaatcttagagagcaatgttcatgggtgcataatgacaaggaaaaggcaacggttaaagctattgacttagttcgtatggctgtcgcaaaggttactaaaaatgaagagctttct…	MRRVGVFVCHCGTNISATVDVEKVAEVAKDFPGVVYSTDYKYMCSEPGQEVIREAIKEHKLDRVVVASCTPRMHEGTFRKTLESAGLNGYLLEIANLREQCSWVHNDKEKATVKAIDLVRMAVAKVTKNEELSKSSIKINKKALVIGGGIAGMQTALDIADAGYKVTLVEREATIGGKMAMLDKTFPTLDCSAxISTPKMVAAAQHPNIELLTYSEVEEVSGYIGNFSVKIKKKAKYVDYDKCTGCGLCETKCPKKVDSEYDLSLGKRSCIYKPFAQAVPSKPVIDPVNCRKLIENKCGVCAKICPTGAINYEDQDEFVTDTYGAIIMATGFDLIEWEKIYGEYGYGQYPDVITGLHFERMANASGPTEGKIKRPSDGKEPKNVVFIKCVGSRDAAKAK…
[truncated: 2,086 more rows]
